# Supplementary material for: IMPDH2 filaments protect from neurodegeneration in AMPD2 deficiency
Source: EMBO Rep. 2024 Jul 29;25(9):16. doi: 10.1038/s44319-024-00218-2 (PMC11387764; doi:10.1038/s44319-024-00218-2)
Supplement: Supplementary file 3 — Data Set EV1 [file 44319_2024_218_MOESM3_ESM.xlsx]

## Sheet: Legend
Dataset EV1: Measurement of nucleotide levels (in pg) per mg of frozen tissue in hippocampus (HIP), cortex (CTX) or cerebellum (CB) of Control and dKO mice. BLOQ = Below the Limit of Quantitation. ALOQ = Above the Limit of Quantitation

## Sheet: Dataset EV1
Nucleotide quantification					Final Reported Result (pmol/mg wet frozen tissue)
	Mouse ID	Brain Region	Data File Name	Group	1-MethylNAM	ADP	ADPR	AMP	ATP	cAMP	CDP	cGMP	CMP	CTP	GDP	GMP	GTP	IDP	IMP	ITP	NAAD	NAD	NADP	NAM	NAMN	NMN	TDP	TMP	TTP	UDP	UMP	UTP
1	540	CTX	210723_P21-033_Flores_ONuc_1.d	WT	3.21127	689.474	302.411	1900.37	337.487	BLOQ	BLOQ	BLOQ	38.1287	38.2541	211.918	308.834	155.719	BLOQ	89.6808	BLOQ	192.671	188.563	21.3077	253.808	BLOQ	3.22015	BLOQ	BLOQ	39.267	35.1944	146.724	38.9542
2	562	CTX	210723_P21-033_Flores_ONuc_2.d	WT	BLOQ	502.933	183.291	2133.77	276.157	BLOQ	BLOQ	BLOQ	46.2165	BLOQ	227.631	325.715	135.563	BLOQ	83.0955	BLOQ	218.847	174.092	17.8234	257.243	BLOQ	3.72768	BLOQ	BLOQ	39.0814	27.5236	160.96	BLOQ
3	576	CTX	210723_P21-033_Flores_ONuc_3.d	WT	BLOQ	432.849	255.47	1748.35	150.445	BLOQ	BLOQ	BLOQ	43.6905	BLOQ	210.038	327.557	104.994	BLOQ	82.8867	BLOQ	193.98	171.771	15.6331	383.219	BLOQ	3.35031	BLOQ	BLOQ	28.2144	BLOQ	185.44	BLOQ
4	580	CTX	210723_P21-033_Flores_ONuc_4.d	WT	BLOQ	457.189	167.832	1673.38	282.73	BLOQ	BLOQ	BLOQ	40.1027	BLOQ	189.117	282.832	125.184	BLOQ	113.772	BLOQ	201.513	189.148	21.5502	415.58	BLOQ	4.21751	BLOQ	BLOQ	28.7625	BLOQ	190.786	BLOQ
5	582	CTX	210723_P21-033_Flores_ONuc_5.d	WT	BLOQ	469.378	190.946	1911.96	232.636	BLOQ	BLOQ	BLOQ	45.5236	BLOQ	257.212	316.62	125.246	BLOQ	145.734	BLOQ	217.34	213.847	15.5573	266.488	BLOQ	4.50265	BLOQ	BLOQ	21.1496	BLOQ	201.26	BLOQ
6	544	CTX	210723_P21-033_Flores_ONuc_6.d	KO	BLOQ	709.825	183.943	2055.93	302.067	BLOQ	BLOQ	BLOQ	36.0403	BLOQ	176.803	285.461	94.794	BLOQ	36.2343	BLOQ	145.359	139.028	12.7799	202.8	BLOQ	1.87831	BLOQ	BLOQ	23.899	21.0507	174.433	BLOQ
7	564	CTX	210723_P21-033_Flores_ONuc_7.d	KO	BLOQ	724.793	283.068	1813.27	292.756	BLOQ	BLOQ	BLOQ	23.6331	BLOQ	178.919	151.704	99.1741	BLOQ	45.2505	BLOQ	134.219	99.2917	10.0248	242.934	BLOQ	3.34028	BLOQ	BLOQ	BLOQ	22.7957	128.713	BLOQ
8	568	CTX	210723_P21-033_Flores_ONuc_8.d	KO	BLOQ	712.428	205.52	2408.7	325.888	BLOQ	BLOQ	BLOQ	30.7805	BLOQ	236.614	212.039	104.429	BLOQ	37.0625	BLOQ	121.339	105.139	11.3854	254.975	BLOQ	3.17039	BLOQ	BLOQ	BLOQ	18.8386	196.131	BLOQ
9	577	CTX	210723_P21-033_Flores_ONuc_9.d	KO	BLOQ	694.384	93.9642	3037.98	275.674	BLOQ	BLOQ	BLOQ	25.8112	BLOQ	235.575	196.941	82.6373	BLOQ	50.0701	BLOQ	147.227	127.052	11.5008	247.172	BLOQ	2.70787	BLOQ	BLOQ	BLOQ	BLOQ	128.895	BLOQ
10	584	CTX	210723_P21-033_Flores_ONuc_10.d	KO	BLOQ	707.594	159.384	2134.45	322.152	BLOQ	BLOQ	BLOQ	27.9406	BLOQ	254.666	217.42	101.386	BLOQ	30.3425	BLOQ	156.088	147.188	12.63	238.652	BLOQ	2.08769	BLOQ	BLOQ	BLOQ	20.2852	163.419	BLOQ
11	540	HIP	210723_P21-033_Flores_ONuc_11.d	WT	BLOQ	470.25	775.706	1693.29	147.057	BLOQ	BLOQ	BLOQ	48.6096	BLOQ	230.505	337.766	82.7278	BLOQ	88.6318	BLOQ	72.6097	75.0782	7.80738	554.901	BLOQ	2.63675	BLOQ	BLOQ	BLOQ	BLOQ	193.357	BLOQ
12	562	HIP	210723_P21-033_Flores_ONuc_12.d	WT	BLOQ	408.163	712.934	1925.96	124.617	BLOQ	BLOQ	BLOQ	44.1679	BLOQ	285.503	340.28	99.166	BLOQ	113.302	BLOQ	74.6353	87.1453	7.87973	394.424	BLOQ	1.84303	BLOQ	BLOQ	BLOQ	BLOQ	150.89	BLOQ
13	576	HIP	210723_P21-033_Flores_ONuc_13.d	WT	BLOQ	429.146	887.293	1853.19	89.0474	BLOQ	BLOQ	BLOQ	45.8019	BLOQ	202.453	367.445	64.3653	BLOQ	128.772	BLOQ	67.7564	78.9732	11.2834	386.436	BLOQ	3.1067	BLOQ	BLOQ	BLOQ	BLOQ	189.45	BLOQ
14	580	HIP	210723_P21-033_Flores_ONuc_14.d	WT	BLOQ	600.595	629.62	1659.36	208.91	BLOQ	BLOQ	BLOQ	41.9095	BLOQ	279.399	331.058	112.385	BLOQ	97.9662	BLOQ	90.0312	82.9191	11.837	359.125	BLOQ	2.04	BLOQ	BLOQ	BLOQ	26.2478	184.621	BLOQ
15	582	HIP	210723_P21-033_Flores_ONuc_15.d	WT	BLOQ	574.515	771.482	1736.84	127.967	BLOQ	BLOQ	BLOQ	44.1342	BLOQ	213.873	276.339	86.3953	BLOQ	154.511	BLOQ	83.7161	76.5981	8.50421	662.536	BLOQ	1.85497	BLOQ	BLOQ	BLOQ	BLOQ	167.11	BLOQ
16	544	HIP	210723_P21-033_Flores_ONuc_16.d	KO	BLOQ	788.381	698.273	3208.31	196.754	BLOQ	BLOQ	BLOQ	BLOQ	BLOQ	213.524	237.542	68.3329	BLOQ	56.9746	BLOQ	71.7617	79.121	10.131	360.081	BLOQ	1.60655	BLOQ	BLOQ	BLOQ	BLOQ	188.216	BLOQ
17	564	HIP	210723_P21-033_Flores_ONuc_17.d	KO	BLOQ	503.429	721.982	1639.92	BLOQ	BLOQ	BLOQ	BLOQ	BLOQ	BLOQ	158.977	200.531	59.4547	BLOQ	54.8607	BLOQ	57.7638	71.6015	6.51272	350.581	BLOQ	BLOQ	BLOQ	BLOQ	BLOQ	BLOQ	172.397	BLOQ
18	568	HIP	210723_P21-033_Flores_ONuc_18.d	KO	BLOQ	709.822	454.326	2244.99	174.834	BLOQ	BLOQ	BLOQ	BLOQ	BLOQ	178.85	169.925	72.4722	BLOQ	39.0392	BLOQ	50.3753	57.9109	8.72089	311.278	BLOQ	2.50578	BLOQ	BLOQ	BLOQ	BLOQ	163.58	BLOQ
19	577	HIP	210723_P21-033_Flores_ONuc_19.d	KO	BLOQ	622.958	318.18	3376.92	144.747	BLOQ	BLOQ	BLOQ	BLOQ	BLOQ	222.637	180.27	69.5879	BLOQ	80.341	BLOQ	52.2873	71.9905	9.84857	313.491	BLOQ	2.70547	BLOQ	BLOQ	BLOQ	BLOQ	168.646	BLOQ
20	584	HIP	210723_P21-033_Flores_ONuc_20.d	KO	BLOQ	353.971	339.015	2702.46	BLOQ	BLOQ	BLOQ	BLOQ	BLOQ	BLOQ	154.057	201.19	55.4867	BLOQ	69.4532	BLOQ	BLOQ	44.3911	9.87327	362.695	BLOQ	2.31565	BLOQ	BLOQ	BLOQ	BLOQ	153.119	BLOQ
21	540	CB	210723_P21-033_Flores_ONuc_21.d	WT	BLOQ	421.05	149.351	1209.87	437.114	BLOQ	BLOQ	BLOQ	23.2162	BLOQ	143.261	246.822	63.8584	BLOQ	45.7664	BLOQ	49.5785	64.5931	7.78018	371.829	BLOQ	2.79554	BLOQ	BLOQ	BLOQ	18.8074	102.43	BLOQ
22	562	CB	210723_P21-033_Flores_ONuc_22.d	WT	BLOQ	422.261	134.123	1266.49	499.268	BLOQ	BLOQ	BLOQ	20.566	BLOQ	161.518	251.433	103.666	BLOQ	38.1974	BLOQ	126.7	95.4996	9.62991	355.709	BLOQ	1.97884	BLOQ	BLOQ	BLOQ	22.706	83.1824	29.7106
23	576	CB	210723_P21-033_Flores_ONuc_23.d	WT	BLOQ	342.673	116.543	1175.22	322.54	BLOQ	BLOQ	BLOQ	19.4762	BLOQ	125.048	226.091	70.8631	BLOQ	49.3541	BLOQ	97.6478	73.7812	8.30814	321.264	BLOQ	2.44818	BLOQ	BLOQ	BLOQ	20.6766	83.2283	29.8127
24	580	CB	210723_P21-033_Flores_ONuc_24.d	WT	BLOQ	454.671	155.943	1782.48	380.714	BLOQ	BLOQ	BLOQ	14.5084	BLOQ	173.372	233.902	109.815	BLOQ	85.9378	BLOQ	69.8552	76.3366	8.49387	388.423	BLOQ	1.82267	BLOQ	BLOQ	BLOQ	20.0181	67.0141	34.5689
25	582	CB	210723_P21-033_Flores_ONuc_25.d	WT	BLOQ	347.039	136.576	1727.25	322.718	BLOQ	BLOQ	BLOQ	16.1567	BLOQ	195.129	236.612	79.2879	BLOQ	74.6777	BLOQ	44.5511	50.4118	5.64398	399.018	BLOQ	1.24145	BLOQ	BLOQ	BLOQ	23.6637	66.3955	BLOQ
26	544	CB	210723_P21-033_Flores_ONuc_26.d	KO	BLOQ	612.104	81.59	1946.46	425.414	BLOQ	BLOQ	BLOQ	22.4237	BLOQ	181.589	172.921	73.6756	BLOQ	27.2295	BLOQ	45.5715	41.9801	6.76939	348.289	BLOQ	1.82929	BLOQ	BLOQ	BLOQ	32.788	81.3505	36.2668
27	564	CB	210723_P21-033_Flores_ONuc_27.d	KO	BLOQ	735.114	138.446	2352.1	455.976	BLOQ	BLOQ	BLOQ	BLOQ	BLOQ	126.934	106.763	48.934	BLOQ	32.3331	BLOQ	60.0578	52.3522	6.65327	340.696	BLOQ	1.15692	BLOQ	BLOQ	BLOQ	19.1648	56.0036	BLOQ
28	568	CB	210723_P21-033_Flores_ONuc_28.d	KO	BLOQ	569.598	112.055	1740.03	422.193	BLOQ	BLOQ	BLOQ	13.4281	BLOQ	159.555	154.795	54.7163	BLOQ	22.2803	BLOQ	47.7328	32.2141	5.23027	326.919	BLOQ	1.233	BLOQ	BLOQ	BLOQ	20.2963	67.7319	BLOQ
29	577	CB	210723_P21-033_Flores_ONuc_29.d	KO	BLOQ	501.327	46.3311	2226.14	197.759	BLOQ	BLOQ	BLOQ	BLOQ	BLOQ	204.564	142.305	58.879	BLOQ	28.7121	BLOQ	42.5016	44.6546	8.21733	319.025	BLOQ	1.2581	BLOQ	BLOQ	BLOQ	BLOQ	56.5874	BLOQ
30	584	CB	210723_P21-033_Flores_ONuc_30.d	KO	BLOQ	671.896	80.8625	2544.69	423.164	BLOQ	BLOQ	BLOQ	13.8611	BLOQ	187.426	135.419	60.1895	BLOQ	29.9693	BLOQ	51.5925	50.9454	6.40547	349.394	BLOQ	1.83743	BLOQ	BLOQ	BLOQ	23.3287	61.8821	BLOQ
