# Supplementary material for: IMPDH2 filaments protect from neurodegeneration in AMPD2 deficiency
Source: EMBO Rep. 2024 Jul 29;25(9):16. doi: 10.1038/s44319-024-00218-2 (PMC11387764; doi:10.1038/s44319-024-00218-2)
Supplement: Supplementary file 4 — Data Set EV2 [file 44319_2024_218_MOESM4_ESM.xlsx]

## Sheet: Dataset EV2
Dataset EV2: Differential expression analysis of RNAseq data in hippocampus (HIP), cortex (CTX) or cerebellum (CB) of Control and dKO mice.

## Sheet: CB
gene	baseMean	log2FoldChange	lfcSE	stat	pvalue	padj	GeneSymbol
ENSMUSG00000073418.4	612.847	2.27883	0.225268	10.1161	4.68868e-24	8.26286e-20	C4b
ENSMUSG00000004347.16	1419.3	-1.14622	0.162738	-7.04338	1.87629e-12	1.65329e-08	Pde1c
ENSMUSG00000090272.8	208.293	1.6485	0.237159	6.951	3.62695e-12	2.13059e-08	Mndal
ENSMUSG00000037095.8	51.2255	3.42772	0.511212	6.70507	2.01304e-11	8.86895e-08	Lrg1
ENSMUSG00000021903.11	1502.98	1.1027	0.166824	6.60996	3.84422e-11	1.35493e-07	Galnt15
ENSMUSG00000039997.16	253.902	1.58676	0.241276	6.57653	4.81554e-11	1.41441e-07	Ifi203
ENSMUSG00000032446.14	628.168	-1.44235	0.235195	-6.13255	8.64811e-10	2.17722e-06	Eomes
ENSMUSG00000097391.8	502.384	-1.07957	0.179731	-6.00656	1.89501e-09	4.17448e-06	Mirg
ENSMUSG00000044177.4	194.442	1.96121	0.329983	5.94338	2.7921e-09	5.46725e-06	Wfikkn2
ENSMUSG00000033880.11	290.842	1.14343	0.193111	5.92108	3.19829e-09	5.63635e-06	Lgals3bp
ENSMUSG00000075020.6	228.092	-1.60961	0.275457	-5.84343	5.11376e-09	8.19271e-06	NA
ENSMUSG00000032554.15	9034.71	-1.01843	0.174769	-5.82733	5.63228e-09	8.27147e-06	Trf
ENSMUSG00000045193.13	1604.66	1.30093	0.227483	5.71882	1.07268e-08	1.45414e-05	Cirbp
ENSMUSG00000079484.12	702.093	1.40338	0.248479	5.64789	1.62426e-08	2.0446e-05	Phyhd1
ENSMUSG00000026828.11	211.275	-1.49038	0.266332	-5.59596	2.19401e-08	2.57766e-05	Galnt5
ENSMUSG00000090639.1	9415.5	-0.96925	0.174596	-5.55138	2.83418e-08	3.12167e-05	NA
ENSMUSG00000050390.12	690.34	1.09109	0.196965	5.53952	3.03295e-08	3.1441e-05	C77080
ENSMUSG00000029657.15	2749.25	-1.11037	0.201014	-5.52382	3.31711e-08	3.16353e-05	Hsph1
ENSMUSG00000051243.14	162.829	1.20662	0.218633	5.51893	3.41072e-08	3.16353e-05	Islr2
ENSMUSG00000026830.9	2238.54	-1.24045	0.225948	-5.48998	4.01983e-08	3.22006e-05	Ermn
ENSMUSG00000019232.14	1331.43	1.41198	0.256677	5.501	3.77651e-08	3.22006e-05	Etnppl
ENSMUSG00000097877.2	263.816	1.36681	0.248736	5.49501	3.90679e-08	3.22006e-05	NA
ENSMUSG00000019763.11	640.476	-0.914673	0.167605	-5.45732	4.83375e-08	3.7037e-05	Rmnd1
ENSMUSG00000000732.9	199.509	1.2233	0.228033	5.3646	8.113e-08	5.95731e-05	Icosl
ENSMUSG00000051111.16	2207.33	-1.02076	0.19132	-5.33533	9.53694e-08	6.72278e-05	Sv2c
ENSMUSG00000020048.13	7285.25	-0.841369	0.159614	-5.27126	1.35493e-07	9.17079e-05	Hsp90b1
ENSMUSG00000039114.16	2051.74	-0.843679	0.160255	-5.26459	1.40505e-07	9.17079e-05	Nrn1
ENSMUSG00000019916.14	635.756	-1.04084	0.200061	-5.2026	1.96515e-07	0.000123685	P4ha1
ENSMUSG00000055485.6	3862.01	0.746216	0.143676	5.19375	2.061e-07	0.000125245	Soga1
ENSMUSG00000096883.2	886.651	1.00529	0.194007	5.18172	2.19845e-07	0.000129144	Shisa8
ENSMUSG00000074968.11	720.563	-0.823675	0.16079	-5.12268	3.01224e-07	0.000171241	Ano3
ENSMUSG00000039683.16	239.362	0.947792	0.185692	5.10411	3.32349e-07	0.000183031	Sdk1
ENSMUSG00000097412.2	2537.95	-0.793785	0.15583	-5.09393	3.50722e-07	0.000187296	1810014B01Rik
ENSMUSG00000056296.17	2479.09	0.644195	0.126806	5.08016	3.77114e-07	0.000195467	Synpr
ENSMUSG00000021186.9	255.784	0.975357	0.192777	5.0595	4.20359e-07	0.000211657	Fbln5
ENSMUSG00000071234.3	618.77	0.907788	0.179714	5.05129	4.3884e-07	0.000214824	Syndig1l
ENSMUSG00000087400.8	137.375	1.61542	0.321992	5.01696	5.24944e-07	0.000250029	NA
ENSMUSG00000020841.5	2257.05	-0.675672	0.13515	-4.99941	5.75066e-07	0.000266695	Cpd
ENSMUSG00000085728.1	42.1267	1.93697	0.389785	4.96934	6.71824e-07	0.000303578	NA
ENSMUSG00000026822.14	135.18	4.51785	0.917277	4.92529	8.42366e-07	0.000354754	Lcn2
ENSMUSG00000031604.10	1471.28	-1.01394	0.205895	-4.92457	8.45466e-07	0.000354754	Msmo1
ENSMUSG00000007682.6	1235.92	-0.797061	0.161645	-4.93094	8.18332e-07	0.000354754	Dio2
ENSMUSG00000060794.8	104.873	1.61888	0.33018	4.90301	9.43799e-07	0.000386804	Tssk5
ENSMUSG00000027199.14	1732.15	-0.919944	0.18811	-4.89047	1.00598e-06	0.000395433	Gatm
ENSMUSG00000085428.1	41.3611	1.99843	0.409062	4.8854	1.03217e-06	0.000395433	NA
ENSMUSG00000019997.11	416.065	1.37951	0.282374	4.88542	1.03207e-06	0.000395433	Ccn2
ENSMUSG00000064125.14	305.121	0.90289	0.185014	4.88012	1.06022e-06	0.000397536	Prr36
ENSMUSG00000027875.12	211.322	1.14881	0.235953	4.86884	1.12257e-06	0.000412147	Hmgcs2
ENSMUSG00000066705.7	1337.71	0.821981	0.16899	4.8641	1.14981e-06	0.000413531	Fxyd6
ENSMUSG00000058756.13	7472.68	0.643464	0.132464	4.85765	1.18787e-06	0.000418366	Thra
ENSMUSG00000093930.2	6831.87	-1.1599	0.238964	-4.85387	1.21073e-06	0.000418366	Hmgcs1
ENSMUSG00000084899.1	1079.44	-0.76987	0.159737	-4.81962	1.43835e-06	0.000487464	NA
ENSMUSG00000004952.13	619.23	0.80535	0.16788	4.79718	1.60911e-06	0.000535044	Rasa4
ENSMUSG00000050370.5	21.2271	3.063	0.639494	4.78972	1.67018e-06	0.000545066	Ch25h
ENSMUSG00000029861.17	4731.33	0.653681	0.137222	4.76366	1.90113e-06	0.000598671	Fam131b
ENSMUSG00000025316.16	622.336	-0.714618	0.150019	-4.76353	1.90238e-06	0.000598671	Banp
ENSMUSG00000013833.15	766.152	0.753579	0.15854	4.75325	2.00169e-06	0.000618872	Med16
ENSMUSG00000041559.7	329.108	1.01343	0.215173	4.70986	2.47881e-06	0.000753175	Fmod
ENSMUSG00000040084.9	157.277	1.56513	0.332597	4.7058	2.52878e-06	0.000755334	Bub1b
ENSMUSG00000050211.14	301.094	1.40382	0.298922	4.69627	2.6495e-06	0.000778202	Pla2g4e
ENSMUSG00000026678.10	1962.42	-1.02013	0.218165	-4.67597	2.92564e-06	0.000841571	Rgs5
ENSMUSG00000048482.14	249.494	-1.26649	0.271372	-4.667	3.05626e-06	0.000841571	Bdnf
ENSMUSG00000110692.1	90.0074	-1.63353	0.349812	-4.66974	3.01579e-06	0.000841571	NA
ENSMUSG00000038843.18	285.68	-1.39095	0.297922	-4.66885	3.02893e-06	0.000841571	Gcnt1
ENSMUSG00000027562.12	3038.41	-0.759884	0.163573	-4.64553	3.39202e-06	0.000919654	Car2
ENSMUSG00000068735.14	1107.2	0.724876	0.156631	4.62794	3.69328e-06	0.000986162	Trp53i11
ENSMUSG00000044447.5	280.999	-1.13117	0.246744	-4.58437	4.55367e-06	0.00119775	Dock5
ENSMUSG00000097729.2	203.988	0.953859	0.208344	4.57828	4.68818e-06	0.001215	NA
ENSMUSG00000055067.15	786.143	0.824178	0.181319	4.54546	5.48154e-06	0.00134362	Smyd3
ENSMUSG00000030406.7	31.1045	2.55247	0.561069	4.5493	5.38251e-06	0.00134362	Gipr
ENSMUSG00000032575.16	917.699	-0.878674	0.193321	-4.54516	5.48946e-06	0.00134362	Manf
ENSMUSG00000116180.1	95.8154	1.2918	0.284007	4.54847	5.40362e-06	0.00134362	NA
ENSMUSG00000032060.10	1433.78	-0.755924	0.166462	-4.54111	5.59589e-06	0.00135091	Cryab
ENSMUSG00000056220.14	142.251	-1.36726	0.301576	-4.53371	5.79562e-06	0.00136182	Pla2g4a
ENSMUSG00000030711.16	442.709	1.36989	0.302097	4.53459	5.77158e-06	0.00136182	Sult1a1
ENSMUSG00000078137.1	23.875	2.45476	0.546369	4.49286	7.02733e-06	0.00162324	Ankrd63
ENSMUSG00000105265.4	472.363	-1.08129	0.240922	-4.48815	7.18452e-06	0.00162324	Sox2ot
ENSMUSG00000034684.12	246.484	0.967743	0.215512	4.49045	7.10743e-06	0.00162324	Sema3f
ENSMUSG00000031762.7	5728.78	1.10776	0.247485	4.47607	7.60299e-06	0.00169604	Mt2
ENSMUSG00000034990.15	69.4333	2.02654	0.453633	4.46735	7.91939e-06	0.00174454	Otoa
ENSMUSG00000110588.1	5697.4	1.10444	0.247449	4.46329	8.07098e-06	0.00175599	NA
ENSMUSG00000027889.17	2557.99	0.639766	0.143703	4.45199	8.50776e-06	0.0017926	Ampd2
ENSMUSG00000021750.15	25407.5	0.678482	0.152352	4.45339	8.4524e-06	0.0017926	Fam107a
ENSMUSG00000002289.16	110.284	1.70901	0.383955	4.45107	8.54445e-06	0.0017926	Angptl4
ENSMUSG00000003526.12	730.409	1.12295	0.253425	4.43111	9.37483e-06	0.00194368	Prodh
ENSMUSG00000050628.6	245.94	0.817656	0.185214	4.41465	1.01172e-05	0.00207321	Ubald2
ENSMUSG00000109244.1	54.1757	-2.31222	0.526464	-4.39198	1.12324e-05	0.00227528	NA
ENSMUSG00000040663.9	62.6781	1.61805	0.369068	4.38414	1.16446e-05	0.00233196	Clcf1
ENSMUSG00000049556.5	1438.65	0.637542	0.145596	4.37885	1.19307e-05	0.00236241	Lingo1
ENSMUSG00000020131.14	89.7943	1.40232	0.320451	4.37609	1.20827e-05	0.00236593	Pcsk4
ENSMUSG00000084691.1	729.752	-0.669923	0.153382	-4.36768	1.25576e-05	0.00243189	NA
ENSMUSG00000036446.5	56.6403	-1.71961	0.395132	-4.352	1.34903e-05	0.00255627	Lum
ENSMUSG00000020571.12	1473.47	-0.86715	0.199309	-4.35078	1.35654e-05	0.00255627	Pdia6
ENSMUSG00000058258.14	682.722	-1.02898	0.236566	-4.34966	1.3635e-05	0.00255627	Idi1
ENSMUSG00000087216.1	55.6004	1.67977	0.387159	4.33871	1.43321e-05	0.00265868	NA
ENSMUSG00000024617.16	2669.76	0.558591	0.129095	4.32698	1.51168e-05	0.00277504	Camk2a
ENSMUSG00000036814.13	489.339	0.882557	0.204252	4.32093	1.55372e-05	0.00279399	Slc6a20a
ENSMUSG00000037686.6	71.7422	1.5395	0.356141	4.32272	1.5412e-05	0.00279399	Aspg
ENSMUSG00000026930.15	2006.22	0.661247	0.153646	4.30371	1.67961e-05	0.00298987	Gpsm1
ENSMUSG00000065451.1	36.7668	1.93937	0.450913	4.30098	1.70042e-05	0.00299665	Mir101a
ENSMUSG00000042596.7	52.8118	2.15707	0.503578	4.28348	1.8399e-05	0.00321036	Tfap2d
ENSMUSG00000003814.8	5863.13	-0.801381	0.187366	-4.27709	1.89356e-05	0.0032716	Calr
ENSMUSG00000036800.8	1317.45	-0.646538	0.151842	-4.25797	2.06289e-05	0.00352954	Fam135b
ENSMUSG00000037843.6	755.326	0.703508	0.165635	4.24735	2.16315e-05	0.00366549	Vstm2l
ENSMUSG00000036833.16	417.429	0.961312	0.226644	4.2415	2.22028e-05	0.00372648	Pnpla7
ENSMUSG00000039904.9	1353.02	-0.770919	0.182239	-4.23027	2.33408e-05	0.00388051	Gpr37
ENSMUSG00000001467.5	2421.32	-0.960667	0.227534	-4.22208	2.42054e-05	0.00398665	Cyp51
ENSMUSG00000022376.8	580.472	-0.705512	0.167198	-4.21961	2.4472e-05	0.00399324	Adcy8
ENSMUSG00000025823.9	852.866	-1.08186	0.256808	-4.21274	2.52296e-05	0.0040791	Pdia4
ENSMUSG00000038400.15	405.941	-0.867716	0.206261	-4.20689	2.58914e-05	0.00414805	Pmepa1
ENSMUSG00000042388.14	2116.61	0.660176	0.157052	4.20355	2.62761e-05	0.00417174	Dlgap3
ENSMUSG00000048373.8	52.2227	1.76342	0.420291	4.19572	2.72012e-05	0.00428005	Fgfbp1
ENSMUSG00000043639.15	148.648	1.19262	0.284539	4.19141	2.7723e-05	0.00432356	Rbm20
ENSMUSG00000050063.18	234.369	-0.965154	0.230706	-4.18347	2.87089e-05	0.00443804	Klk6
ENSMUSG00000058886.9	1270.86	0.78433	0.187574	4.18145	2.89652e-05	0.00443872	Deaf1
ENSMUSG00000007655.16	248.114	-0.952244	0.227867	-4.17894	2.92869e-05	0.00444934	Cav1
ENSMUSG00000001774.8	1459.81	-0.768331	0.184231	-4.17046	3.03979e-05	0.00457866	Chordc1
ENSMUSG00000023224.12	360.858	0.807115	0.193996	4.16047	3.17599e-05	0.0047034	Serping1
ENSMUSG00000034614.14	1115.38	0.784633	0.188586	4.1606	3.17408e-05	0.0047034	Pik3ip1
ENSMUSG00000058454.15	722.41	-0.756563	0.18216	-4.15329	3.27726e-05	0.00481293	Dhcr7
ENSMUSG00000060771.14	264.002	-0.9675	0.233372	-4.14574	3.38723e-05	0.0048531	Tsga10
ENSMUSG00000041120.6	738.425	0.863328	0.20819	4.14683	3.37104e-05	0.0048531	Nbl1
ENSMUSG00000107300.1	18.8108	3.25223	0.784147	4.14748	3.36161e-05	0.0048531	NA
ENSMUSG00000021420.13	1222.52	-0.667385	0.161118	-4.14221	3.4398e-05	0.00488868	Fars2
ENSMUSG00000020484.18	1461.53	-0.753367	0.18275	-4.1224	3.74943e-05	0.0052861	Xbp1
ENSMUSG00000053411.16	912.426	0.867117	0.210639	4.11661	3.84483e-05	0.00537757	Cbx7
ENSMUSG00000059456.13	188.127	1.10589	0.269027	4.11069	3.94486e-05	0.00547404	Ptk2b
ENSMUSG00000032349.13	2563.45	-0.653516	0.159426	-4.09918	4.1461e-05	0.00570833	Elovl5
ENSMUSG00000038668.14	1377.82	-0.764262	0.186668	-4.09423	4.2358e-05	0.00578662	Lpar1
ENSMUSG00000108617.1	32.3099	-2.22872	0.545186	-4.088	4.35105e-05	0.00589835	NA
ENSMUSG00000026864.13	6275.59	-0.928949	0.227547	-4.08244	4.45649e-05	0.00596588	Hspa5
ENSMUSG00000029361.18	3696.38	0.546229	0.13382	4.08181	4.46857e-05	0.00596588	Nos1
ENSMUSG00000098794.1	201.341	1.21655	0.29836	4.07747	4.55285e-05	0.00603269	NA
ENSMUSG00000086219.7	118.689	-1.01105	0.248422	-4.06989	4.70348e-05	0.00616168	Srrm4os
ENSMUSG00000046186.8	67.5305	1.33009	0.326877	4.06907	4.72012e-05	0.00616168	Cd109
ENSMUSG00000085911.1	33.6483	1.77296	0.436764	4.05932	4.92151e-05	0.00635168	NA
ENSMUSG00000003849.8	222.43	0.926009	0.228162	4.05855	4.93775e-05	0.00635168	Nqo1
ENSMUSG00000020758.15	275.894	-0.789123	0.195179	-4.04307	5.27562e-05	0.00673712	Itgb4
ENSMUSG00000025727.8	120.765	1.40905	0.349474	4.03191	5.5325e-05	0.00701434	A930017K11Rik
ENSMUSG00000078607.5	125.329	1.21803	0.302255	4.02981	5.58217e-05	0.00702675	1810010H24Rik
ENSMUSG00000026834.13	292.008	-0.749814	0.186151	-4.02798	5.62578e-05	0.00703143	Acvr1c
ENSMUSG00000071042.12	183.99	-1.19043	0.296936	-4.00904	6.09651e-05	0.0075132	Rasgrp3
ENSMUSG00000033032.15	382.45	-0.709172	0.176827	-4.01055	6.05785e-05	0.0075132	Afap1l1
ENSMUSG00000045838.8	163.402	1.1103	0.277612	3.99946	6.34882e-05	0.00771622	Ccdc9b
ENSMUSG00000005125.13	1617.2	-0.722576	0.180657	-3.99972	6.3418e-05	0.00771622	Ndrg1
ENSMUSG00000020092.9	383.263	0.687956	0.172655	3.98457	6.76036e-05	0.00810462	Pald1
ENSMUSG00000050919.9	112.688	-1.33165	0.334183	-3.9848	6.75373e-05	0.00810462	Zfp366
ENSMUSG00000053399.9	1109.65	0.646887	0.163156	3.96484	7.34465e-05	0.00874559	Adamts18
ENSMUSG00000064344.1	525.033	-1.14963	0.290327	-3.95977	7.50217e-05	0.0088732	NA
ENSMUSG00000038418.7	609.851	0.706013	0.178404	3.95739	7.57746e-05	0.0089025	Egr1
ENSMUSG00000042804.13	738.88	0.794755	0.201177	3.95053	7.79798e-05	0.00905663	Gpr153
ENSMUSG00000069516.8	213.6	0.850122	0.215215	3.95011	7.81143e-05	0.00905663	Lyz2
ENSMUSG00000059213.7	77.0941	1.4737	0.373597	3.94462	7.99263e-05	0.00920615	Ddn
ENSMUSG00000022723.16	254.493	-0.819717	0.208256	-3.9361	8.28171e-05	0.00947719	Crybg3
ENSMUSG00000027248.13	3692.4	-0.666028	0.169728	-3.92408	8.70616e-05	0.00989863	Pdia3
ENSMUSG00000036777.8	1064.99	-0.649904	0.165812	-3.91952	8.87265e-05	0.0100233	Anln
ENSMUSG00000015243.4	1405.22	0.651904	0.16674	3.90969	9.2413e-05	0.0103732	Abca1
ENSMUSG00000037103.8	488.476	0.784687	0.201033	3.90328	9.48974e-05	0.0105847	Dcaf15
ENSMUSG00000002017.10	913.499	-0.555754	0.142565	-3.89825	9.68923e-05	0.0107392	Fam98a
ENSMUSG00000021765.9	24.3764	2.53666	0.651288	3.89483	9.82683e-05	0.0108236	Fst
ENSMUSG00000070392.5	89.6351	-1.11696	0.287075	-3.89084	9.98964e-05	0.0109346	NA
ENSMUSG00000047246.7	82.3895	-1.25918	0.323758	-3.88928	0.000100541	0.0109372	H2bc6
ENSMUSG00000110125.1	20.205	2.99844	0.772631	3.88082	0.000104104	0.0112554	Gm33148
ENSMUSG00000030972.6	76.182	1.27179	0.327855	3.87912	0.000104835	0.0112652	Acsm5
ENSMUSG00000099041.1	1856.3	0.813923	0.210704	3.86287	0.000112063	0.0118969	NA
ENSMUSG00000019933.7	99.9864	1.10731	0.28658	3.86388	0.000111602	0.0118969	Mrln
ENSMUSG00000048905.5	32.364	1.93245	0.500733	3.85924	0.00011374	0.0120026	Bnip5
ENSMUSG00000028927.6	670.57	-1.05578	0.274142	-3.85122	0.000117532	0.012329	Padi2
ENSMUSG00000060373.15	3863.04	-0.54923	0.142764	-3.84712	0.000119515	0.0124628	Hnrnpc
ENSMUSG00000071547.4	298.458	0.796529	0.207222	3.84384	0.000121126	0.0125565	Nt5dc2
ENSMUSG00000114045.1	99.7308	-1.28502	0.334661	-3.83977	0.000123151	0.0126918	NA
ENSMUSG00000005718.8	102.002	1.33352	0.34767	3.83559	0.000125262	0.0128343	Tfap4
ENSMUSG00000038608.15	1120.22	-0.796799	0.207864	-3.83328	0.000126446	0.0128362	Dock10
ENSMUSG00000085687.1	234.475	-0.74347	0.19398	-3.83271	0.000126737	0.0128362	NA
ENSMUSG00000038695.13	843.099	-0.689478	0.180084	-3.82864	0.000128854	0.012976	Josd2
ENSMUSG00000005268.20	178.848	-1.13923	0.298853	-3.81201	0.000137839	0.013802	Prlr
ENSMUSG00000029999.14	405.557	-0.904243	0.237576	-3.80611	0.000141167	0.0140553	Tgfa
ENSMUSG00000026773.19	670.585	-0.738282	0.194186	-3.80193	0.000143571	0.0140564	Pfkfb3
ENSMUSG00000028339.17	87.0228	-1.05008	0.276155	-3.80251	0.000143238	0.0140564	Col15a1
ENSMUSG00000037940.17	787.045	-0.688118	0.180968	-3.80244	0.000143278	0.0140564	Inpp4b
ENSMUSG00000090659.9	70.4079	-1.41588	0.373138	-3.79453	0.000147922	0.0144024	Zfp493
ENSMUSG00000090125.3	116.934	0.965558	0.255042	3.78588	0.000153164	0.0147051	Pou3f1
ENSMUSG00000021143.10	4049.94	-0.609678	0.161066	-3.78528	0.000153534	0.0147051	Pacs2
ENSMUSG00000024165.9	229.891	-1.20783	0.318891	-3.7876	0.000152112	0.0147051	Jpt2
ENSMUSG00000030677.8	164.129	-1.09499	0.289505	-3.78228	0.000155396	0.0147234	Kif22
ENSMUSG00000091479.1	541.687	-0.688685	0.182058	-3.78278	0.000155085	0.0147234	NA
ENSMUSG00000029576.17	294.172	0.693158	0.183671	3.7739	0.000160713	0.0151457	Radil
ENSMUSG00000093769.4	88.3566	-1.08658	0.288621	-3.76473	0.00016673	0.0153837	H3c14
ENSMUSG00000029287.14	662.738	0.814338	0.216176	3.76702	0.000165209	0.0153837	Tgfbr3
ENSMUSG00000052125.16	208.707	-0.816505	0.216866	-3.76502	0.000166534	0.0153837	F730043M19Rik
ENSMUSG00000024411.10	7934.71	-0.89858	0.238613	-3.76585	0.000165985	0.0153837	Aqp4
ENSMUSG00000028011.16	203.134	0.930883	0.247429	3.76222	0.000168412	0.0154579	Tdo2
ENSMUSG00000044927.6	398.884	0.729856	0.194334	3.75568	0.00017287	0.0157849	H1f10
ENSMUSG00000037242.8	3165	-0.570368	0.152129	-3.74925	0.000177367	0.0159876	Clic4
ENSMUSG00000052566.8	215.733	0.886645	0.236606	3.74734	0.000178718	0.0159876	Hook2
ENSMUSG00000032528.5	109.852	1.09638	0.292309	3.75075	0.000176309	0.0159876	Vipr1
ENSMUSG00000018566.14	187.88	0.945601	0.252316	3.74769	0.000178471	0.0159876	Slc2a4
ENSMUSG00000105368.1	53.3722	-1.58926	0.424556	-3.74336	0.000181578	0.0161614	NA
ENSMUSG00000102555.1	151.996	-0.859034	0.229737	-3.73921	0.0001846	0.0163478	NA
ENSMUSG00000026109.14	1550.09	-0.606753	0.162388	-3.73643	0.000186654	0.0163652	Tmeff2
ENSMUSG00000084530.2	77.6332	-1.28467	0.343785	-3.73685	0.00018634	0.0163652	NA
ENSMUSG00000027035.10	1333.57	-0.629073	0.168529	-3.73273	0.000189418	0.0165253	Cers6
ENSMUSG00000022389.15	6015.03	0.6046	0.162081	3.73023	0.000191303	0.0166075	Tef
ENSMUSG00000023153.9	82.8335	1.29592	0.347645	3.72772	0.000193223	0.016679	Tmem52
ENSMUSG00000032245.12	179.942	0.846806	0.227228	3.72668	0.000194019	0.016679	Cln6
ENSMUSG00000028949.13	1431.56	0.546594	0.146737	3.72498	0.00019533	0.0167102	Smarcd3
ENSMUSG00000054690.17	101.514	-0.987865	0.265345	-3.72295	0.00019691	0.016764	Emcn
ENSMUSG00000017677.11	2366.84	-0.551438	0.148469	-3.71415	0.000203884	0.0172135	Wsb1
ENSMUSG00000020681.14	825.271	0.758913	0.204348	3.71383	0.000204144	0.0172135	Ace
ENSMUSG00000101939.1	531.968	-0.647542	0.174675	-3.70712	0.000209633	0.0174509	NA
ENSMUSG00000032267.8	1104.97	-0.616967	0.166444	-3.70676	0.000209929	0.0174509	Usp28
ENSMUSG00000000632.13	1867.88	0.50616	0.136494	3.70831	0.000208647	0.0174509	Sez6
ENSMUSG00000026879.14	3852.39	-0.847602	0.229432	-3.69436	0.000220445	0.017837	Gsn
ENSMUSG00000106990.1	201.394	-1.05367	0.284906	-3.6983	0.000217049	0.017837	NA
ENSMUSG00000002083.13	173.118	1.17078	0.316904	3.69444	0.000220372	0.017837	Bbc3
ENSMUSG00000035274.13	305.544	0.84525	0.228819	3.69398	0.000220775	0.017837	Tpbg
ENSMUSG00000020290.14	2735.01	-0.541955	0.146754	-3.69296	0.000221659	0.017837	Xpo1
ENSMUSG00000047181.12	2735.3	0.547113	0.14801	3.69647	0.000218622	0.017837	Samd14
ENSMUSG00000097613.1	35.8573	1.75335	0.474114	3.69815	0.000217173	0.017837	Gm17597
ENSMUSG00000027797.15	9720.47	-0.539781	0.146294	-3.6897	0.000224519	0.0179036	Dclk1
ENSMUSG00000007617.18	1238.55	-0.533857	0.144677	-3.68999	0.00022426	0.0179036	Homer1
ENSMUSG00000015656.17	30223	-0.52204	0.141635	-3.6858	0.000227982	0.0180006	Hspa8
ENSMUSG00000045404.16	131.649	-1.22239	0.331556	-3.68682	0.000227073	0.0180006	Kcnk13
ENSMUSG00000098061.1	42.0385	-1.53803	0.417389	-3.68489	0.0002288	0.0180006	NA
ENSMUSG00000027298.17	2534.44	-0.775096	0.210725	-3.67823	0.000234861	0.018314	Tyro3
ENSMUSG00000112148.1	21.1781	2.07332	0.563612	3.67863	0.00023449	0.018314	Lilrb4a
ENSMUSG00000092090.2	325.093	-0.8414	0.228914	-3.67562	0.000237276	0.0184208	LOC118567373
ENSMUSG00000042851.17	602.884	0.803214	0.219081	3.66628	0.000246104	0.0186141	Zc3h6
ENSMUSG00000028833.13	10309.9	0.583622	0.159022	3.67007	0.000242486	0.0186141	Ncdn
ENSMUSG00000041193.15	51.6013	1.2613	0.343864	3.66804	0.000244421	0.0186141	Pla2g5
ENSMUSG00000059423.13	417.036	-0.706308	0.192535	-3.66846	0.000244012	0.0186141	Zfp933
ENSMUSG00000097992.1	51.1707	1.43295	0.390822	3.6665	0.000245893	0.0186141	NA
ENSMUSG00000035868.9	390.82	-0.700294	0.190873	-3.66891	0.000243589	0.0186141	Zfp983
ENSMUSG00000059854.8	163.247	0.836876	0.228455	3.6632	0.000249083	0.0187589	Hydin
ENSMUSG00000044258.10	243.351	1.22193	0.334118	3.65718	0.000255001	0.0191229	Ctla2a
ENSMUSG00000037624.15	476.714	0.671804	0.183981	3.65148	0.000260733	0.0194699	Kcnk2
ENSMUSG00000033579.16	1739.15	-0.719311	0.197506	-3.64197	0.000270565	0.0201188	Fa2h
ENSMUSG00000028957.12	1158.62	0.721113	0.198562	3.63167	0.000281589	0.0208506	Per3
ENSMUSG00000030091.17	844.039	0.597486	0.164636	3.62915	0.00028436	0.0209677	Nup210
ENSMUSG00000059743.12	1145.76	-0.689452	0.190113	-3.62654	0.000287242	0.0210919	Fdps
ENSMUSG00000028082.13	503.747	-0.678677	0.18751	-3.61942	0.000295268	0.0215109	Sh3d19
ENSMUSG00000104713.4	110.966	1.09562	0.302716	3.61931	0.000295389	0.0215109	Gbp6
ENSMUSG00000025509.15	606.404	0.986358	0.272611	3.61818	0.000296678	0.0215159	Pnpla2
ENSMUSG00000058006.12	1291.24	-0.574916	0.159135	-3.61277	0.000302947	0.0217912	Mdn1
ENSMUSG00000030759.16	2719.82	-0.499047	0.138132	-3.61284	0.000302865	0.0217912	Far1
ENSMUSG00000006522.17	1604.35	0.760294	0.210517	3.61156	0.000304362	0.021804	Itih3
ENSMUSG00000006127.9	1184.9	0.684702	0.1902	3.5999	0.00031834	0.0225742	Inpp5k
ENSMUSG00000021670.14	2176.86	-0.617102	0.171439	-3.59955	0.000318772	0.0225742	Hmgcr
ENSMUSG00000024395.9	434.557	-0.81263	0.225768	-3.5994	0.000318956	0.0225742	Lims2
ENSMUSG00000032232.14	1084.94	-0.559103	0.155654	-3.59197	0.000328183	0.0231343	Cgnl1
ENSMUSG00000029070.9	294.541	0.649775	0.181221	3.58553	0.000336394	0.0234319	Mxra8
ENSMUSG00000034586.14	1655.93	0.500545	0.139576	3.58619	0.000335542	0.0234319	Hid1
ENSMUSG00000043144.6	259.39	-0.901989	0.251456	-3.58707	0.000334419	0.0234319	Aqp6
ENSMUSG00000046719.7	303.075	0.661838	0.185118	3.57521	0.000349941	0.0242795	Nxph3
ENSMUSG00000042010.16	186.831	0.793317	0.22308	3.5562	0.000376257	0.0260031	Acacb
ENSMUSG00000041132.11	652.31	0.693806	0.195543	3.5481	0.000388014	0.0267108	N4bp2l1
ENSMUSG00000025980.14	3390.38	-0.528547	0.149225	-3.54196	0.000397172	0.0272349	Hspd1
ENSMUSG00000030048.5	16.1464	-2.8456	0.804285	-3.53805	0.0004031	0.0273088	Gkn3
ENSMUSG00000030757.13	574.221	0.706692	0.199883	3.53552	0.000406967	0.0273088	Zkscan2
ENSMUSG00000020034.7	1151.72	0.528277	0.149364	3.53684	0.00040495	0.0273088	Tcp11l2
ENSMUSG00000085743.1	41.7439	1.65174	0.467439	3.5336	0.000409936	0.0273088	NA
ENSMUSG00000020889.11	3812.99	0.598415	0.169105	3.53872	0.000402078	0.0273088	Nr1d1
ENSMUSG00000021692.9	519.953	-0.646212	0.182939	-3.53238	0.000411832	0.0273088	Dimt1
ENSMUSG00000097589.9	237.941	-0.913413	0.25847	-3.53393	0.000409434	0.0273088	Dleu2
ENSMUSG00000023272.4	272.026	-0.789177	0.223427	-3.53215	0.000412197	0.0273088	Creld2
ENSMUSG00000004460.17	1014.35	-0.584882	0.165257	-3.53922	0.000401315	0.0273088	Dnajb11
ENSMUSG00000048022.11	1588.22	-0.619179	0.175917	-3.51973	0.000431983	0.0285125	Tmem229a
ENSMUSG00000038507.6	326.738	0.71342	0.202869	3.51666	0.000437011	0.0287178	Parp12
ENSMUSG00000048782.15	111.836	-1.23796	0.352109	-3.51585	0.000438352	0.0287178	Insc
ENSMUSG00000038805.10	58.0984	1.65218	0.470112	3.51444	0.000440683	0.0287635	Six3
ENSMUSG00000068154.5	54.9006	1.32779	0.378238	3.51046	0.000447327	0.0290895	Insm1
ENSMUSG00000008540.11	241.005	0.69651	0.19851	3.50869	0.000450321	0.0291765	Mgst1
ENSMUSG00000044708.5	5771.32	-0.700287	0.199995	-3.50152	0.000462617	0.0295387	Kcnj10
ENSMUSG00000025352.6	482.739	-0.846571	0.241657	-3.5032	0.000459709	0.0295387	Gdf11
ENSMUSG00000002020.15	564.202	0.734891	0.209849	3.50199	0.000461792	0.0295387	Ltbp2
ENSMUSG00000040414.8	724.184	0.770322	0.219981	3.50177	0.000462185	0.0295387	Slc25a28
ENSMUSG00000022553.16	1335.43	0.708721	0.202736	3.49579	0.000472665	0.0299632	Maf1
ENSMUSG00000022769.9	156.742	-1.31574	0.376333	-3.49623	0.000471887	0.0299632	Sdf2l1
ENSMUSG00000034858.16	1785.52	0.81781	0.234028	3.4945	0.000474951	0.0300002	Atosa
ENSMUSG00000032766.9	256.213	-0.861119	0.246598	-3.49199	0.000479427	0.0301748	Gng11
ENSMUSG00000018339.11	568.046	2.10426	0.603429	3.48717	0.000488155	0.0305354	Gpx3
ENSMUSG00000033960.6	952.223	-0.667623	0.191465	-3.48692	0.000488622	0.0305354	Jcad
ENSMUSG00000047604.3	149.651	0.845053	0.242644	3.48269	0.000496412	0.0309126	Frat2
ENSMUSG00000104797.1	58.6274	-1.32676	0.381467	-3.47805	0.000505073	0.0312312	Mir1897
ENSMUSG00000029769.16	2158.45	0.628361	0.18062	3.47892	0.000503447	0.0312312	Ccdc136
ENSMUSG00000027195.10	1794.93	-0.479469	0.137894	-3.47707	0.000506919	0.0312358	Hsd17b12
ENSMUSG00000038173.15	852.496	-0.749359	0.215695	-3.47416	0.000512463	0.0314674	Enpp6
ENSMUSG00000040809.10	27.8125	2.33087	0.671155	3.47291	0.000514839	0.0315035	Chil3
ENSMUSG00000028261.13	714.728	-0.639327	0.184204	-3.47075	0.000519001	0.0315391	Ndufaf4
ENSMUSG00000107879.1	251.165	-0.690736	0.198971	-3.47154	0.000517475	0.0315391	9330102E08Rik
ENSMUSG00000063919.11	1522.44	-0.59414	0.171266	-3.4691	0.000522215	0.0316254	Srrm4
ENSMUSG00000105572.1	136.15	1.29461	0.373491	3.46624	0.000527794	0.0318351	NA
ENSMUSG00000040564.14	92.8731	1.14128	0.329329	3.46548	0.000529291	0.0318351	Apoc1
ENSMUSG00000021573.15	6253.24	-0.649927	0.187658	-3.46335	0.000533486	0.0319783	Tppp
ENSMUSG00000033508.7	26.0411	1.83664	0.530603	3.46143	0.000537314	0.0320986	Asprv1
ENSMUSG00000036353.13	235.768	-0.878584	0.253916	-3.46014	0.000539894	0.0321438	P2ry12
ENSMUSG00000097558.1	19.2204	1.90648	0.552052	3.45343	0.000553502	0.032843	NA
ENSMUSG00000114432.1	205.593	1.19215	0.345319	3.45231	0.000555813	0.0328694	NA
ENSMUSG00000059751.7	827.785	0.856646	0.248392	3.44877	0.000563155	0.0331922	Rps3a3
ENSMUSG00000056708.5	401.197	0.616698	0.178881	3.44753	0.000565745	0.0332338	Ier5
ENSMUSG00000017491.9	183.693	-0.741335	0.215311	-3.44309	0.0005751	0.033671	Rarb
ENSMUSG00000074578.13	223.215	0.777697	0.226193	3.4382	0.000585601	0.0340595	Zfas1
ENSMUSG00000045667.14	39.9352	-1.50288	0.437028	-3.43887	0.00058414	0.0340595	Smtnl2
ENSMUSG00000026489.13	1089.68	0.591532	0.172223	3.43468	0.000593245	0.0342779	Coq8a
ENSMUSG00000032582.14	1214.39	-0.525301	0.152927	-3.43498	0.000592592	0.0342779	Rbm6
ENSMUSG00000035948.13	121.602	0.912898	0.26644	3.42627	0.000611924	0.0352416	Acss3
ENSMUSG00000027381.16	306.695	0.625569	0.182919	3.41993	0.000626383	0.0353806	Bcl2l11
ENSMUSG00000106981.1	144.593	-0.760897	0.222224	-3.42401	0.000617037	0.0353806	NA
ENSMUSG00000033685.13	881.043	0.680833	0.198937	3.42236	0.000620794	0.0353806	Ucp2
ENSMUSG00000110827.1	20.2139	-1.84831	0.540262	-3.42113	0.000623604	0.0353806	NA
ENSMUSG00000055945.8	838.418	-0.65965	0.192728	-3.4227	0.000620029	0.0353806	Prr18
ENSMUSG00000024292.15	259.129	0.68006	0.19881	3.42066	0.000624693	0.0353806	Cyp4f14
ENSMUSG00000084911.1	226.424	-0.657684	0.192382	-3.41863	0.000629363	0.0354353	NA
ENSMUSG00000049230.8	104.2	-1.14676	0.335979	-3.4132	0.000642056	0.0358306	Myef2l
ENSMUSG00000064325.4	500.081	-0.842698	0.246808	-3.41438	0.000639264	0.0358306	Hhip
ENSMUSG00000034522.10	533.163	0.614287	0.179984	3.41302	0.000642483	0.0358306	Zfp395
ENSMUSG00000038150.7	1111.26	0.708425	0.207986	3.40611	0.000658944	0.0366327	Ormdl3
ENSMUSG00000048271.14	2710.02	0.816274	0.239715	3.40519	0.000661178	0.0366413	Rbm33
ENSMUSG00000006649.17	20.8874	2.13349	0.626707	3.40429	0.00066336	0.036647	Nphs1
ENSMUSG00000026090.16	463.115	0.701802	0.206375	3.40062	0.000672334	0.0369122	Cracdl
ENSMUSG00000043873.11	178.215	0.795113	0.233815	3.40061	0.00067235	0.0369122	Chil5
ENSMUSG00000020696.18	644.659	-0.52845	0.155509	-3.3982	0.0006783	0.0371233	Rffl
ENSMUSG00000099696.6	94.7576	1.46512	0.431347	3.39661	0.000682249	0.0372238	2900052N01Rik
ENSMUSG00000075023.11	15.6517	2.22516	0.655557	3.3943	0.000688037	0.0374237	Accsl
ENSMUSG00000045817.8	352.612	0.707309	0.208804	3.38742	0.000705527	0.0382569	Zfp36l2
ENSMUSG00000116604.1	26.7132	1.80452	0.532988	3.38566	0.000710061	0.0383847	NA
ENSMUSG00000025858.12	880.847	0.616169	0.182125	3.38323	0.000716385	0.0386081	Get4
ENSMUSG00000023959.9	93.5115	-0.899024	0.265946	-3.38047	0.000723611	0.0388787	Clic5
ENSMUSG00000099061.1	53.1157	1.18103	0.349885	3.37548	0.000736859	0.0394701	NA
ENSMUSG00000090093.8	118.315	-0.862469	0.255728	-3.3726	0.000744615	0.0396165	Gm14399
ENSMUSG00000107355.1	20.9284	2.13574	0.633146	3.37321	0.000742966	0.0396165	AI839979
ENSMUSG00000043843.16	2321.04	0.704212	0.208843	3.37197	0.000746337	0.0396165	Tmem145
ENSMUSG00000026668.10	125.232	0.934418	0.277641	3.36557	0.000763868	0.0403828	Ucma
ENSMUSG00000031644.19	723.977	-0.563675	0.16751	-3.36503	0.000765355	0.0403828	Nek1
ENSMUSG00000022602.14	191.97	-0.780462	0.232095	-3.36269	0.00077187	0.0404841	Arc
ENSMUSG00000025092.7	3187.71	-0.502227	0.149341	-3.36296	0.000771105	0.0404841	Hspa12a
ENSMUSG00000104814.1	88.1548	-0.997138	0.296645	-3.36139	0.000775512	0.0405544	NA
ENSMUSG00000031765.8	10612.6	1.3723	0.408372	3.36041	0.000778258	0.0405776	Mt1
ENSMUSG00000065608.1	52.2741	1.54266	0.459476	3.35744	0.000786678	0.0408956	Mirlet7c-2
ENSMUSG00000085218.7	38.3649	1.45645	0.434505	3.35198	0.00080237	0.0414688	BB218582
ENSMUSG00000096967.3	28.3686	-1.96781	0.587063	-3.35196	0.000802408	0.0414688	NA
ENSMUSG00000042675.15	3237.11	0.535479	0.159814	3.35064	0.000806261	0.041546	Ypel3
ENSMUSG00000002831.13	129.849	2.94693	0.879882	3.34923	0.000810355	0.0416352	Plin4
ENSMUSG00000038393.14	1734.9	1.62138	0.484658	3.34541	0.000821608	0.0420724	Txnip
ENSMUSG00000028243.5	522.824	-0.75976	0.22718	-3.34431	0.000824878	0.0420724	Ubxn2b
ENSMUSG00000029817.11	1778.28	-0.628447	0.187978	-3.3432	0.000828179	0.0420724	Tra2a
ENSMUSG00000021696.9	653.859	-0.77687	0.232378	-3.34312	0.000828412	0.0420724	Elovl7
ENSMUSG00000104507.1	54.6049	1.27295	0.38086	3.34231	0.000830852	0.042075	NA
ENSMUSG00000082848.1	112.247	0.972552	0.291166	3.3402	0.000837186	0.0422743	NA
ENSMUSG00000029082.17	16.7783	2.23119	0.668407	3.33807	0.000843614	0.0424772	Bst1
ENSMUSG00000023249.15	157.391	0.754877	0.226452	3.3335	0.000857616	0.0430592	Parp3
ENSMUSG00000004328.15	379.366	0.997517	0.299386	3.33188	0.000862624	0.0431404	Hif3a
ENSMUSG00000039976.4	3186.48	0.47318	0.142037	3.33139	0.00086413	0.0431404	Tbc1d16
ENSMUSG00000025815.13	136.106	0.968664	0.291015	3.32857	0.000872925	0.0434209	Dhtkd1
ENSMUSG00000025533.15	285.309	0.729446	0.219183	3.32801	0.000874676	0.0434209	Asl
ENSMUSG00000026005.15	586.098	-0.629044	0.189253	-3.32383	0.000887891	0.0434647	Rpe
ENSMUSG00000050105.5	43.5764	1.23559	0.371729	3.32389	0.000887726	0.0434647	Fam110d
ENSMUSG00000029217.16	56.6965	-1.11671	0.335806	-3.32545	0.000882762	0.0434647	Tec
ENSMUSG00000037593.11	55.5884	1.58977	0.47823	3.32429	0.000886451	0.0434647	Rskr
ENSMUSG00000096210.2	3874.05	0.504693	0.15174	3.32603	0.000880921	0.0434647	H1f0
ENSMUSG00000001333.9	118.767	1.05042	0.316315	3.32081	0.000897561	0.0438164	Sync
ENSMUSG00000047030.15	1857.27	0.489807	0.147749	3.31513	0.000916007	0.0445799	Spata2
ENSMUSG00000020251.13	51.854	1.19407	0.360263	3.31444	0.00091826	0.0445799	Glt8d2
ENSMUSG00000041220.10	2435.4	-0.523882	0.158112	-3.31335	0.000921847	0.0445828	Elovl6
ENSMUSG00000098072.1	233.071	0.628875	0.189827	3.31289	0.00092338	0.0445828	NA
ENSMUSG00000102605.1	40.6469	1.60118	0.483592	3.311	0.000929621	0.0447615	NA
ENSMUSG00000032018.14	2324.75	-0.526966	0.159207	-3.30995	0.000933126	0.0448078	Sc5d
ENSMUSG00000035486.14	700.945	0.877622	0.265256	3.30858	0.000937699	0.0449051	Plk5
ENSMUSG00000037355.14	414.977	0.723119	0.218657	3.30709	0.000942713	0.0450229	Uvssa
ENSMUSG00000032220.10	336.829	-0.733617	0.221921	-3.30576	0.000947209	0.0451153	Myo1e
ENSMUSG00000026028.12	3950.21	-0.477306	0.144517	-3.30277	0.000957348	0.0452315	Trak2
ENSMUSG00000013523.13	2675.06	-0.685683	0.207572	-3.30336	0.000955352	0.0452315	Bcas1
ENSMUSG00000092686.1	385.983	-0.757544	0.229354	-3.30295	0.000956741	0.0452315	NA
ENSMUSG00000018537.16	449.995	0.761052	0.230826	3.29709	0.000976937	0.0459385	Pcgf2
ENSMUSG00000061742.12	34.9002	1.81834	0.551644	3.29622	0.000979964	0.0459385	Slc22a12
125	36.9648	-1.39057	0.421875	-3.29617	0.000980131	0.0459385	NA
ENSMUSG00000079362.5	78.1945	1.1323	0.343605	3.29535	0.000982982	0.0459498	NA
ENSMUSG00000022639.14	142.066	-0.926964	0.281837	-3.28901	0.00100542	0.0468743	NA
ENSMUSG00000020538.15	992.873	0.598604	0.18217	3.28596	0.00101636	0.0471348	Srebf1
ENSMUSG00000042426.6	605.69	-0.509397	0.155013	-3.28616	0.00101565	0.0471348	Dhx29
ENSMUSG00000043807.6	17.5345	2.03819	0.620677	3.28382	0.00102409	0.0473689	Ly6g5b
ENSMUSG00000027339.15	1228.52	-0.612372	0.186573	-3.28221	0.00102998	0.0475165	Rassf2
ENSMUSG00000040675.17	370.164	0.61845	0.188602	3.27912	0.00104132	0.0479143	Mthfd1l
ENSMUSG00000018217.12	675.903	-0.549636	0.167664	-3.27819	0.00104474	0.0479464	Pmp22
ENSMUSG00000098206.1	61.365	-1.1437	0.34955	-3.27192	0.0010682	0.0485179	NA
ENSMUSG00000078870.9	148.42	-0.715395	0.218744	-3.27046	0.00107371	0.0485179	Gm14410
ENSMUSG00000058135.12	2987.33	0.648577	0.198268	3.27122	0.00107083	0.0485179	Gstm1
ENSMUSG00000039178.9	623.656	-0.507665	0.155072	-3.27374	0.00106133	0.0485179	Tbc1d19
ENSMUSG00000021614.16	891.064	-0.470217	0.143672	-3.27285	0.0010647	0.0485179	Vcan
ENSMUSG00000025450.4	309.3	0.73014	0.223222	3.27092	0.00107198	0.0485179	NA
ENSMUSG00000025911.14	229.162	0.721833	0.22081	3.26903	0.00107916	0.0486395	Adhfe1
ENSMUSG00000065497.1	52.0438	-1.18731	0.36347	-3.2666	0.00108848	0.0489343	Mir410
ENSMUSG00000035112.17	77.9697	1.12583	0.344774	3.26541	0.00109307	0.0490157	Wnk4
ENSMUSG00000056737.14	56.8363	1.0548	0.323168	3.26395	0.00109869	0.0490182	Capg
ENSMUSG00000033949.12	214.301	-0.963357	0.295148	-3.26398	0.00109861	0.0490182	Trim36
ENSMUSG00000042213.17	168.662	0.890968	0.273044	3.26309	0.00110205	0.0490439	Zfand4
ENSMUSG00000001334.9	3133.09	-0.443396	0.135959	-3.26125	0.00110924	0.0492162	Fndc5
ENSMUSG00000040616.3	200.169	0.699185	0.214531	3.25914	0.0011175	0.0492162	Tmem51
ENSMUSG00000091172.1	137.737	0.793441	0.243432	3.2594	0.00111648	0.0492162	NA
ENSMUSG00000092545.7	102.866	-1.05362	0.32334	-3.25854	0.00111988	0.0492162	NA
ENSMUSG00000024136.14	93.3412	-1.17546	0.360696	-3.25887	0.00111859	0.0492162	Dnase1l2
ENSMUSG00000086782.2	266.071	0.818203	0.251319	3.25564	0.00113138	0.0494746	E130102H24Rik
ENSMUSG00000050103.18	137.272	0.852338	0.261789	3.25582	0.00113067	0.0494746	Agmo
ENSMUSG00000020361.13	4594.44	-0.478854	0.147261	-3.25173	0.00114704	0.0500352	Hspa4
10989	28.2429	1.71612	0.527904	3.25082	0.00115071	0.0500714	NA
ENSMUSG00000073856.11	1142.87	-0.499509	0.153817	-3.24743	0.00116452	0.0505476	Iqck
ENSMUSG00000033007.15	93.8791	1.34029	0.413198	3.24369	0.00117992	0.0507163	Asic4
ENSMUSG00000038375.15	5277.21	-0.618568	0.190634	-3.24479	0.00117536	0.0507163	Trp53inp2
ENSMUSG00000028842.15	1522.17	-0.465281	0.143419	-3.2442	0.00117781	0.0507163	Ago3
ENSMUSG00000034384.11	834.237	0.639854	0.197157	3.2454	0.00117284	0.0507163	Barhl2
ENSMUSG00000063317.7	2194.67	-0.483334	0.149168	-3.24019	0.00119451	0.0511424	Usp31
ENSMUSG00000036298.10	1447.8	-0.614811	0.189761	-3.23992	0.00119563	0.0511424	Slc2a13
ENSMUSG00000025813.14	753.294	0.534465	0.165038	3.23844	0.00120184	0.0512426	Homer2
ENSMUSG00000075389.3	164.781	0.897311	0.277121	3.23798	0.00120379	0.0512426	Reno1
ENSMUSG00000025876.15	595.739	0.538045	0.166231	3.23673	0.00120909	0.051344	Unc5a
ENSMUSG00000026478.14	1097.85	-0.519171	0.160442	-3.23588	0.00121268	0.0513729	Lamc1
ENSMUSG00000039110.14	69.619	-0.987783	0.305413	-3.23426	0.0012196	0.0515418	Mycbpap
ENSMUSG00000063160.12	1338.8	0.448058	0.13857	3.23343	0.00122311	0.0515669	Numbl
ENSMUSG00000020892.10	197.583	0.845466	0.261798	3.22946	0.00124023	0.0521638	Aloxe3
ENSMUSG00000049658.13	1230.57	-0.501783	0.155601	-3.2248	0.0012606	0.0528942	Bdp1
ENSMUSG00000027524.9	74.3594	-1.03429	0.320855	-3.22354	0.00126615	0.053001	Edn3
ENSMUSG00000097789.2	306.258	-0.696109	0.216043	-3.22209	0.00127261	0.0530193	Ctxnd1
ENSMUSG00000032705.9	1025.48	-0.460583	0.142933	-3.22237	0.00127134	0.0530193	Exd2
ENSMUSG00000057396.7	167.073	-0.850099	0.263966	-3.22048	0.00127975	0.053191	Zfp759
ENSMUSG00000047264.8	559.023	0.657249	0.204385	3.21574	0.00130109	0.0538244	Zfp358
ENSMUSG00000001943.8	48.2431	1.19703	0.372224	3.21588	0.00130043	0.0538244	Vsig2
ENSMUSG00000030930.14	607.303	-0.564695	0.175729	-3.21345	0.00131151	0.0540154	Chst15
ENSMUSG00000065564.1	67.4125	1.44079	0.448372	3.21338	0.00131184	0.0540154	Mirlet7b
ENSMUSG00000023942.15	583.834	0.490159	0.152635	3.21132	0.00132127	0.0542768	Slc29a1
ENSMUSG00000079055.10	955.483	-0.448839	0.140034	-3.20523	0.00134956	0.0553101	Slc8a3
ENSMUSG00000095332.1	269.809	0.828262	0.2586	3.20287	0.00136068	0.0554471	NA
ENSMUSG00000032115.14	1432.39	-0.583165	0.182096	-3.20251	0.00136234	0.0554471	Hyou1
ENSMUSG00000063952.16	677.828	0.475809	0.14856	3.2028	0.00136098	0.0554471	Brpf3
ENSMUSG00000038777.19	549.144	0.650775	0.203521	3.19757	0.00138589	0.0560325	Sema6c
ENSMUSG00000097023.8	507.629	0.650712	0.203507	3.1975	0.00138627	0.0560325	Mir9-3hg
ENSMUSG00000022617.15	986.262	0.636102	0.198875	3.19851	0.00138142	0.0560325	Chkb
ENSMUSG00000030782.16	228.872	0.726572	0.227398	3.19515	0.00139759	0.0563608	Tgfb1i1
ENSMUSG00000078861.8	301.475	-0.599668	0.187804	-3.19305	0.0014078	0.0564925	Zfp931
ENSMUSG00000080741.3	22.2535	-1.69521	0.531032	-3.19229	0.0014115	0.0564925	NA
ENSMUSG00000036242.15	3134.33	-0.468653	0.146821	-3.19201	0.00141287	0.0564925	Armh4
ENSMUSG00000071637.5	167.657	0.926614	0.290307	3.19184	0.00141368	0.0564925	Cebpd
ENSMUSG00000032023.7	27.2699	1.68452	0.528232	3.18898	0.00142778	0.0568186	Jhy
ENSMUSG00000021270.13	22180.6	-0.510927	0.160222	-3.18887	0.00142828	0.0568186	Hsp90aa1
ENSMUSG00000028845.15	74.8946	1.09756	0.344598	3.18505	0.00144727	0.0570589	Tekt2
ENSMUSG00000030382.15	16.688	2.22021	0.696951	3.18561	0.0014445	0.0570589	Slc27a5
ENSMUSG00000041771.14	106.471	0.981606	0.308137	3.18561	0.00144447	0.0570589	Slc24a4
ENSMUSG00000037933.16	1845.76	-0.406117	0.127493	-3.18542	0.00144546	0.0570589	Bicd2
ENSMUSG00000038642.10	590.969	0.582208	0.182835	3.18434	0.00145082	0.057071	Ctss
ENSMUSG00000097605.1	586.828	0.685978	0.2156	3.18172	0.00146406	0.0574634	NA
ENSMUSG00000029229.8	594.842	0.64618	0.203261	3.17906	0.00147753	0.0578633	Chic2
ENSMUSG00000029701.15	913.516	-0.506636	0.15945	-3.1774	0.00148601	0.0579379	Rbm28
ENSMUSG00000020411.2	155.515	-0.886315	0.278907	-3.17782	0.00148388	0.0579379	Nipal4
ENSMUSG00000030103.11	1313.42	0.800397	0.251988	3.17633	0.00149151	0.057961	Bhlhe40
ENSMUSG00000037851.13	1296.91	-0.435384	0.137085	-3.17601	0.00149318	0.057961	Iars
ENSMUSG00000053675.8	103.156	0.827363	0.260788	3.17255	0.00151109	0.0583988	Tgm5
ENSMUSG00000063694.5	2243.77	-0.624908	0.196973	-3.17256	0.001511	0.0583988	Cycs
ENSMUSG00000073424.9	140.267	0.913753	0.288125	3.17137	0.00151721	0.058507	Cyp4f15
ENSMUSG00000028369.15	596.158	0.609974	0.19241	3.17018	0.00152346	0.0585287	Svep1
ENSMUSG00000032816.15	796.275	-0.678186	0.213939	-3.17	0.00152441	0.0585287	Igdcc4
ENSMUSG00000043614.13	235.174	0.75103	0.237023	3.1686	0.00153174	0.0586824	Vps37d
ENSMUSG00000072694.8	1712.4	0.502229	0.15859	3.16684	0.00154103	0.05891	1500011B03Rik
ENSMUSG00000046280.9	56.1172	-1.04962	0.33152	-3.16609	0.00154504	0.0589356	She
ENSMUSG00000074934.3	45.9651	1.18819	0.376081	3.1594	0.00158096	0.0599167	Grem1
ENSMUSG00000052593.16	706.063	-0.555526	0.175818	-3.15967	0.00157946	0.0599167	Adam17
ENSMUSG00000021327.19	974.101	-0.516156	0.16336	-3.15961	0.0015798	0.0599167	Zkscan3
ENSMUSG00000015027.11	110.697	0.802079	0.254028	3.15745	0.00159156	0.0600602	Galns
ENSMUSG00000060716.7	1245.66	-0.594883	0.188378	-3.15793	0.00158893	0.0600602	Plekhh1
ENSMUSG00000030269.14	390.598	0.540408	0.171254	3.15559	0.00160173	0.0603148	Mtmr14
ENSMUSG00000015829.13	4055.31	-0.463251	0.146875	-3.15406	0.00161016	0.060374	Tnr
ENSMUSG00000085802.1	267.812	0.582688	0.184734	3.1542	0.0016094	0.060374	NA
ENSMUSG00000034799.16	3896.7	-0.462335	0.146664	-3.15235	0.00161963	0.0606003	Unc13a
ENSMUSG00000048058.17	375.822	-0.582233	0.18485	-3.14977	0.001634	0.0608529	Ldlrad3
ENSMUSG00000027330.16	218.8	0.797324	0.253226	3.14866	0.00164019	0.0608529	Cdc25b
ENSMUSG00000033191.14	147.096	-0.862216	0.27383	-3.14873	0.0016398	0.0608529	Tie1
ENSMUSG00000018340.13	2384.32	-0.526914	0.167328	-3.14899	0.00163836	0.0608529	Anxa6
ENSMUSG00000074398.5	627.847	1.63694	0.520429	3.14536	0.00165884	0.0612009	Gm15441
ENSMUSG00000044676.10	1625.65	-0.591092	0.187973	-3.14455	0.00166342	0.0612009	Zfp612
ENSMUSG00000076432.13	7264.21	-0.399987	0.127218	-3.1441	0.00166596	0.0612009	Ywhaq
ENSMUSG00000024966.9	3388.39	-0.483413	0.153645	-3.1463	0.00165349	0.0612009	Stip1
ENSMUSG00000024742.15	285.103	0.568983	0.180978	3.14393	0.00166694	0.0612009	Fen1
ENSMUSG00000062960.10	345.811	-0.706154	0.224699	-3.14266	0.00167419	0.0613393	Kdr
ENSMUSG00000045962.16	4843.82	-0.466439	0.148787	-3.13494	0.00171891	0.0627172	Wnk1
ENSMUSG00000048368.9	69.2352	1.10513	0.352476	3.13534	0.00171654	0.0627172	Omd
ENSMUSG00000041992.9	930.87	-0.631569	0.201508	-3.13422	0.00172314	0.0627414	Rapgef5
ENSMUSG00000039934.12	346.772	-0.625812	0.199889	-3.13079	0.00174334	0.0633461	Gsap
ENSMUSG00000026365.15	875.328	0.603235	0.192886	3.12741	0.00176353	0.0636859	Cfh
ENSMUSG00000058325.6	532.088	-0.557089	0.178072	-3.12845	0.00175729	0.0636859	Dock1
ENSMUSG00000018727.19	74.787	-1.40266	0.448451	-3.12779	0.00176128	0.0636859	Cpsf4l
ENSMUSG00000001930.17	528.573	0.809207	0.25902	3.12411	0.00178343	0.064011	Vwf
ENSMUSG00000115756.1	66.0612	-0.927597	0.296907	-3.1242	0.00178288	0.064011	NA
ENSMUSG00000051639.3	143.902	0.976271	0.312462	3.12444	0.00178141	0.064011	Fbl-ps2
ENSMUSG00000012428.9	28.9045	1.56684	0.50176	3.12269	0.00179205	0.0641897	Steap4
ENSMUSG00000051817.8	463.457	0.518666	0.166197	3.1208	0.00180361	0.0644728	Sox12
ENSMUSG00000021902.7	113.481	0.84225	0.269959	3.11992	0.001809	0.0645346	Phf7
ENSMUSG00000021120.11	498.538	-0.547336	0.175476	-3.11914	0.00181377	0.0645738	Pigh
ENSMUSG00000026805.14	291.865	0.608684	0.195285	3.1169	0.00182764	0.0649365	Barhl1
ENSMUSG00000078185.3	470.941	-0.59961	0.192536	-3.11428	0.00184394	0.0653133	Chml
ENSMUSG00000086656.1	101.685	0.914336	0.293628	3.11392	0.00184619	0.0653133	NA
ENSMUSG00000033102.15	409.667	0.706326	0.226865	3.11341	0.00184936	0.0653133	Cdc14b
ENSMUSG00000038181.16	1271.15	0.464578	0.149456	3.10846	0.00188065	0.0662853	Chpf2
ENSMUSG00000005057.13	148.535	1.19971	0.386214	3.10634	0.00189418	0.0666055	Sh2b2
ENSMUSG00000025064.15	113.319	0.814265	0.262171	3.10586	0.00189729	0.0666055	Col17a1
ENSMUSG00000107962.1	240.401	-0.74795	0.2412	-3.10096	0.00192897	0.0672644	NA
ENSMUSG00000003575.13	2829.81	0.482608	0.155563	3.10234	0.00191998	0.0672644	Crtc1
ENSMUSG00000022483.17	72.1215	-0.955152	0.308054	-3.10059	0.00193133	0.0672644	Col2a1
ENSMUSG00000071192.6	17.2752	2.1235	0.684721	3.10126	0.00192698	0.0672644	Wfikkn1
ENSMUSG00000106927.1	26.3511	1.7923	0.578327	3.09912	0.00194098	0.0674674	NA
ENSMUSG00000037405.8	53.4219	1.1695	0.377504	3.09797	0.00194849	0.067595	Icam1
ENSMUSG00000038520.15	1029.6	0.545267	0.176045	3.09731	0.00195287	0.0676137	Tbc1d17
ENSMUSG00000029033.16	2461.76	0.45728	0.14767	3.09662	0.0019574	0.0676377	Acap3
ENSMUSG00000073686.2	21.7008	1.93051	0.623668	3.09541	0.00196543	0.0677824	NA
ENSMUSG00000018593.13	30027.3	0.450506	0.145628	3.09354	0.00197781	0.0680761	Sparc
ENSMUSG00000026447.16	346.25	-0.541936	0.175252	-3.09232	0.00198601	0.0680924	Pik3c2b
ENSMUSG00000056501.3	108.725	0.934982	0.302309	3.09281	0.00198274	0.0680924	Cebpb
ENSMUSG00000028195.4	78.263	0.978247	0.316458	3.09123	0.00199327	0.0682085	Ccn1
ENSMUSG00000075569.10	162.014	0.857631	0.277637	3.08903	0.00200808	0.0684234	Pms2
ENSMUSG00000046185.10	441.175	-0.571275	0.184935	-3.08905	0.00200795	0.0684234	Zfp84
ENSMUSG00000116946.1	50.8478	1.2398	0.401415	3.08857	0.0020112	0.0684234	NA
ENSMUSG00000022325.14	111.193	-0.87988	0.28496	-3.08773	0.00201689	0.068485	Pop1
ENSMUSG00000034115.10	82.6449	0.919538	0.298311	3.08249	0.0020528	0.06957	Scn11a
ENSMUSG00000030235.17	806.375	-0.672634	0.218336	-3.08073	0.00206491	0.0698464	Slco1c1
ENSMUSG00000052962.3	553.359	-0.554246	0.180041	-3.07845	0.0020808	0.0702489	Mrpl35
ENSMUSG00000093254.1	356.952	0.805296	0.261713	3.07702	0.00209079	0.0704513	Mir5126
ENSMUSG00000060862.10	353.728	-0.726564	0.236232	-3.07563	0.00210056	0.0706273	Zbtb40
ENSMUSG00000004980.16	9755.1	-0.399076	0.129775	-3.07514	0.00210403	0.0706273	Hnrnpa2b1
ENSMUSG00000031665.7	190.215	-0.668963	0.21772	-3.07258	0.00212216	0.0711003	Sall1
ENSMUSG00000073910.10	394.027	-0.589157	0.191845	-3.071	0.00213342	0.0713186	Mob3b
ENSMUSG00000086290.9	206.077	0.6583	0.214432	3.06997	0.00214081	0.0713186	Snhg12
ENSMUSG00000021116.10	857.187	-0.471334	0.153521	-3.07016	0.00213941	0.0713186	Eif2s1
ENSMUSG00000038028.9	413.517	-0.58417	0.190397	-3.06817	0.00215374	0.0714791	Tigar
ENSMUSG00000064032.2	278.912	0.564669	0.184008	3.06871	0.00214984	0.0714791	NA
ENSMUSG00000055214.15	990.443	-0.524528	0.171104	-3.06555	0.0021727	0.0719726	Pld5
ENSMUSG00000029860.16	1251.19	0.547388	0.178602	3.06485	0.00217777	0.0720052	Zyx
ENSMUSG00000006386.15	244.523	-0.761823	0.248643	-3.06393	0.00218453	0.0720179	Tek
ENSMUSG00000041000.8	4504.39	0.604068	0.197171	3.06368	0.00218632	0.0720179	Trim62
ENSMUSG00000028066.15	75.3163	0.966457	0.315612	3.06217	0.0021974	0.0722266	Pmf1
ENSMUSG00000021091.8	353.1	1.71169	0.559066	3.0617	0.00220086	0.0722266	Serpina3n
ENSMUSG00000076439.12	3671.31	-0.689924	0.225422	-3.06059	0.00220899	0.0723589	Mog
ENSMUSG00000008307.11	237.688	0.949325	0.310305	3.05933	0.00221834	0.0725303	1700109H08Rik
ENSMUSG00000034248.7	347.784	-0.524035	0.171381	-3.05772	0.00223027	0.0727853	Slc25a37
ENSMUSG00000032035.15	184.989	-0.934985	0.305928	-3.05622	0.00224146	0.0730154	Ets1
ENSMUSG00000038936.13	2135.55	-0.437344	0.143145	-3.05524	0.00224879	0.0731188	Sccpdh
ENSMUSG00000003184.15	535.318	-0.641946	0.210298	-3.05255	0.00226903	0.0736411	Irf3
ENSMUSG00000058715.11	71.5716	0.923744	0.303041	3.04825	0.00230181	0.0745677	Fcer1g
ENSMUSG00000017167.6	4995.61	-0.436423	0.143237	-3.04685	0.0023125	0.0747764	Cntnap1
ENSMUSG00000041577.5	454.252	0.536373	0.176136	3.04522	0.00232514	0.0750475	Prelp
ENSMUSG00000091474.2	572.223	-0.488517	0.160478	-3.04413	0.00233354	0.0751809	NA
ENSMUSG00000026315.13	110.132	-0.962971	0.316467	-3.04287	0.0023433	0.0753575	Serpinb8
ENSMUSG00000026201.12	2134.53	-0.511822	0.168318	-3.04081	0.00235946	0.0754642	Stk16
ENSMUSG00000078684.8	697.841	-0.536251	0.176321	-3.04134	0.00235526	0.0754642	NA
ENSMUSG00000022999.15	327.499	0.658241	0.216413	3.04159	0.00235329	0.0754642	Lmbr1l
ENSMUSG00000062822.8	1083.41	0.570653	0.187768	3.03914	0.00237258	0.0757132	4833420G17Rik
ENSMUSG00000064364.1	282.616	-0.621894	0.204656	-3.03872	0.00237584	0.0757132	NA
ENSMUSG00000043872.14	520.409	-0.837566	0.275867	-3.03612	0.00239644	0.0761247	Zmym1
ENSMUSG00000030722.7	215.615	0.663569	0.218567	3.036	0.00239739	0.0761247	Nfatc2ip
ENSMUSG00000097640.7	76.0238	1.11103	0.366299	3.03312	0.00242037	0.0765784	NA
ENSMUSG00000093467.1	465.812	-0.542856	0.178961	-3.03337	0.00241836	0.0765784	NA
ENSMUSG00000068874.13	181.124	0.668454	0.220672	3.02918	0.00245218	0.0770317	Selenbp1
ENSMUSG00000029838.11	4772.94	-0.548376	0.18101	-3.02954	0.00244926	0.0770317	Ptn
ENSMUSG00000046523.5	114.325	-1.01436	0.334757	-3.03014	0.00244444	0.0770317	Kctd4
ENSMUSG00000002846.9	318.471	-0.647595	0.213745	-3.02976	0.00244752	0.0770317	Timmdc1
ENSMUSG00000002885.14	204.32	-0.588795	0.194905	-3.02093	0.00251999	0.0790209	Adgre5
ENSMUSG00000032841.15	390.269	-0.661192	0.218944	-3.01991	0.00252848	0.0791464	Prr5l
ENSMUSG00000066357.6	3083.83	0.434001	0.143874	3.01654	0.00255679	0.0797494	Wdr6
ENSMUSG00000020256.14	272.916	-0.564711	0.187201	-3.0166	0.00255626	0.0797494	Aldh1l2
ENSMUSG00000020265.16	1892.95	0.428129	0.141964	3.01575	0.00256346	0.0798159	Sumo3
ENSMUSG00000020883.18	1457.35	0.51148	0.169665	3.01465	0.00257274	0.0799638	Fbxl20
ENSMUSG00000042485.7	25.4328	1.53759	0.510164	3.01391	0.00257907	0.0800194	Mustn1
ENSMUSG00000035898.13	708.474	-0.545706	0.181189	-3.0118	0.00259702	0.0802934	Uba6
ENSMUSG00000024331.11	117.911	0.838468	0.278384	3.01191	0.00259611	0.0802934	Dsc2
ENSMUSG00000062611.4	118.622	0.969868	0.322091	3.01116	0.00260251	0.0803222	Rps3a2
ENSMUSG00000026972.15	183.993	0.711941	0.236844	3.00595	0.00264749	0.0808278	Arrdc1
ENSMUSG00000106905.1	125.887	-0.743022	0.247216	-3.00555	0.00265099	0.0808278	NA
ENSMUSG00000060594.6	104.07	-0.916209	0.304678	-3.00714	0.00263716	0.0808278	Layn
ENSMUSG00000039879.9	850.575	0.628395	0.208969	3.00713	0.00263731	0.0808278	Heca
ENSMUSG00000038290.15	975.473	0.44878	0.149176	3.00838	0.00262641	0.0808278	Smg6
ENSMUSG00000052373.14	3236.63	0.533307	0.177424	3.00583	0.00264855	0.0808278	Mpp3
ENSMUSG00000116262.1	538.833	0.636023	0.211566	3.00627	0.00264474	0.0808278	NA
ENSMUSG00000041147.10	300.328	0.742489	0.247085	3.005	0.00265585	0.0808359	Brca2
ENSMUSG00000032908.9	1667.15	-0.436497	0.145297	-3.00416	0.00266314	0.0809182	Sgpp2
ENSMUSG00000038264.8	2133.34	-0.524545	0.174649	-3.00342	0.00266964	0.080976	Sema7a
ENSMUSG00000022351.14	1604.18	-0.645753	0.215197	-3.00075	0.00269312	0.081548	Sqle
ENSMUSG00000056031.13	98.045	0.832143	0.277417	2.99962	0.0027032	0.0817127	NA
ENSMUSG00000020297.10	3122.91	0.585933	0.195482	2.99737	0.00272317	0.0821753	Nsg2
ENSMUSG00000041362.17	489.76	-0.611015	0.203943	-2.99602	0.00273532	0.082401	Shtn1
ENSMUSG00000069227.4	1728.77	0.481642	0.161082	2.99004	0.00278938	0.0838425	Gprin1
ENSMUSG00000048218.6	402.19	0.730773	0.244432	2.98968	0.00279269	0.0838425	Amigo2
ENSMUSG00000107352.1	177.253	0.837923	0.281035	2.98157	0.00286779	0.0855083	NA
ENSMUSG00000036840.5	766.437	0.541811	0.181685	2.98214	0.0028624	0.0855083	Siah1a
ENSMUSG00000021036.10	852.993	-0.49767	0.166943	-2.98107	0.00287243	0.0855083	Sptlc2
ENSMUSG00000058260.2	29.3388	1.31272	0.440196	2.98213	0.00286247	0.0855083	Serpina9
ENSMUSG00000022180.7	968.261	0.450101	0.150967	2.98146	0.00286881	0.0855083	Slc7a8
ENSMUSG00000034926.3	2049.29	-0.635607	0.213329	-2.97947	0.00288751	0.0856677	Dhcr24
ENSMUSG00000001366.14	1708.89	-0.500966	0.168131	-2.97963	0.00288601	0.0856677	Fbxo9
ENSMUSG00000021943.7	4772.71	0.475247	0.159578	2.97815	0.00289995	0.0858342	Gdf10
ENSMUSG00000024431.15	1970.5	-0.46536	0.156274	-2.97784	0.00290286	0.0858342	Nr3c1
ENSMUSG00000026436.15	568.144	-0.48723	0.163735	-2.97573	0.00292296	0.0859954	Elk4
ENSMUSG00000063450.14	1068.65	-0.44971	0.151096	-2.97631	0.0029174	0.0859954	Syne2
ENSMUSG00000021959.16	1079.95	-0.530649	0.178325	-2.97575	0.00292273	0.0859954	Lats2
ENSMUSG00000022577.17	649.955	0.686325	0.230717	2.97475	0.00293228	0.086126	Ly6h
ENSMUSG00000107451.1	54.0297	1.11828	0.376046	2.9738	0.0029414	0.0862501	NA
ENSMUSG00000026649.14	61.3759	0.968619	0.325842	2.97266	0.0029523	0.0862825	Cfap126
ENSMUSG00000023393.15	20.2945	2.22148	0.747283	2.97275	0.00295146	0.0862825	Slc17a9
ENSMUSG00000003617.16	575.089	0.673267	0.226715	2.96966	0.00298125	0.0868407	Cp
ENSMUSG00000114942.1	610.533	-0.531848	0.179077	-2.96994	0.00297863	0.0868407	Lats2
ENSMUSG00000028669.15	1142.37	0.511198	0.172216	2.96836	0.00299395	0.0869231	Pithd1
ENSMUSG00000025608.9	326.388	-0.609762	0.205417	-2.96841	0.00299349	0.0869231	Podxl
ENSMUSG00000035064.17	1059.97	0.574011	0.19356	2.96554	0.00302149	0.0874346	Eef2k
ENSMUSG00000055884.8	613.017	0.5712	0.192584	2.96598	0.00301719	0.0874346	Fancm
ENSMUSG00000029862.15	765.33	0.686226	0.231544	2.96369	0.00303973	0.0878183	Clcn1
ENSMUSG00000070583.1	98.5555	-0.815369	0.275174	-2.9631	0.00304555	0.0878424	Fv1
ENSMUSG00000034275.18	3633.88	-0.586485	0.1981	-2.96055	0.00307087	0.0884279	Igsf9b
ENSMUSG00000049649.8	93.2478	-0.84211	0.284569	-2.95924	0.00308397	0.0885749	Gpr3
ENSMUSG00000006958.14	744.567	0.63705	0.21529	2.95904	0.00308602	0.0885749	Chrd
ENSMUSG00000087109.1	434.925	0.537422	0.181691	2.95789	0.00309749	0.0887595	NA
ENSMUSG00000057948.12	79.3118	-1.05017	0.355138	-2.95708	0.00310566	0.0888491	Unc13d
ENSMUSG00000016257.15	781.862	-0.481664	0.162945	-2.95599	0.00311665	0.0890189	Prelid3b
ENSMUSG00000055202.11	271.286	0.550977	0.186457	2.95499	0.00312682	0.089165	Zfp811
ENSMUSG00000011257.19	453.89	-0.481404	0.163085	-2.95186	0.00315861	0.0899261	Pabpc4
ENSMUSG00000000290.13	52.0736	1.06962	0.362587	2.94997	0.003178	0.0901865	Itgb2
ENSMUSG00000064365.1	299.236	-0.60866	0.206297	-2.9504	0.00317358	0.0901865	NA
ENSMUSG00000058975.7	10481.4	0.457987	0.155342	2.94826	0.00319568	0.0902529	Kcnc1
ENSMUSG00000052837.6	343.35	0.502043	0.170285	2.94826	0.0031957	0.0902529	Junb
ENSMUSG00000020218.11	131.397	-0.793561	0.269111	-2.94882	0.0031899	0.0902529	Wif1
ENSMUSG00000015619.10	20.7585	1.94908	0.661571	2.94613	0.00321774	0.0907299	Gata3
ENSMUSG00000070337.4	31.14	1.31327	0.446082	2.94402	0.00323983	0.091207	Gpr179
ENSMUSG00000019853.6	89.0461	-0.77124	0.262042	-2.94319	0.00324845	0.0913036	Hebp2
ENSMUSG00000028749.7	16.5946	1.90312	0.646761	2.94254	0.00325535	0.091352	Pla2g2f
ENSMUSG00000087590.2	95.0864	0.890502	0.302926	2.93967	0.00328564	0.0920553	Epb41l4aos
ENSMUSG00000018774.13	64.0651	0.893981	0.304225	2.93855	0.0032975	0.0922409	Cd68
ENSMUSG00000051721.6	234.39	-0.699726	0.238217	-2.93734	0.00331038	0.0924546	Wdcp
ENSMUSG00000026519.16	625.612	-0.576037	0.196368	-2.93346	0.00335205	0.0931754	Tmem63a
ENSMUSG00000070369.13	45.1726	1.51623	0.516719	2.93434	0.00334254	0.0931754	Itgad
ENSMUSG00000037656.9	2726.44	0.460753	0.157054	2.93373	0.00334918	0.0931754	Slc20a2
ENSMUSG00000070705.3	381.108	0.518281	0.176816	2.93119	0.00337664	0.093711	Eid2b
ENSMUSG00000045672.15	340.353	-0.605989	0.206896	-2.92896	0.00340095	0.0941513	Col27a1
ENSMUSG00000032898.9	2952.5	0.389296	0.133031	2.92635	0.00342962	0.0941513	Fbxo21
ENSMUSG00000074406.5	250.636	0.720662	0.246204	2.92709	0.00342145	0.0941513	Zfp628
ENSMUSG00000074863.5	119.314	-0.7841	0.267895	-2.9269	0.00342363	0.0941513	Platr25
ENSMUSG00000067203.8	102.913	1.14591	0.391416	2.9276	0.00341594	0.0941513	H2-K2
ENSMUSG00000099024.1	20.7085	-1.69457	0.579077	-2.92633	0.0034299	0.0941513	NA
ENSMUSG00000045664.5	323.35	-0.583201	0.199238	-2.92716	0.00342078	0.0941513	Cdc42ep2
ENSMUSG00000065438.2	17.5878	-1.74359	0.596201	-2.92451	0.00345002	0.0945562	Mir377
ENSMUSG00000037872.5	3567.05	0.564545	0.193246	2.92138	0.0034848	0.0953612	Ackr1
ENSMUSG00000036398.13	861.464	-0.604942	0.207327	-2.91782	0.00352493	0.0963098	Ppp1r11
ENSMUSG00000040711.7	304.949	-0.647129	0.221833	-2.91719	0.00353199	0.0963534	Sh3pxd2b
ENSMUSG00000041482.17	55.398	-1.16867	0.400723	-2.9164	0.00354097	0.0964489	Piezo2
ENSMUSG00000038816.14	735.051	-0.417563	0.143276	-2.9144	0.00356374	0.0966904	Ctnnal1
ENSMUSG00000040533.7	49.1968	4.12665	1.41606	2.91418	0.00356629	0.0966904	Matn1
ENSMUSG00000022622.5	22.033	1.75531	0.602318	2.91426	0.00356534	0.0966904	Acr
ENSMUSG00000027412.12	99.9783	0.797064	0.274308	2.90572	0.00366405	0.0987072	Lpin3
ENSMUSG00000032854.12	5135.11	-1.37524	0.47335	-2.90533	0.00366868	0.0987072	Ugt8a
ENSMUSG00000042500.11	304.171	0.560717	0.192942	2.90614	0.00365915	0.0987072	Ago4
ENSMUSG00000031613.9	127.47	-0.968119	0.333137	-2.90607	0.00366003	0.0987072	Hpgd
ENSMUSG00000110419.1	105.202	-0.846791	0.291302	-2.90691	0.00365013	0.0987072	NA
ENSMUSG00000027843.13	560.379	0.705651	0.243104	2.90268	0.00369987	0.0992433	Ptpn22
ENSMUSG00000047423.10	909.895	0.466552	0.160714	2.903	0.00369607	0.0992433	AI837181
ENSMUSG00000023755.10	195.322	0.638871	0.220304	2.89995	0.00373217	0.0999575	Rhebl1
ENSMUSG00000043631.8	358.065	0.555717	0.191808	2.89725	0.00376449	0.10067	Ecm2
ENSMUSG00000036202.16	3488.59	-0.49696	0.171591	-2.89619	0.00377718	0.100856	Rif1
ENSMUSG00000020682.17	109.483	0.809363	0.279652	2.89418	0.00380145	0.101351	Mmp28
ENSMUSG00000025232.8	592.309	-0.473449	0.163686	-2.89243	0.00382275	0.101765	Hexa
ENSMUSG00000004263.15	3007.64	0.418871	0.144906	2.89063	0.00384466	0.102194	Atn1
ENSMUSG00000015377.10	1781.6	0.624703	0.216151	2.89012	0.00385094	0.102207	Dennd6b
ENSMUSG00000039109.16	68.5451	0.875972	0.303547	2.88579	0.00390431	0.103467	F13a1
ENSMUSG00000107810.1	129.23	-0.752653	0.260863	-2.88524	0.0039111	0.103492	Gm18609
ENSMUSG00000036760.7	4152.97	0.509398	0.176602	2.88444	0.00392113	0.103601	Kcnk9
ENSMUSG00000029647.15	2152.2	0.532033	0.184821	2.87863	0.00399404	0.10537	Pan3
ENSMUSG00000025025.14	2299.04	0.402025	0.139691	2.87796	0.00400256	0.105437	Mxi1
ENSMUSG00000004187.11	3744.9	0.406572	0.141333	2.8767	0.0040186	0.105544	Kifc2
ENSMUSG00000039672.12	136.794	-1.07469	0.373549	-2.87698	0.00401498	0.105544	Kcne2
ENSMUSG00000063446.4	116.8	0.802984	0.279183	2.87619	0.00402507	0.105556	Plppr1
ENSMUSG00000022146.12	151.859	0.872982	0.303607	2.87537	0.00403553	0.105673	Osmr
ENSMUSG00000048707.9	1930.6	0.500089	0.174122	2.87206	0.00407803	0.10607	Tprn
ENSMUSG00000029283.17	648.791	-0.551524	0.192088	-2.87121	0.00408905	0.10607	Cdc7
ENSMUSG00000075232.5	2141.18	-0.453769	0.157951	-2.87285	0.00406786	0.10607	Amd1
ENSMUSG00000020137.5	502.28	-0.677072	0.235821	-2.87112	0.00409019	0.10607	Thap2
ENSMUSG00000055313.14	44.7465	-1.16071	0.404203	-2.8716	0.00408396	0.10607	Pgbd1
ENSMUSG00000072572.9	148.892	-0.690277	0.240335	-2.87215	0.00407693	0.10607	Slc39a2
ENSMUSG00000116461.1	1060.63	0.554597	0.193178	2.87092	0.00409283	0.10607	Gm44502
ENSMUSG00000027204.13	347.473	0.543906	0.189545	2.86954	0.00411072	0.106378	Fbn1
ENSMUSG00000029149.14	39.3643	-1.12715	0.392945	-2.86847	0.00412459	0.10658	Krtcap3
ENSMUSG00000096929.7	934.143	-0.433345	0.15132	-2.86377	0.00418629	0.108016	A330023F24Rik
ENSMUSG00000054717.7	172.112	0.702663	0.24545	2.86275	0.00419981	0.108206	Hmgb2
ENSMUSG00000028785.13	1513.17	0.38773	0.135473	2.86205	0.00420916	0.108289	Hpca
ENSMUSG00000039844.19	2834.62	0.391302	0.13676	2.86122	0.00422013	0.108413	Rapgef1
ENSMUSG00000005705.10	55.3753	1.0086	0.352703	2.85963	0.00424141	0.108694	Agrp
ENSMUSG00000073565.5	187.113	-0.635529	0.222253	-2.85948	0.00424339	0.108694	Prr16
ENSMUSG00000032501.9	359.049	-0.544003	0.190281	-2.85895	0.00425051	0.108718	Trib1
ENSMUSG00000025738.8	4616.71	0.42031	0.147136	2.8566	0.00428199	0.109365	Fbxl16
ENSMUSG00000046093.9	1537.87	0.530904	0.185957	2.85499	0.00430386	0.109605	Hpcal4
ENSMUSG00000031610.3	527.113	0.601754	0.210744	2.85537	0.00429862	0.109605	Scrg1
ENSMUSG00000103983.1	81.231	-0.9439	0.330683	-2.8544	0.00431183	0.10965	NA
ENSMUSG00000073676.4	1051.83	-0.452786	0.158797	-2.85135	0.00435346	0.110259	Hspe1
ENSMUSG00000070544.6	2009.92	-0.457429	0.16047	-2.85057	0.00436415	0.110259	Top1
ENSMUSG00000011884.13	1085.29	-0.548401	0.192357	-2.85096	0.00435881	0.110259	Gltp
ENSMUSG00000030979.13	389.919	-0.615357	0.215813	-2.85135	0.00435346	0.110259	Uros
ENSMUSG00000031954.6	1079.3	-0.457467	0.160512	-2.85006	0.00437112	0.110259	Cfdp1
ENSMUSG00000003518.13	2140.37	-0.468925	0.164541	-2.8499	0.0043733	0.110259	Dusp3
ENSMUSG00000028126.16	800.647	0.463424	0.16277	2.8471	0.00441191	0.110442	Pip5k1a
ENSMUSG00000007850.16	6935.59	-0.382839	0.134448	-2.84749	0.00440652	0.110442	Hnrnph1
ENSMUSG00000035181.6	590.972	-0.439906	0.154445	-2.84831	0.00439527	0.110442	Heatr5a
ENSMUSG00000020990.5	530.126	0.466332	0.16374	2.84801	0.00439941	0.110442	Cdkl1
ENSMUSG00000046805.10	287.358	0.583661	0.204983	2.84736	0.00440836	0.110442	Mpeg1
ENSMUSG00000003974.6	322.094	-0.584581	0.205602	-2.84327	0.00446535	0.111621	Grm3
ENSMUSG00000004098.7	202.191	0.738753	0.259867	2.84282	0.00447168	0.111621	Col5a3
ENSMUSG00000067071.8	217.714	0.631596	0.222404	2.83985	0.00451346	0.112346	Hes6
ENSMUSG00000025492.6	171.258	0.665592	0.234341	2.84027	0.00450754	0.112346	Ifitm3
ENSMUSG00000002190.13	437.836	-0.611853	0.215602	-2.83788	0.00454149	0.112884	Clgn
ENSMUSG00000028689.14	138.726	-0.656162	0.231329	-2.83649	0.00456126	0.113199	Ccdc163
ENSMUSG00000038967.13	3004.93	0.505022	0.17807	2.83609	0.00456702	0.113199	Pdk2
ENSMUSG00000086769.7	61.2308	-0.924598	0.32612	-2.83515	0.00458048	0.113214	NA
ENSMUSG00000063704.13	27.9526	1.25454	0.442496	2.83515	0.00458039	0.113214	Mapk15
ENSMUSG00000025277.14	740.514	-0.454564	0.160377	-2.83436	0.00459183	0.113336	Abhd6
ENSMUSG00000002428.12	623.715	-0.440892	0.155649	-2.83261	0.00461702	0.113798	Hltf
ENSMUSG00000063531.7	429.178	-0.482977	0.17057	-2.83155	0.00463234	0.114016	Sema3e
ENSMUSG00000039059.11	368.906	0.552202	0.195236	2.82839	0.00467832	0.114508	Hrh3
ENSMUSG00000048578.11	2433.88	-0.514134	0.181723	-2.82922	0.00466613	0.114508	Mlec
ENSMUSG00000030592.18	687.126	-0.517649	0.182991	-2.82883	0.00467191	0.114508	Ryr1
ENSMUSG00000112925.1	98.5987	-0.835253	0.295268	-2.8288	0.00467236	0.114508	Gm31763
ENSMUSG00000059149.17	1016.43	-0.494815	0.174977	-2.82788	0.00468572	0.11453	Mfsd4a
ENSMUSG00000026437.11	347.034	-0.555343	0.196483	-2.82642	0.00470715	0.114736	Cdk18
ENSMUSG00000042644.9	298.611	0.552572	0.195486	2.82666	0.00470363	0.114736	Itpr3
ENSMUSG00000029512.11	2052.12	0.427643	0.151358	2.82538	0.00472248	0.114951	Ulk1
ENSMUSG00000015090.13	9171.43	0.68579	0.242912	2.8232	0.00475464	0.115574	Ptgds
ENSMUSG00000028370.7	103.948	-0.742725	0.263217	-2.82172	0.00477662	0.115789	Pappa
ENSMUSG00000024842.8	37.2554	1.25816	0.445861	2.82186	0.00477453	0.115789	Cabp4
ENSMUSG00000026072.12	155.852	0.731912	0.259851	2.81666	0.00485262	0.117469	Il1r1
ENSMUSG00000073680.2	1668.92	-0.517787	0.18394	-2.81498	0.0048781	0.117924	Tmem88b
ENSMUSG00000027244.14	1889.66	0.428033	0.152168	2.8129	0.00490971	0.118097	Atg13
ENSMUSG00000000823.16	1089.23	0.536327	0.190749	2.81169	0.00492815	0.118097	Zfp512b
ENSMUSG00000027712.13	1221.53	-0.567748	0.202037	-2.81012	0.00495227	0.118097	Anxa5
ENSMUSG00000106643.1	70.9943	0.937471	0.333592	2.81023	0.00495054	0.118097	NA
ENSMUSG00000107944.1	146.836	0.745889	0.265326	2.81121	0.00493548	0.118097	NA
ENSMUSG00000030469.10	435.399	-0.810134	0.288227	-2.81075	0.00494256	0.118097	Zfp719
ENSMUSG00000031790.8	421.331	-0.74755	0.265977	-2.81058	0.00494518	0.118097	Mmp15
ENSMUSG00000049493.13	216.094	-0.554688	0.197254	-2.81205	0.00492272	0.118097	Pls1
ENSMUSG00000113317.1	77.9293	0.824866	0.293455	2.81088	0.00494064	0.118097	NA
ENSMUSG00000022790.14	369.35	-0.522324	0.18582	-2.81091	0.00494018	0.118097	Igsf11
ENSMUSG00000001493.9	19.5676	-1.59426	0.567599	-2.80878	0.00497293	0.118347	Meox1
ENSMUSG00000043993.6	95.1267	1.03399	0.368154	2.80857	0.00497619	0.118347	NA
ENSMUSG00000097770.1	120.883	0.695779	0.24793	2.80636	0.0050105	0.118843	NA
ENSMUSG00000028654.13	272.844	0.665037	0.236965	2.80648	0.00500863	0.118843	Mycl
ENSMUSG00000041607.17	116293	-0.597447	0.213226	-2.80194	0.00507971	0.120322	Mbp
ENSMUSG00000050141.13	64.3608	1.11718	0.398828	2.80115	0.00509204	0.120452	Fam205c
ENSMUSG00000062345.10	95.94	0.746369	0.2665	2.80063	0.00510022	0.120484	Serpinb2
ENSMUSG00000025650.13	101.12	-0.988318	0.35296	-2.80008	0.00510897	0.120529	Col7a1
ENSMUSG00000027931.12	257.066	0.631625	0.22577	2.79765	0.00514758	0.120676	Npr1
ENSMUSG00000036896.5	296.996	0.556269	0.19883	2.79771	0.00514658	0.120676	C1qc
ENSMUSG00000030428.16	11249.4	0.387528	0.138561	2.7968	0.0051611	0.120676	Ttyh1
ENSMUSG00000037370.13	270.906	-0.525739	0.188012	-2.7963	0.00516914	0.120676	Enpp1
ENSMUSG00000049721.14	434.007	-0.583682	0.208562	-2.7986	0.00513242	0.120676	Gal3st1
ENSMUSG00000056895.4	491.118	0.483569	0.172839	2.7978	0.00514521	0.120676	H2bc27
ENSMUSG00000020570.15	1118.87	-0.483331	0.172829	-2.79659	0.00516446	0.120676	Sypl
ENSMUSG00000058655.9	4234.41	0.412626	0.147564	2.79625	0.00516996	0.120676	Eif4b
ENSMUSG00000070436.12	730.597	-0.782746	0.280284	-2.79269	0.00522718	0.121549	Serpinh1
ENSMUSG00000020102.15	603.203	-0.550205	0.19702	-2.79264	0.00522806	0.121549	Slc16a7
ENSMUSG00000020810.5	1699.03	0.436126	0.15615	2.793	0.00522218	0.121549	Cygb
ENSMUSG00000023572.16	1897.92	0.380935	0.136496	2.79081	0.0052577	0.122077	Ccndbp1
ENSMUSG00000025353.5	231.47	-0.598208	0.214609	-2.78744	0.00531268	0.123191	Ormdl2
ENSMUSG00000053693.16	2764.11	0.43983	0.157825	2.78682	0.0053228	0.123264	Mast1
ENSMUSG00000109408.1	83.9351	-0.821119	0.294735	-2.78596	0.00533702	0.123431	A930037H05Rik
ENSMUSG00000024160.16	1619.74	0.480812	0.172669	2.78458	0.00535965	0.123792	Spsb3
ENSMUSG00000118219.1	197.761	-0.63534	0.228273	-2.78325	0.00538175	0.123977	NA
ENSMUSG00000112008.1	32.3601	1.41472	0.508288	2.7833	0.00538096	0.123977	NA
ENSMUSG00000026131.18	11703.5	-0.391213	0.14061	-2.78226	0.00539822	0.124125	Dst
ENSMUSG00000068062.3	267.817	0.634898	0.228255	2.78152	0.00541044	0.124125	Gm14164
ENSMUSG00000070003.7	835.127	0.581722	0.209164	2.78117	0.00541632	0.124125	Ssbp4
ENSMUSG00000078771.10	599.819	-0.494651	0.177841	-2.78142	0.00541215	0.124125	Evi2a
ENSMUSG00000029121.16	3805.76	0.383011	0.137775	2.77997	0.00543646	0.124424	Crmp1
ENSMUSG00000022443.17	1949.64	-0.500483	0.180064	-2.77947	0.00544477	0.124453	Myh9
ENSMUSG00000037625.7	7074.04	-0.499709	0.179891	-2.77784	0.0054722	0.124789	Cldn11
ENSMUSG00000003812.13	1529.48	0.471314	0.169698	2.77737	0.00548012	0.124789	Dnase2a
ENSMUSG00000048546.8	1360.48	0.527384	0.189889	2.77733	0.00548072	0.124789	Tob2
ENSMUSG00000037395.15	660.194	0.479258	0.172748	2.77433	0.00553158	0.125461	Rcor3
ENSMUSG00000051169.14	179.368	0.687115	0.24762	2.77488	0.00552223	0.125461	Rpusd3
ENSMUSG00000069763.3	156.921	-0.663	0.238965	-2.77447	0.00552917	0.125461	Tmem100
ENSMUSG00000099681.1	86.1747	-0.802413	0.289509	-2.77163	0.00557762	0.126342	NA
ENSMUSG00000005677.14	630.59	-0.613145	0.221584	-2.7671	0.00565576	0.127696	Nr1i3
ENSMUSG00000026525.9	209.845	-0.693862	0.250772	-2.76691	0.0056591	0.127696	Opn3
ENSMUSG00000016940.18	1482.31	0.445476	0.160965	2.76754	0.00564814	0.127696	Kctd2
ENSMUSG00000031799.9	812.532	-0.447978	0.161963	-2.76593	0.00567613	0.127916	Tpm4
ENSMUSG00000026147.16	118.581	0.689323	0.249349	2.76449	0.00570115	0.128216	Col9a1
ENSMUSG00000052631.15	15.4702	2.05413	0.743195	2.76391	0.00571126	0.128216	Sh2d6
ENSMUSG00000010663.5	2632.99	-0.439025	0.158824	-2.76422	0.00570586	0.128216	Fads1
ENSMUSG00000097819.1	33.579	3.40211	1.23114	2.76339	0.00572042	0.128258	NA
ENSMUSG00000039887.11	368.208	-0.46638	0.168799	-2.76293	0.00572844	0.128275	Alg14
ENSMUSG00000024851.14	6863.2	0.451499	0.163519	2.76114	0.00576001	0.128818	Pitpnm1
ENSMUSG00000098789.7	142.896	0.636117	0.230512	2.75958	0.00578749	0.129099	Jmjd7
ENSMUSG00000098184.1	27.9095	-1.24095	0.449642	-2.75987	0.00578242	0.129099	Gm27011
ENSMUSG00000074250.11	45.3079	1.04504	0.378749	2.75919	0.00579455	0.129099	Gm10653
ENSMUSG00000000058.6	364.185	-0.546908	0.1983	-2.75798	0.00581591	0.129285	Cav2
ENSMUSG00000004902.7	962.244	0.41898	0.15192	2.75789	0.00581756	0.129285	Slc25a18
ENSMUSG00000074340.9	361.633	1.46019	0.529562	2.75735	0.00582717	0.129335	Ovgp1
ENSMUSG00000074252.2	51.1051	1.05585	0.383283	2.75474	0.00587382	0.130207	Gm10654
ENSMUSG00000037989.15	2925.77	0.484087	0.175803	2.75357	0.00589486	0.130447	Wnk2
ENSMUSG00000003528.15	622.211	-0.691831	0.251272	-2.75332	0.00589948	0.130447	Slc25a1
ENSMUSG00000020806.15	290.506	0.62569	0.227465	2.75071	0.0059467	0.131327	Rhbdf2
ENSMUSG00000038007.14	139.469	0.952775	0.346652	2.74851	0.00598676	0.132046	Acer2
ENSMUSG00000031980.9	2145.48	0.64144	0.233464	2.74749	0.00600534	0.13229	Agt
ENSMUSG00000098914.1	30.0477	-1.44632	0.526922	-2.74484	0.006054	0.133196	NA
ENSMUSG00000021846.9	1250.05	0.448638	0.163529	2.74349	0.00607906	0.13358	Peli2
ENSMUSG00000019478.16	1128.86	0.460325	0.167842	2.74261	0.00609538	0.133607	Rab4a
ENSMUSG00000058900.5	64.7034	-1.0555	0.384852	-2.7426	0.00609545	0.133607	Rsl1
ENSMUSG00000026556.15	421.661	0.519973	0.189689	2.74119	0.00612162	0.133682	Vangl2
ENSMUSG00000027804.13	1371.63	-0.380626	0.138843	-2.74141	0.00611763	0.133682	Ppid
ENSMUSG00000043924.16	34.2763	1.25055	0.456191	2.74129	0.00611982	0.133682	Ncmap
ENSMUSG00000028782.14	3214.57	0.380566	0.139015	2.73759	0.00618904	0.13454	Adgrb2
ENSMUSG00000058070.14	2068	-0.435222	0.158938	-2.73832	0.00617546	0.13454	Eml1
ENSMUSG00000021587.5	669.678	-0.455371	0.166309	-2.7381	0.00617951	0.13454	Pcsk1
ENSMUSG00000116165.1	2391.95	0.447668	0.163534	2.73747	0.00619147	0.13454	Pdxp
ENSMUSG00000022742.6	1014.38	-0.530472	0.193884	-2.73603	0.00621856	0.134963	Cpox
ENSMUSG00000025986.6	1906.94	-0.434945	0.159034	-2.73492	0.00623946	0.134975	Slc39a10
ENSMUSG00000053289.8	353.747	-0.517759	0.189323	-2.73479	0.00624209	0.134975	Ddx10
ENSMUSG00000114934.1	1985.61	-1.17542	0.429796	-2.73483	0.00624127	0.134975	NA
ENSMUSG00000092274.3	630.548	0.629046	0.230291	2.73153	0.0063041	0.136149	Neat1
ENSMUSG00000058355.8	2144.29	-0.39719	0.145458	-2.73062	0.00632154	0.136358	Abce1
ENSMUSG00000063594.5	24.8896	-1.33626	0.489529	-2.72969	0.0063394	0.136576	Gng8
ENSMUSG00000036905.8	355.629	0.542433	0.199027	2.72542	0.00642188	0.138182	C1qb
ENSMUSG00000051705.13	144.458	-0.769852	0.282544	-2.72472	0.00643566	0.138182	Senp8
ENSMUSG00000020154.10	779.421	-0.423132	0.15532	-2.72426	0.00644452	0.138182	Ptprb
ENSMUSG00000024999.7	369.511	-0.493333	0.181091	-2.72422	0.00644532	0.138182	Noc3l
ENSMUSG00000097509.1	140.487	0.734079	0.269566	2.72319	0.00646554	0.138447	NA
ENSMUSG00000030681.18	339.464	0.619374	0.227483	2.72273	0.00647451	0.138471	Mvp
ENSMUSG00000040701.16	384.698	0.630936	0.231923	2.72046	0.00651918	0.139258	Ap1g2
ENSMUSG00000021700.10	6616.12	-0.40441	0.148711	-2.71944	0.00653926	0.139517	Rab3c
ENSMUSG00000071291.10	192.7	-0.59452	0.218711	-2.7183	0.00656192	0.139701	Zfp58
ENSMUSG00000023055.10	1302.59	0.393029	0.144591	2.71821	0.0065637	0.139701	Calcoco1
ENSMUSG00000051278.12	219.949	0.730577	0.268837	2.71755	0.00657682	0.139811	Zgrf1
ENSMUSG00000036523.16	47.3396	0.9709	0.357517	2.71568	0.00661402	0.140432	Greb1
ENSMUSG00000027404.15	1249.18	0.483902	0.178271	2.71441	0.00663933	0.140677	Snrpb
ENSMUSG00000037126.16	1915.59	0.423384	0.155983	2.7143	0.00664152	0.140677	Psd
ENSMUSG00000026676.7	138.14	0.647793	0.239192	2.70826	0.00676374	0.141326	Ccdc3
ENSMUSG00000105852.4	723.769	0.541119	0.199841	2.70775	0.00677409	0.141326	NA
ENSMUSG00000039958.17	83.3634	0.838283	0.309253	2.71067	0.00671474	0.141326	Etfbkmt
ENSMUSG00000115783.1	303.601	-2.79203	1.031	-2.7081	0.00676705	0.141326	Bc1
ENSMUSG00000032218.7	27.1115	-1.37987	0.50944	-2.70861	0.00675661	0.141326	Ccnb2
ENSMUSG00000032556.11	140.004	-0.817491	0.301723	-2.70941	0.00674023	0.141326	Bfsp2
ENSMUSG00000034771.15	908.207	0.589921	0.217681	2.71003	0.00672781	0.141326	Tle2
ENSMUSG00000040610.7	176.479	0.742896	0.274371	2.70764	0.00677641	0.141326	Tlx3
ENSMUSG00000035441.14	327.842	-0.643714	0.237586	-2.7094	0.00674055	0.141326	Myo1d
ENSMUSG00000046380.3	113.571	-0.751639	0.277285	-2.71071	0.00671397	0.141326	Jrk
ENSMUSG00000024039.15	722.088	0.430438	0.15895	2.70801	0.00676874	0.141326	Cbs
ENSMUSG00000024659.15	65.8275	0.929066	0.342885	2.70956	0.00673729	0.141326	Anxa1
15275	303.27	-2.79796	1.03317	-2.70814	0.00676616	0.141326	NA
ENSMUSG00000027534.16	665.143	-0.525198	0.194056	-2.70643	0.00680115	0.141543	Snx16
ENSMUSG00000030495.12	865.905	-0.502854	0.185806	-2.70634	0.00680286	0.141543	Slc7a10
ENSMUSG00000001065.15	647.085	-0.431244	0.159492	-2.70386	0.00685388	0.142436	Zfp276
ENSMUSG00000027605.18	1453.44	-0.388502	0.143721	-2.70316	0.00686837	0.14255	Acss2
ENSMUSG00000042700.16	1336.32	-0.424332	0.157013	-2.70253	0.0068814	0.14255	Sipa1l1
ENSMUSG00000109901.2	550.169	-0.453092	0.167661	-2.70242	0.00688361	0.14255	Chmp1b
ENSMUSG00000019055.15	639.664	-0.522732	0.19346	-2.70201	0.00689216	0.142559	Plod1
ENSMUSG00000087083.2	95.5651	0.706192	0.261511	2.70043	0.00692492	0.142796	Gm15083
ENSMUSG00000031772.17	1362.29	0.362488	0.13424	2.70029	0.00692789	0.142796	Cntnap4
ENSMUSG00000051671.7	216.938	-0.654222	0.242257	-2.70053	0.00692293	0.142796	Coa6
ENSMUSG00000090799.2	827.024	0.506134	0.187645	2.69729	0.00699062	0.14392	Klhl33
ENSMUSG00000036968.15	219	-0.634515	0.235326	-2.69632	0.0070111	0.144173	Cnpy4
ENSMUSG00000020928.14	38.3385	-1.18718	0.440683	-2.69394	0.00706125	0.145036	Higd1b
ENSMUSG00000098900.2	63.1537	-0.914477	0.339548	-2.69322	0.00707654	0.14518	NA
ENSMUSG00000049327.17	818.341	-0.44152	0.163994	-2.6923	0.0070962	0.145245	Kmt5a
ENSMUSG00000044548.11	1029.55	0.416209	0.154571	2.69267	0.00708818	0.145245	Dact1
ENSMUSG00000023994.13	478.232	-0.574087	0.213295	-2.69152	0.00711274	0.145415	Nfya
ENSMUSG00000020424.3	70.6622	0.863149	0.320771	2.69086	0.00712684	0.145534	Castor1
ENSMUSG00000114487.1	114.459	1.10223	0.410115	2.68763	0.0071962	0.146781	NA
ENSMUSG00000001138.13	1062.67	0.497031	0.185189	2.68391	0.00727656	0.147736	Cnnm3
ENSMUSG00000027408.7	102.278	0.713976	0.265984	2.68428	0.00726852	0.147736	Cpxm1
ENSMUSG00000055235.11	63.7801	1.13616	0.423312	2.68399	0.007275	0.147736	Wdr86
ENSMUSG00000035769.9	91.5562	0.732976	0.273008	2.68482	0.00725696	0.147736	Xylb
ENSMUSG00000000247.11	31.2759	1.46633	0.546634	2.68247	0.00730798	0.148033	Lhx2
ENSMUSG00000025240.9	2596.83	-0.399531	0.148934	-2.6826	0.00730532	0.148033	Sacm1l
ENSMUSG00000030022.14	104.38	-0.783738	0.292586	-2.67866	0.00739166	0.149385	Adamts9
ENSMUSG00000022468.12	25.358	1.36885	0.510993	2.6788	0.0073886	0.149385	Endou
ENSMUSG00000068742.11	1961.32	0.483048	0.180421	2.67733	0.00742113	0.149634	Cry2
ENSMUSG00000027792.11	202.731	-0.554645	0.207208	-2.67675	0.00743403	0.149634	Bche
ENSMUSG00000094626.1	169.382	0.600912	0.22454	2.67619	0.00744646	0.149634	Tmem121b
ENSMUSG00000023336.6	127.459	-0.674362	0.251979	-2.67627	0.00744472	0.149634	Wfdc1
ENSMUSG00000025223.15	1770.93	0.452808	0.169104	2.67768	0.00741338	0.149634	Ldb1
ENSMUSG00000103719.1	236.965	-0.541386	0.202474	-2.67385	0.00749855	0.149657	NA
ENSMUSG00000039759.10	213.812	0.643663	0.240711	2.67401	0.00749497	0.149657	Thap3
ENSMUSG00000098120.1	58.1126	0.95024	0.355181	2.67537	0.00746467	0.149657	Gm5914
ENSMUSG00000072974.4	18.0195	-1.54215	0.576431	-2.67534	0.00746525	0.149657	Gm4787
ENSMUSG00000035067.9	224.933	-0.578721	0.216373	-2.67464	0.00748086	0.149657	Xkr6
ENSMUSG00000074733.14	680.461	-0.463507	0.173314	-2.67438	0.00748676	0.149657	Zfp950
ENSMUSG00000030528.12	167.862	0.629754	0.235571	2.67331	0.00751068	0.149729	Blm
ENSMUSG00000034210.13	1219.51	-0.400928	0.150062	-2.67176	0.00754557	0.150187	Efcab14
ENSMUSG00000022504.10	49.1974	-0.933655	0.349483	-2.67153	0.00755067	0.150187	Ciita
ENSMUSG00000004880.11	522.486	0.527636	0.197596	2.67027	0.00757902	0.150378	Lbr
ENSMUSG00000002059.18	364.947	0.48222	0.180609	2.66997	0.00758589	0.150378	Rab34
ENSMUSG00000055480.7	114.097	-0.670453	0.2511	-2.67007	0.00758362	0.150378	Zfp458
ENSMUSG00000046447.3	6354.42	0.402733	0.151014	2.66685	0.00765652	0.151437	Camk2n1
ENSMUSG00000024558.12	1145	0.513255	0.192439	2.66711	0.00765069	0.151437	Mapk4
ENSMUSG00000054545.17	27.3163	1.37572	0.516417	2.66397	0.00772253	0.152231	Ugt1a6a
ENSMUSG00000059498.13	116.13	0.792818	0.297577	2.66425	0.00771612	0.152231	Fcgr3
ENSMUSG00000107331.1	419.598	-0.542589	0.203669	-2.66407	0.00772011	0.152231	NA
ENSMUSG00000017466.9	3031.93	0.629416	0.236633	2.65988	0.00781678	0.153916	Timp2
ENSMUSG00000061816.15	35.067	1.31774	0.495614	2.65881	0.00784175	0.153979	Myl1
ENSMUSG00000109005.1	22.2932	1.52121	0.572036	2.65929	0.00783057	0.153979	NA
ENSMUSG00000036151.15	42.9695	-1.4533	0.546643	-2.65859	0.00784688	0.153979	Tm6sf2
ENSMUSG00000097601.2	71.4087	0.878662	0.330542	2.65824	0.00785489	0.153979	NA
ENSMUSG00000103001.1	477.077	-0.444031	0.1672	-2.65569	0.00791457	0.154976	NA
ENSMUSG00000031029.6	1681.81	0.361676	0.136253	2.65445	0.00794375	0.155375	Eif3f
ENSMUSG00000028028.11	33.4438	-1.10238	0.415442	-2.65352	0.00796575	0.155506	Alpk1
ENSMUSG00000029022.18	351.154	0.673181	0.253703	2.65342	0.0079681	0.155506	Miip
ENSMUSG00000009563.16	404.213	0.51416	0.19386	2.65222	0.00799651	0.155664	Tor2a
ENSMUSG00000042185.14	775.832	0.451231	0.170158	2.65184	0.00800536	0.155664	Nfrkb
ENSMUSG00000019027.8	87.1865	0.85076	0.32085	2.65158	0.00801154	0.155664	Dnah1
ENSMUSG00000052920.15	586.317	-0.428054	0.161419	-2.65182	0.00800584	0.155664	Prkg1
ENSMUSG00000087341.4	156.655	0.74214	0.279949	2.65098	0.00802577	0.155769	0610040F04Rik
ENSMUSG00000025142.18	665.103	0.396474	0.149633	2.64965	0.00805755	0.156042	Aspscr1
ENSMUSG00000043065.12	231.734	-0.564637	0.213072	-2.64998	0.00804957	0.156042	Spice1
ENSMUSG00000020732.13	256.548	-0.541501	0.204546	-2.64733	0.00811291	0.156942	Rab37
ENSMUSG00000023911.12	226.007	0.550593	0.208042	2.64655	0.00813166	0.157132	Flywch2
ENSMUSG00000037846.18	60.1854	-0.926315	0.350159	-2.64541	0.00815916	0.157491	Rtkn2
ENSMUSG00000029730.16	448.797	0.57049	0.215703	2.64479	0.00817426	0.157609	Mcm7
ENSMUSG00000023912.10	1013.18	0.530995	0.200814	2.64421	0.00818817	0.157705	Slc25a27
ENSMUSG00000041679.9	44.1272	1.18002	0.446449	2.64312	0.00821466	0.157778	Fbxl9
ENSMUSG00000072812.4	80.6532	-1.2845	0.485994	-2.64303	0.00821673	0.157778	NA
ENSMUSG00000004558.15	19397.7	0.346434	0.131079	2.64295	0.0082188	0.157778	Ndrg2
ENSMUSG00000107021.1	42.9581	-0.988709	0.374276	-2.64166	0.00825009	0.158146	NA
ENSMUSG00000037640.15	840.361	-0.620687	0.234982	-2.64142	0.00825594	0.158146	Zfp60
ENSMUSG00000025950.16	1039.82	-0.546337	0.20698	-2.63957	0.00830115	0.158667	Idh1
ENSMUSG00000036850.4	912.22	0.509803	0.193121	2.6398	0.00829539	0.158667	Mrpl41
ENSMUSG00000108604.1	20.5481	1.65944	0.628766	2.6392	0.00831023	0.158669	NA
ENSMUSG00000009013.5	2105.19	-0.614432	0.232904	-2.63813	0.00833642	0.158889	Dynll1
ENSMUSG00000053113.3	59.5543	0.917326	0.347736	2.638	0.00833978	0.158889	Socs3
ENSMUSG00000030264.14	469.215	-0.491441	0.186389	-2.63665	0.00837294	0.159348	Thumpd3
ENSMUSG00000044244.18	827.788	0.497859	0.188853	2.63623	0.00838321	0.159371	Il20rb
ENSMUSG00000036492.12	64.0447	1.03054	0.391076	2.63514	0.00841014	0.159711	Rnf39
ENSMUSG00000049382.10	27.4935	1.18566	0.450149	2.63392	0.00844046	0.160114	Krt8
ENSMUSG00000073982.11	478.003	-0.453888	0.172399	-2.63278	0.00846902	0.160334	Rhog
ENSMUSG00000051510.13	1398.46	-0.479748	0.182225	-2.63273	0.00847022	0.160334	Mafg
ENSMUSG00000040710.10	220.47	-0.634891	0.241191	-2.63232	0.00848047	0.160356	St8sia4
ENSMUSG00000044522.8	41.7861	1.01802	0.386808	2.63185	0.00849213	0.160404	A730020M07Rik
ENSMUSG00000021803.10	55.7458	1.38176	0.525254	2.63066	0.00852193	0.160794	Cdhr1
ENSMUSG00000031673.6	638.417	-0.470663	0.179031	-2.62895	0.00856487	0.161354	Cdh11
ENSMUSG00000064343.1	437.45	-1.55531	0.591652	-2.62875	0.00856991	0.161354	NA
ENSMUSG00000054715.11	180.997	-0.676987	0.257758	-2.62644	0.00862821	0.161941	Zscan22
ENSMUSG00000030413.7	97.6342	-0.709495	0.270137	-2.62643	0.00862865	0.161941	Pglyrp1
ENSMUSG00000061740.8	921.563	0.542482	0.206499	2.62704	0.00861303	0.161941	Cyp2d22
ENSMUSG00000074264.12	966.344	0.658803	0.250898	2.62578	0.00864499	0.162075	Amy1
ENSMUSG00000016494.9	327.775	-0.579864	0.220957	-2.62434	0.00868183	0.162593	Cd34
ENSMUSG00000023079.14	545.711	0.402573	0.153446	2.62355	0.00870192	0.162624	Gtf2ird1
ENSMUSG00000041360.8	766.03	-0.489001	0.186364	-2.6239	0.00869297	0.162624	Pum3
ENSMUSG00000026411.17	1137.51	0.348489	0.133037	2.61949	0.00880617	0.162999	Tmem9
ENSMUSG00000027435.8	207.982	-0.776563	0.296632	-2.61793	0.00884644	0.162999	Cd93
ENSMUSG00000086529.1	176.34	-0.639444	0.244113	-2.61945	0.00880705	0.162999	Acss2os
ENSMUSG00000027584.16	753.534	0.634827	0.242551	2.61729	0.00886308	0.162999	Oprl1
ENSMUSG00000028399.18	5703.72	-0.404478	0.154542	-2.61727	0.00886357	0.162999	Ptprd
ENSMUSG00000044952.5	301.439	-0.688499	0.263041	-2.61746	0.0088588	0.162999	Kctd21
ENSMUSG00000070000.13	703.454	0.479263	0.183033	2.61845	0.00883294	0.162999	Fcho1
ENSMUSG00000100039.1	245.119	0.64111	0.244791	2.61901	0.00881857	0.162999	NA
ENSMUSG00000087497.7	227.289	0.512773	0.195579	2.62181	0.00874635	0.162999	2810001G20Rik
ENSMUSG00000060180.12	45.3393	0.980831	0.374789	2.61702	0.00887002	0.162999	Myh13
ENSMUSG00000020601.8	807.212	-0.458461	0.175066	-2.61879	0.0088242	0.162999	Trib2
ENSMUSG00000021238.11	1789.18	0.451562	0.1724	2.61927	0.00881193	0.162999	Aldh6a1
ENSMUSG00000021432.15	324.124	0.690135	0.263651	2.61761	0.00885477	0.162999	Slc35b3
ENSMUSG00000022177.9	75.6714	0.865393	0.330037	2.62211	0.00873878	0.162999	Haus4
ENSMUSG00000022510.14	36.6599	1.02395	0.391258	2.61707	0.00886879	0.162999	Trp63
ENSMUSG00000048249.14	1446.26	0.54012	0.206263	2.6186	0.00882926	0.162999	Crebrf
ENSMUSG00000050963.7	208.003	-0.502031	0.191868	-2.61654	0.00888254	0.163059	Kcns2
ENSMUSG00000103711.1	14.1293	-1.64819	0.630696	-2.6133	0.00896735	0.163842	Tstd1
ENSMUSG00000028410.13	4716.93	-0.403351	0.154355	-2.61313	0.00897164	0.163842	Dnaja1
ENSMUSG00000030680.6	3025.37	0.537981	0.205798	2.61412	0.00894578	0.163842	NA
ENSMUSG00000024846.6	65.6169	0.863521	0.330288	2.61445	0.00893724	0.163842	Cst6
ENSMUSG00000067199.4	292.98	0.547844	0.209648	2.61317	0.0089707	0.163842	Frat1
ENSMUSG00000024053.11	201.687	-0.665575	0.254752	-2.61264	0.00898459	0.163908	Emilin2
ENSMUSG00000030083.11	1098.51	0.516532	0.197928	2.6097	0.00906228	0.164986	Abtb1
ENSMUSG00000036138.16	1049.79	-0.523772	0.200703	-2.60969	0.00906241	0.164986	Acaa1a
ENSMUSG00000049717.9	212.866	-0.565765	0.216978	-2.60747	0.00912137	0.165888	Lig4
ENSMUSG00000097325.2	88.8035	-0.794962	0.305024	-2.60623	0.00915454	0.166264	Gm16897
ENSMUSG00000027305.9	349.329	-0.473989	0.181884	-2.60599	0.0091609	0.166264	Ndufaf1
ENSMUSG00000005107.13	51.7659	1.02003	0.39148	2.60558	0.00917188	0.166292	Slc2a9
ENSMUSG00000021706.14	620.034	-0.396258	0.152101	-2.60523	0.0091813	0.166292	Zfyve16
ENSMUSG00000027350.8	9752.22	-0.392415	0.150763	-2.60287	0.0092448	0.166586	Chgb
ENSMUSG00000104796.1	118.65	0.863768	0.331802	2.60326	0.00923416	0.166586	NA
ENSMUSG00000062561.3	126.52	-0.745113	0.286264	-2.60289	0.00924423	0.166586	NA
ENSMUSG00000022403.15	3318.17	-0.345529	0.13271	-2.60364	0.00922402	0.166586	St13
ENSMUSG00000033632.16	407.989	0.467588	0.179584	2.60373	0.00922151	0.166586	AW554918
ENSMUSG00000020472.14	662.809	0.498708	0.191692	2.60161	0.00927874	0.167027	Zkscan17
ENSMUSG00000037679.9	611.341	-0.520088	0.199954	-2.60104	0.00929417	0.167134	Inf2
ENSMUSG00000048997.17	295.217	0.592483	0.227894	2.59981	0.00932741	0.167515	Atxn7l2
ENSMUSG00000033721.16	344.83	-0.514242	0.197829	-2.59942	0.00933804	0.167515	Vav3
ENSMUSG00000022433.19	1525.66	0.395349	0.152103	2.59921	0.00934387	0.167515	Csnk1e
ENSMUSG00000101860.4	47.5114	0.926119	0.356449	2.59818	0.00937185	0.167846	Mindy4b-ps
ENSMUSG00000028015.3	924.183	0.414314	0.159536	2.597	0.00940422	0.167848	Ctso
ENSMUSG00000038215.15	337.783	0.485661	0.18695	2.59782	0.00938185	0.167848	Cep44
ENSMUSG00000010554.14	640.84	-0.493518	0.190026	-2.59711	0.00940105	0.167848	Mettl16
ENSMUSG00000021234.9	182.566	-0.589766	0.227131	-2.59659	0.00941536	0.167848	Fam161b
ENSMUSG00000044501.17	211.542	-0.790616	0.3045	-2.59644	0.00941958	0.167848	Zfp758
ENSMUSG00000026435.15	114.314	-0.921187	0.355037	-2.59462	0.00946948	0.168566	Slc45a3
ENSMUSG00000028862.6	149.25	1.85655	0.715753	2.59384	0.009491	0.168609	Map3k6
ENSMUSG00000092417.3	275.317	0.494354	0.190574	2.59403	0.00948583	0.168609	Gpank1
ENSMUSG00000029563.16	368.818	0.675047	0.26036	2.59275	0.0095213	0.168977	Foxp2
ENSMUSG00000043448.13	689.704	-0.724614	0.279613	-2.59148	0.00955632	0.169269	Gjc2
ENSMUSG00000022864.14	210.133	-0.606552	0.234089	-2.59111	0.00956656	0.169269	D16Ertd472e
ENSMUSG00000101320.1	111.707	0.876174	0.338108	2.5914	0.00955859	0.169269	NA
ENSMUSG00000043415.5	277.434	0.574711	0.221968	2.58916	0.00962105	0.170062	Otud1
ENSMUSG00000030089.15	642.317	0.548539	0.211931	2.58829	0.00964545	0.170081	Slc41a3
ENSMUSG00000048617.16	67.1747	0.766947	0.296377	2.58774	0.00966072	0.170081	Rtbdn
ENSMUSG00000057842.14	106.435	-0.697714	0.269587	-2.58808	0.00965113	0.170081	Zfp595
ENSMUSG00000025013.15	37.1472	-1.08668	0.419914	-2.58786	0.00965743	0.170081	Tll2
ENSMUSG00000028232.13	793.028	-0.409016	0.158132	-2.58654	0.00969448	0.170505	Tmem68
ENSMUSG00000027375.14	11232.7	-0.576298	0.222886	-2.58562	0.00972037	0.17079	Mal
ENSMUSG00000025139.14	4120.04	0.310575	0.120159	2.58471	0.00974614	0.17103	Tollip
ENSMUSG00000021037.7	2192.17	-0.335414	0.129782	-2.58445	0.00975343	0.17103	Ahsa1
ENSMUSG00000025243.15	1432.78	-0.400689	0.155191	-2.58191	0.00982566	0.172125	Slc6a20b
ENSMUSG00000078588.10	810.479	-0.487672	0.188972	-2.58065	0.00986146	0.172549	Ccdc24
ENSMUSG00000109216.1	25.8581	1.38428	0.536539	2.58003	0.00987927	0.172549	NA
ENSMUSG00000067389.3	223.522	0.512203	0.198501	2.58036	0.00986987	0.172549	NA
ENSMUSG00000032796.8	106.596	-0.661012	0.25648	-2.57725	0.009959	0.17377	Lama1
ENSMUSG00000001504.10	187.799	0.568292	0.220596	2.57617	0.00999028	0.174143	Irx2
ENSMUSG00000094595.1	70.8181	0.762739	0.296126	2.57573	0.010003	0.174192	Fsbp
ENSMUSG00000022665.15	106.114	-0.844676	0.328109	-2.57438	0.010042	0.174527	Ccdc80
ENSMUSG00000024906.10	749.576	-0.581953	0.226047	-2.57447	0.0100393	0.174527	Mus81
ENSMUSG00000087674.7	19.1973	1.39337	0.541338	2.57393	0.010055	0.174581	NA
ENSMUSG00000085023.1	386.822	-0.607831	0.236235	-2.57299	0.0100823	0.174767	NA
ENSMUSG00000022472.16	2639.49	-0.405243	0.157506	-2.57288	0.0100856	0.174767	Desi1
ENSMUSG00000000805.18	2081.25	-0.626779	0.243712	-2.5718	0.0101172	0.174839	Car4
ENSMUSG00000070327.14	362.243	-0.493177	0.19175	-2.57198	0.0101119	0.174839	Rnf213
ENSMUSG00000052299.9	1505.5	-0.336754	0.130945	-2.57172	0.0101195	0.174839	Ltn1
ENSMUSG00000022231.10	1127.81	-0.561822	0.218575	-2.57039	0.0101585	0.175342	Sema5a
ENSMUSG00000090034.1	101.112	0.780241	0.303674	2.56934	0.0101893	0.175701	NA
ENSMUSG00000094411.1	15.053	1.78098	0.694088	2.56593	0.01029	0.177091	NA
ENSMUSG00000072837.1	246.089	0.596782	0.232562	2.56612	0.0102845	0.177091	Mir546
ENSMUSG00000063334.16	931.292	-0.420352	0.163871	-2.56514	0.0103134	0.177196	Krr1
ENSMUSG00000117333.1	56.0973	-0.880641	0.343324	-2.56504	0.0103163	0.177196	NA
ENSMUSG00000067017.5	477.78	-0.439909	0.171588	-2.56376	0.0103546	0.177337	NA
ENSMUSG00000030353.15	122.09	0.681916	0.265934	2.56423	0.0103406	0.177337	Tead4
ENSMUSG00000113687.1	17.7833	1.47617	0.575721	2.56405	0.0103459	0.177337	NA
ENSMUSG00000038732.15	56.5032	-0.996161	0.388767	-2.56236	0.0103963	0.177878	Mboat1
ENSMUSG00000008200.14	1985.37	0.558056	0.217852	2.56163	0.0104183	0.178069	Fnbp4
ENSMUSG00000025189.9	3003.52	0.406509	0.158711	2.56131	0.0104277	0.178069	Cnnm1
ENSMUSG00000071253.8	657.676	0.433774	0.169385	2.56087	0.010441	0.178124	Slc25a16
ENSMUSG00000002881.14	979.253	-0.449123	0.175477	-2.55944	0.010484	0.178684	Nab1
ENSMUSG00000030579.10	98.4316	0.670493	0.262155	2.55762	0.0105392	0.179451	Tyrobp
ENSMUSG00000049690.15	74.8154	-0.828991	0.324341	-2.55592	0.0105907	0.179539	Nckap5
ENSMUSG00000058013.11	2149.36	-0.372304	0.145673	-2.55575	0.0105958	0.179539	Septin11
ENSMUSG00000029276.13	367.915	0.469898	0.183882	2.55544	0.0106055	0.179539	Glmn
ENSMUSG00000060419.8	24.201	1.28582	0.502988	2.55637	0.010577	0.179539	NA
ENSMUSG00000033031.13	85.4266	0.774285	0.302858	2.55659	0.0105702	0.179539	Cip2a
ENSMUSG00000039316.14	196.715	-0.683663	0.26743	-2.55642	0.0105756	0.179539	Rftn1
ENSMUSG00000078517.12	1635.06	0.359276	0.140614	2.55505	0.0106173	0.179567	Emc1
ENSMUSG00000063047.9	344.939	-0.513949	0.20123	-2.55403	0.0106484	0.17992	Zfp780b
ENSMUSG00000017697.3	23.0492	1.5147	0.593441	2.5524	0.0106983	0.180417	Ada
ENSMUSG00000041235.12	3978.12	0.454079	0.177885	2.55265	0.0106907	0.180417	Chd7
ENSMUSG00000035772.11	461.656	-0.459091	0.179963	-2.55103	0.0107405	0.180956	Mrps2
ENSMUSG00000103393.1	30.3807	-1.09962	0.431252	-2.54984	0.0107772	0.18139	NA
ENSMUSG00000020525.17	1171.96	0.528549	0.207337	2.54922	0.0107964	0.18139	Ppm1d
37465	15.0142	-1.82489	0.715867	-2.5492	0.0107972	0.18139	NA
ENSMUSG00000024164.15	45.5791	1.29371	0.507595	2.5487	0.0108126	0.181477	C3
ENSMUSG00000078787.9	59.6019	0.934666	0.366822	2.54801	0.010834	0.181663	Cyp2t4
ENSMUSG00000026872.17	2102.69	-0.416773	0.163647	-2.54677	0.0108724	0.182098	Zeb2
ENSMUSG00000065570.1	19.1651	-1.77172	0.695743	-2.54651	0.0108806	0.182098	Mir412
ENSMUSG00000036634.15	6534.76	-0.55438	0.217741	-2.54606	0.0108948	0.182162	Mag
ENSMUSG00000015083.11	39.0551	1.03591	0.406921	2.54572	0.0109052	0.182164	C8g
ENSMUSG00000007080.14	52.4753	0.860739	0.338182	2.5452	0.0109216	0.182264	Pole
ENSMUSG00000086999.1	293.421	-0.688377	0.270527	-2.54457	0.0109412	0.18235	Bcas1os2
ENSMUSG00000020329.12	775.726	0.434172	0.17064	2.54437	0.0109474	0.18235	Polrmt
ENSMUSG00000003411.10	390.783	0.588408	0.231307	2.54384	0.0109643	0.182458	Rab3b
ENSMUSG00000062328.8	3486.44	0.323759	0.12733	2.54268	0.0110005	0.182889	Rpl17
ENSMUSG00000021245.15	461.018	-0.442197	0.17396	-2.54194	0.0110238	0.182931	Mlh3
ENSMUSG00000022724.15	113.826	-0.712484	0.280256	-2.54226	0.0110137	0.182931	Riox2
ENSMUSG00000027346.15	2619.26	-0.36229	0.142586	-2.54085	0.0110584	0.182989	Gpcpd1
ENSMUSG00000025701.12	49.6478	1.15951	0.456303	2.5411	0.0110506	0.182989	Alox5
ENSMUSG00000024308.15	576.6	0.396212	0.155921	2.5411	0.0110504	0.182989	Tapbp
ENSMUSG00000044352.6	808.599	0.462851	0.182237	2.53983	0.0110906	0.183348	Sowaha
ENSMUSG00000007476.18	1593.63	0.512021	0.201671	2.53889	0.0111204	0.183669	Lrrc8a
ENSMUSG00000043323.16	1505.89	0.419276	0.165252	2.53719	0.0111745	0.184389	Fbrsl1
ENSMUSG00000062980.15	64.1937	-0.96633	0.381001	-2.53629	0.0112034	0.184498	Cped1
ENSMUSG00000005225.15	654.001	-0.413536	0.163063	-2.53605	0.0112111	0.184498	Plekha8
ENSMUSG00000030554.16	457.748	-0.577044	0.22754	-2.53601	0.0112125	0.184498	Synm
ENSMUSG00000074178.2	94.3592	0.775825	0.306214	2.5336	0.0112896	0.185421	NA
ENSMUSG00000061524.8	4613.82	0.450901	0.17796	2.53372	0.011286	0.185421	Zic2
ENSMUSG00000117351.1	35.2348	1.19746	0.472743	2.533	0.0113091	0.185568	NA
ENSMUSG00000044167.6	637.823	0.585589	0.231392	2.53072	0.0113829	0.186606	Foxo1
ENSMUSG00000018398.18	5942.51	-0.360865	0.142698	-2.52887	0.011443	0.187416	Septin8
ENSMUSG00000031015.8	177.586	-0.614173	0.243129	-2.52612	0.0115331	0.188367	Swap70
ENSMUSG00000097788.2	466.431	-0.453424	0.17948	-2.52632	0.0115265	0.188367	NA
ENSMUSG00000068184.7	224.023	-0.62637	0.247902	-2.52669	0.0115144	0.188367	Ndufaf2
ENSMUSG00000076060.1	75.6718	-0.832124	0.329468	-2.52566	0.0115481	0.188437	Mir704
ENSMUSG00000028542.17	1743.27	-0.455089	0.180275	-2.52442	0.011589	0.188929	Slc6a9
ENSMUSG00000037921.15	23.9713	1.58585	0.62864	2.52266	0.011647	0.1897	Ddx60
ENSMUSG00000046056.15	122.972	0.671009	0.266101	2.52163	0.0116812	0.19008	Sbsn
ENSMUSG00000033669.8	266.961	-0.527083	0.209051	-2.52131	0.0116919	0.19008	Zfp7
ENSMUSG00000028847.8	1604.65	0.349791	0.138779	2.5205	0.0117189	0.190167	Trappc3
ENSMUSG00000044881.7	46.1941	-1.00191	0.397462	-2.52077	0.01171	0.190167	Coa4
ENSMUSG00000085084.7	334.127	0.686205	0.272376	2.51933	0.0117579	0.190625	4930570G19Rik
ENSMUSG00000010505.16	1484.79	0.442737	0.175838	2.51786	0.011807	0.190975	Myt1
ENSMUSG00000110316.1	77.4373	-0.745204	0.296096	-2.51677	0.0118437	0.190975	NA
ENSMUSG00000054408.9	1380.85	-0.374632	0.148894	-2.5161	0.0118662	0.190975	Spcs3
ENSMUSG00000001909.16	883.625	0.459847	0.182687	2.51712	0.0118317	0.190975	Trmt1
ENSMUSG00000032815.16	301.05	-0.446739	0.177542	-2.51624	0.0118614	0.190975	Fanca
ENSMUSG00000005198.15	1765.9	0.388089	0.154214	2.51655	0.0118509	0.190975	Polr2a
ENSMUSG00000070354.13	255.001	-0.546637	0.217147	-2.51735	0.011824	0.190975	Evi2
ENSMUSG00000035049.4	420.128	-0.402776	0.160044	-2.51666	0.0118475	0.190975	Rrp12
ENSMUSG00000025962.15	434.86	-0.418014	0.16621	-2.51497	0.0119043	0.19124	Fastkd2
ENSMUSG00000042678.16	97.5987	0.708078	0.281533	2.51508	0.0119004	0.19124	Myo15a
ENSMUSG00000026202.13	7624.06	-0.368154	0.146732	-2.50902	0.0121066	0.194313	Tuba4a
ENSMUSG00000030247.9	86.903	-0.755313	0.301142	-2.50816	0.0121362	0.194433	Kcnj8
ENSMUSG00000038894.7	1723.59	0.437939	0.174587	2.50842	0.0121271	0.194433	Irs2
ENSMUSG00000057378.15	452.863	-0.498088	0.19872	-2.50648	0.012194	0.194972	Ryr3
ENSMUSG00000028034.15	3251.97	-0.341998	0.13646	-2.50622	0.012203	0.194972	Fubp1
ENSMUSG00000028970.9	45.0424	0.949281	0.378693	2.50673	0.0121854	0.194972	Abcb1b
ENSMUSG00000003541.6	165.601	0.568785	0.226979	2.50589	0.0122143	0.194975	Ier3
ENSMUSG00000042249.11	2780.35	0.367535	0.146785	2.5039	0.0122831	0.195719	Grk3
ENSMUSG00000053861.1	49.9479	1.05148	0.41992	2.50401	0.0122794	0.195719	NA
ENSMUSG00000039633.6	298.886	0.563964	0.225319	2.50296	0.012316	0.196066	Lonrf1
ENSMUSG00000045968.7	1835.11	0.613254	0.245107	2.50199	0.0123497	0.196425	Teddm2
ENSMUSG00000021373.16	1589.9	-0.397916	0.159089	-2.50122	0.0123767	0.196677	Cap2
ENSMUSG00000105204.1	2182.72	-0.395858	0.1583	-2.50069	0.0123953	0.196754	NA
ENSMUSG00000042817.15	593.465	-0.411386	0.164525	-2.50044	0.0124039	0.196754	Flt3
ENSMUSG00000040459.11	3784.08	0.568235	0.227364	2.49924	0.0124462	0.197247	Arglu1
ENSMUSG00000069495.12	1437.47	0.462857	0.185239	2.4987	0.0124648	0.197365	Epc2
ENSMUSG00000039682.12	725.736	-0.473404	0.189582	-2.4971	0.0125214	0.198084	Lap3
ENSMUSG00000052293.14	996.405	0.413554	0.165658	2.49643	0.0125452	0.198216	Taf9
ENSMUSG00000024579.7	375.526	-0.593573	0.237788	-2.49622	0.0125523	0.198216	Pcyox1l
ENSMUSG00000089774.2	904.646	-0.498753	0.19985	-2.49564	0.0125729	0.198364	Slc5a3
ENSMUSG00000041075.8	1034.21	0.446566	0.178969	2.49522	0.012588	0.198424	Fzd7
ENSMUSG00000090124.7	31.269	1.26141	0.506086	2.49249	0.0126851	0.198535	Ugt1a7c
ENSMUSG00000030621.17	735.385	0.375048	0.15046	2.49268	0.0126784	0.198535	Me3
ENSMUSG00000059970.7	403.153	0.477741	0.191573	2.49378	0.0126389	0.198535	Hspa2
ENSMUSG00000050244.9	653.106	-0.381524	0.15297	-2.49411	0.0126274	0.198535	Heatr1
ENSMUSG00000098663.1	56.8437	1.04419	0.418918	2.4926	0.0126813	0.198535	Mir6958
ENSMUSG00000039637.15	951.21	0.391159	0.156905	2.49296	0.0126681	0.198535	Coro7
ENSMUSG00000039154.8	700.638	0.400424	0.160607	2.49319	0.0126601	0.198535	Shd
ENSMUSG00000025421.15	2169.97	-0.341246	0.136817	-2.49419	0.0126246	0.198535	Hdhd2
ENSMUSG00000068798.10	1690.45	-0.439529	0.176488	-2.49041	0.0127596	0.199438	Rap1a
ENSMUSG00000022387.17	1475.98	0.368126	0.147827	2.49025	0.0127655	0.199438	Brd1
ENSMUSG00000019773.7	64.9422	0.831181	0.334015	2.48846	0.0128299	0.20009	Fbxo5
ENSMUSG00000024912.6	179.055	0.589581	0.236913	2.48859	0.012825	0.20009	Fosl1
ENSMUSG00000085151.7	31.5198	1.09801	0.441575	2.48657	0.0128982	0.200348	NA
ENSMUSG00000032548.14	164.653	0.535467	0.215342	2.48659	0.0128973	0.200348	Slco2a1
ENSMUSG00000064145.12	1113.66	0.425077	0.170959	2.48643	0.0129033	0.200348	Arih2
ENSMUSG00000034255.17	298.911	0.496784	0.199795	2.48647	0.0129018	0.200348	Arhgap27
ENSMUSG00000024529.14	124.717	0.683543	0.274782	2.48758	0.0128615	0.200348	Lox
ENSMUSG00000028414.17	1309.85	-0.346974	0.139645	-2.48469	0.0129665	0.200974	Fktn
ENSMUSG00000020680.15	638.771	-0.428406	0.172405	-2.48488	0.0129595	0.200974	Taf15
ENSMUSG00000102729.1	17.9957	1.51958	0.612012	2.48293	0.0130307	0.201631	NA
ENSMUSG00000085873.1	70.0818	0.95695	0.385416	2.4829	0.0130317	0.201631	Ttc39aos1
ENSMUSG00000004789.10	2669.38	-0.322058	0.129731	-2.4825	0.0130463	0.20168	Dlst
ENSMUSG00000033029.12	1060.57	-0.410446	0.165367	-2.48203	0.0130637	0.201771	1700088E04Rik
ENSMUSG00000045777.14	837.748	0.404306	0.16296	2.48101	0.0131012	0.201996	Ifitm10
ENSMUSG00000020734.13	5498.31	0.490311	0.197607	2.48125	0.0130923	0.201996	Grin2c
ENSMUSG00000116682.1	83.8712	-1.01515	0.409245	-2.48056	0.0131178	0.202075	NA
ENSMUSG00000066829.7	322.785	0.555222	0.223873	2.48007	0.0131356	0.202173	Zfp810
ENSMUSG00000027263.12	1446.35	-0.343336	0.138507	-2.47883	0.0131814	0.202524	Tubgcp4
ENSMUSG00000022517.17	3761.45	0.335433	0.135308	2.47903	0.0131739	0.202524	Mgrn1
ENSMUSG00000025503.5	1806.58	-0.42842	0.172878	-2.47817	0.0132059	0.202548	Taldo1
ENSMUSG00000064366.1	335.407	-0.590343	0.238213	-2.47821	0.0132043	0.202548	NA
ENSMUSG00000030357.10	3691.32	-0.467625	0.188742	-2.47759	0.0132274	0.202701	Fkbp4
ENSMUSG00000005397.8	1028.26	-0.51886	0.209467	-2.47705	0.0132474	0.202831	Nid1
ENSMUSG00000024014.8	209.994	0.505917	0.204363	2.47558	0.0133019	0.203488	Pim1
ENSMUSG00000028937.14	4127.09	-0.351705	0.142102	-2.47503	0.0133226	0.203573	Acot7
ENSMUSG00000000325.16	699.098	0.383119	0.154807	2.47482	0.0133305	0.203573	NA
ENSMUSG00000038893.12	194.274	-0.510059	0.206132	-2.47443	0.013345	0.203618	Fam117a
ENSMUSG00000042073.15	418.232	0.561706	0.227083	2.47357	0.013377	0.203764	Abhd14b
ENSMUSG00000041324.14	103.774	-0.815158	0.329549	-2.47355	0.0133777	0.203764	Inhba
ENSMUSG00000090086.7	725.943	0.643526	0.260336	2.47191	0.0134394	0.204352	NA
ENSMUSG00000031616.7	100.45	-0.652539	0.263968	-2.47204	0.0134344	0.204352	Ednra
ENSMUSG00000022416.15	1274.66	0.391606	0.158538	2.47011	0.0135072	0.205205	Cacna1i
ENSMUSG00000109179.2	131.478	-0.590016	0.238938	-2.46933	0.0135368	0.205477	Gm35339
ENSMUSG00000036093.7	2706.96	-0.351979	0.142604	-2.46823	0.0135783	0.205639	Arl5a
ENSMUSG00000028101.18	487.67	0.499656	0.202484	2.46763	0.0136012	0.205639	Pias3
ENSMUSG00000041560.12	1137.45	0.365229	0.147963	2.46838	0.0135728	0.205639	Nop53
ENSMUSG00000093076.1	499.544	-0.398812	0.161608	-2.46778	0.0135953	0.205639	Mir3082
3799	70.9181	0.847296	0.343382	2.4675	0.0136058	0.205639	NA
ENSMUSG00000040488.17	461.681	-0.444232	0.180141	-2.46602	0.0136625	0.206009	Ltbp4
ENSMUSG00000110444.1	451.77	-0.512239	0.207819	-2.46483	0.0137079	0.206009	Gm10033
ENSMUSG00000064225.6	1773.02	0.355931	0.144382	2.46521	0.0136932	0.206009	Paqr9
ENSMUSG00000020812.17	78.4953	0.776454	0.314857	2.46605	0.0136613	0.206009	Snhg16
ENSMUSG00000021431.15	807.524	-0.381153	0.15464	-2.46477	0.01371	0.206009	Snrnp48
ENSMUSG00000041617.10	1020.45	0.478699	0.194244	2.46441	0.0137238	0.206009	Ccdc74a
ENSMUSG00000015452.14	25.7485	1.37819	0.559182	2.46465	0.0137148	0.206009	Ager
ENSMUSG00000084514.1	83.2707	0.849904	0.344791	2.46498	0.013702	0.206009	Mir1893
ENSMUSG00000066760.12	394.495	0.465436	0.188961	2.46313	0.0137732	0.206128	Psg16
ENSMUSG00000030499.9	167.033	-0.5838	0.23704	-2.46287	0.0137829	0.206128	Kctd15
ENSMUSG00000086236.9	57.8044	-0.884725	0.359297	-2.46238	0.0138019	0.206128	5830418P13Rik
ENSMUSG00000020387.15	526.053	0.515014	0.209055	2.46353	0.0137575	0.206128	Jade2
ENSMUSG00000018669.14	538.507	0.380175	0.154308	2.46374	0.0137496	0.206128	Cdk5rap3
ENSMUSG00000047415.12	304.115	-0.548627	0.222791	-2.46252	0.0137964	0.206128	Gpr68
ENSMUSG00000102828.5	2818.53	0.319454	0.129825	2.46065	0.0138685	0.206947	NA
ENSMUSG00000104394.2	66.8167	-0.83912	0.341321	-2.45845	0.0139538	0.207474	NA
ENSMUSG00000025757.12	6429.64	-0.352311	0.143372	-2.45731	0.013998	0.207474	Hspa4l
ENSMUSG00000107620.1	33.4002	-1.11951	0.455553	-2.45747	0.0139918	0.207474	NA
ENSMUSG00000022186.14	8702.67	-0.386793	0.157275	-2.45934	0.0139194	0.207474	Oxct1
ENSMUSG00000116069.1	1560.18	0.395812	0.161005	2.45838	0.0139565	0.207474	NA
ENSMUSG00000116305.1	535.436	1.26925	0.516356	2.45808	0.0139681	0.207474	NA
ENSMUSG00000066057.7	269.584	0.533835	0.217187	2.45795	0.0139733	0.207474	Gm1976
ENSMUSG00000118012.1	158.729	0.597939	0.243279	2.45784	0.0139776	0.207474	NA
ENSMUSG00000038827.11	397.055	-0.463387	0.188622	-2.4567	0.014022	0.207656	Abitram
ENSMUSG00000005540.10	32.0266	1.25857	0.512383	2.45631	0.0140372	0.207706	Fcer2a
ENSMUSG00000071072.12	1688.36	-0.384836	0.156764	-2.45487	0.0140935	0.208364	Ptges3
ENSMUSG00000005674.9	826.74	-0.580213	0.236436	-2.45399	0.0141279	0.208627	Tomm40l
ENSMUSG00000037013.16	991.575	-0.379316	0.154582	-2.45381	0.014135	0.208627	Ss18
ENSMUSG00000027936.18	864.351	0.448793	0.182947	2.45313	0.014162	0.208677	Crtc2
ENSMUSG00000028360.9	186.918	0.572544	0.233386	2.45321	0.0141589	0.208677	Slc44a5
ENSMUSG00000087150.7	29.098	1.39009	0.566903	2.45207	0.0142038	0.209118	NA
ENSMUSG00000040037.13	4552.76	0.35143	0.143363	2.45133	0.0142328	0.209195	Negr1
ENSMUSG00000032557.13	1037.63	-0.428055	0.174603	-2.45159	0.0142228	0.209195	Uba5
ENSMUSG00000030346.16	86.3155	0.73062	0.298217	2.44996	0.0142872	0.209297	Rad51ap1
ENSMUSG00000031647.10	1340.45	-0.412517	0.168361	-2.45019	0.014278	0.209297	Mfap3l
ENSMUSG00000038453.16	6369.6	0.313134	0.127791	2.45036	0.0142713	0.209297	Srcin1
ENSMUSG00000043061.10	1011.36	0.360914	0.147281	2.45052	0.014265	0.209297	Tmem18
ENSMUSG00000043857.16	717.836	0.454734	0.185777	2.44775	0.0143752	0.210236	Mgat5b
ENSMUSG00000067085.1	516.235	0.431501	0.176284	2.44776	0.0143746	0.210236	NA
ENSMUSG00000020381.10	191.221	0.531685	0.217351	2.4462	0.014437	0.210964	Mrnip
ENSMUSG00000021032.13	51.4931	1.35675	0.554855	2.44524	0.0144757	0.21118	Ngb
ENSMUSG00000103125.1	1088.05	0.352092	0.143982	2.44539	0.0144697	0.21118	NA
ENSMUSG00000022793.17	355.653	-0.4204	0.171956	-2.44482	0.0144925	0.211251	B4galt4
ENSMUSG00000026278.14	144.954	0.630891	0.258126	2.44412	0.0145207	0.211486	Bok
ENSMUSG00000032594.11	4798.66	0.360737	0.14766	2.44301	0.0145652	0.211784	Ip6k1
ENSMUSG00000041278.10	809.131	-0.415398	0.170025	-2.44315	0.0145596	0.211784	Ttc1
ENSMUSG00000047369.15	131.647	0.674968	0.276487	2.44123	0.0146373	0.212521	Dnah14
ENSMUSG00000092176.1	535.645	-0.424761	0.173999	-2.44116	0.01464	0.212521	NA
ENSMUSG00000074283.5	119.315	-0.708644	0.290361	-2.44056	0.0146643	0.212699	Zfp109
ENSMUSG00000018678.13	358.494	0.537128	0.220167	2.43964	0.014702	0.212895	Sp2
ENSMUSG00000023022.14	347.425	-0.590669	0.24211	-2.43968	0.0147005	0.212895	Lima1
ENSMUSG00000075511.9	19.1797	1.33789	0.548642	2.43855	0.0147463	0.213187	NA
ENSMUSG00000034158.9	2312.86	0.396159	0.162457	2.43855	0.0147464	0.213187	Lrrc58
ENSMUSG00000026107.11	127.953	-0.685932	0.281328	-2.43819	0.0147608	0.213221	Nabp1
ENSMUSG00000026203.16	1549.63	-0.457216	0.187704	-2.43583	0.0148576	0.214443	Dnajb2
ENSMUSG00000044949.4	464.287	0.404158	0.165967	2.43517	0.0148848	0.214661	Ubtd2
ENSMUSG00000111681.1	39.478	1.04339	0.428523	2.43486	0.0148977	0.214671	NA
ENSMUSG00000059361.6	921.234	0.534886	0.219723	2.43436	0.014918	0.214684	Nrsn2
ENSMUSG00000038156.16	2378.19	0.342196	0.140593	2.43395	0.0149352	0.214684	Spon1
ENSMUSG00000031971.15	612.445	0.449753	0.184772	2.4341	0.0149289	0.214684	Ccsap
ENSMUSG00000083282.3	1787.13	0.392586	0.161321	2.43357	0.0149508	0.214734	Ctsf
ENSMUSG00000034825.14	2079.51	-0.345664	0.142182	-2.43113	0.0150517	0.216007	Nrip3
ENSMUSG00000034675.17	1114.46	0.377546	0.15532	2.43076	0.0150672	0.216053	Dbn1
ENSMUSG00000067931.6	244.364	-0.577343	0.23763	-2.42959	0.0151158	0.216574	Zfp948
ENSMUSG00000030094.8	378.553	0.458236	0.188669	2.42878	0.0151497	0.216707	Xpc
ENSMUSG00000030096.8	2151.52	0.383843	0.158039	2.42879	0.0151495	0.216707	Slc6a6
ENSMUSG00000020150.13	251.573	-0.705781	0.290649	-2.4283	0.0151699	0.21682	Gamt
ENSMUSG00000027215.13	324.292	-0.677808	0.279284	-2.42695	0.0152264	0.217276	Cd82
ENSMUSG00000102969.1	197.552	0.599039	0.246815	2.42708	0.0152211	0.217276	NA
ENSMUSG00000111219.1	3343.28	-0.497911	0.20535	-2.42469	0.0153213	0.218452	NA
ENSMUSG00000053470.13	1117.22	0.511834	0.211144	2.4241	0.0153463	0.218632	Kdm3a
ENSMUSG00000033491.13	71.0682	-1.00936	0.416547	-2.42316	0.0153863	0.218906	Prss35
ENSMUSG00000097929.9	1063.16	-0.405545	0.167389	-2.42277	0.0154028	0.218906	Tunar
ENSMUSG00000073411.11	1998.98	0.350493	0.144665	2.42278	0.0154022	0.218906	H2-D1
ENSMUSG00000054580.14	26.7084	-1.19773	0.494592	-2.42165	0.0154502	0.219226	Pla2r1
ENSMUSG00000042284.10	313.417	-0.518127	0.213936	-2.42187	0.0154407	0.219226	Itga1
ENSMUSG00000001630.13	618.449	-0.362561	0.149749	-2.42113	0.0154725	0.219366	Stk38l
ENSMUSG00000032118.16	5530.95	-0.281562	0.116375	-2.41943	0.0155449	0.22003	Fez1
ENSMUSG00000099478.1	401.863	0.551846	0.228116	2.41915	0.0155568	0.22003	NA
ENSMUSG00000041995.8	164.72	0.557756	0.230537	2.41938	0.0155472	0.22003	Zbed3
ENSMUSG00000024312.10	129.127	-0.615395	0.254452	-2.41851	0.0155842	0.22024	Wdr46
ENSMUSG00000104277.1	42.2758	1.19853	0.49585	2.41712	0.0156439	0.220908	NA
ENSMUSG00000044125.6	70.0311	0.754856	0.312566	2.41503	0.0157338	0.221132	9530080O11Rik
ENSMUSG00000005667.8	158.218	-0.64759	0.268098	-2.4155	0.0157137	0.221132	Mthfd2
ENSMUSG00000034656.17	10814.4	0.394034	0.163176	2.41479	0.0157445	0.221132	Cacna1a
ENSMUSG00000020015.10	2475.32	-0.346735	0.143539	-2.41561	0.0157088	0.221132	Cdk17
ENSMUSG00000018395.19	2452.1	-0.332777	0.137792	-2.41507	0.0157321	0.221132	Kif3a
ENSMUSG00000034936.2	178.502	0.743655	0.307968	2.41471	0.0157476	0.221132	Arl4d
ENSMUSG00000004865.16	1104.07	-0.333806	0.138144	-2.41637	0.0156761	0.221132	Srpk1
ENSMUSG00000099227.1	1708.93	0.594148	0.246205	2.41323	0.015812	0.221236	Mir8114
ENSMUSG00000026511.7	1293.5	0.340518	0.141067	2.41388	0.0157838	0.221236	Srp9
ENSMUSG00000030031.14	173.033	-0.616668	0.255551	-2.41309	0.0158178	0.221236	Kbtbd8
ENSMUSG00000104116.1	29.1324	-1.52165	0.630373	-2.41388	0.0157835	0.221236	NA
ENSMUSG00000102836.1	1086.22	0.342363	0.141857	2.41345	0.0158025	0.221236	NA
ENSMUSG00000036181.2	566.03	0.442117	0.183286	2.41218	0.0158576	0.221617	H1f2
ENSMUSG00000034324.16	490.994	0.470654	0.195144	2.41183	0.0158726	0.221651	Tmem132c
ENSMUSG00000093456.7	1193.38	0.384602	0.159561	2.41037	0.0159362	0.222362	NA
ENSMUSG00000097141.2	181.016	0.563661	0.233937	2.40946	0.0159762	0.222744	NA
ENSMUSG00000087211.7	606.135	0.485102	0.201396	2.40869	0.0160097	0.223035	Lhx1os
ENSMUSG00000078580.3	71.5079	-0.782356	0.324916	-2.40787	0.0160459	0.223362	E430018J23Rik
ENSMUSG00000020700.11	598.271	0.397603	0.165161	2.40736	0.0160683	0.223498	Map3k3
ENSMUSG00000026675.12	640.822	-0.458667	0.190654	-2.40575	0.0161393	0.223778	Hsd17b7
ENSMUSG00000026963.4	34.9985	0.995062	0.413534	2.40624	0.0161178	0.223778	Tmem210
ENSMUSG00000027536.6	273.013	-0.535027	0.22233	-2.40645	0.0161084	0.223778	Chmp4c
ENSMUSG00000001436.15	352.091	0.462778	0.192352	2.40589	0.016133	0.223778	Slc19a1
ENSMUSG00000034903.18	287.7	-0.448364	0.18646	-2.40462	0.0161894	0.224297	Cobll1
ENSMUSG00000103329.2	156.26	-0.702092	0.292362	-2.40145	0.0163303	0.224806	NA
ENSMUSG00000026384.13	5016.87	-0.37203	0.154934	-2.40121	0.0163409	0.224806	Ptpn4
ENSMUSG00000026778.13	291.625	-0.610053	0.2539	-2.40273	0.0162733	0.224806	Prkcq
ENSMUSG00000028642.7	29.3182	1.18864	0.494547	2.40349	0.0162392	0.224806	Tmem269
ENSMUSG00000018076.12	1924.17	0.42055	0.175115	2.40156	0.0163252	0.224806	Med13l
ENSMUSG00000109224.1	141.841	0.642753	0.267667	2.40131	0.0163364	0.224806	NA
ENSMUSG00000110575.1	64.0157	0.915497	0.381131	2.40206	0.0163031	0.224806	NA
ENSMUSG00000037085.8	159.889	-0.728686	0.303399	-2.40174	0.0163172	0.224806	Trmt12
ENSMUSG00000000532.11	1868.04	0.313287	0.13047	2.40123	0.0163403	0.224806	Acvr1b
ENSMUSG00000091971.3	120.929	-0.814263	0.339186	-2.40064	0.0163665	0.224982	Hspa1a
ENSMUSG00000092558.3	662.772	-0.434082	0.180892	-2.39968	0.0164095	0.225397	Med20
ENSMUSG00000070128.3	15.6863	-1.45072	0.604749	-2.39888	0.0164452	0.225712	Mir485
ENSMUSG00000081984.3	18.649	-1.34854	0.562381	-2.3979	0.0164891	0.226139	Dnajb3
ENSMUSG00000067879.3	373.083	-0.604006	0.252014	-2.39671	0.0165428	0.226346	Vxn
ENSMUSG00000030177.14	172.076	-0.534155	0.222845	-2.39698	0.0165308	0.226346	Ccdc77
ENSMUSG00000022747.17	598.782	-0.390545	0.162945	-2.39679	0.0165395	0.226346	St3gal6
ENSMUSG00000001632.16	1668.41	0.438409	0.183006	2.3956	0.0165933	0.226685	Brpf1
ENSMUSG00000071076.6	2850.82	0.461914	0.192814	2.39564	0.0165915	0.226685	Jund
ENSMUSG00000053062.16	1399.27	-0.420058	0.175394	-2.39495	0.0166228	0.226738	Jam2
ENSMUSG00000045991.19	146.654	0.59394	0.247997	2.39494	0.0166229	0.226738	Onecut2
ENSMUSG00000030701.17	5252.2	-0.384037	0.160394	-2.39434	0.0166503	0.226936	Plekhb1
ENSMUSG00000032194.9	1487.52	0.472439	0.197404	2.39326	0.0166995	0.22743	Kank2
ENSMUSG00000020948.9	1055.07	-0.41044	0.171541	-2.39267	0.0167263	0.227619	Klhl28
ENSMUSG00000093904.2	4393.48	0.372077	0.155541	2.39215	0.0167499	0.227692	Tomm20
ENSMUSG00000024538.8	107.471	0.646691	0.270357	2.39199	0.0167575	0.227692	Ppic
ENSMUSG00000001773.14	298.577	0.667753	0.279232	2.39139	0.0167848	0.227712	Folh1
ENSMUSG00000114721.1	231.899	0.484543	0.202599	2.39164	0.0167732	0.227712	NA
ENSMUSG00000035284.10	2446.86	-0.331882	0.138801	-2.39107	0.0167994	0.227735	Vps13c
ENSMUSG00000027489.15	1179.07	-0.489052	0.204616	-2.3901	0.0168439	0.22785	Necab3
ENSMUSG00000042726.14	1362.05	0.392616	0.164272	2.39004	0.0168466	0.22785	Trafd1
ENSMUSG00000092035.8	804.579	-0.65433	0.273718	-2.39053	0.016824	0.22785	Peg10
ENSMUSG00000026737.12	1592.72	-0.396982	0.16615	-2.38929	0.0168808	0.228137	Pip4k2a
ENSMUSG00000050912.15	786.416	-0.39846	0.166821	-2.38855	0.016915	0.228424	Tmem123
ENSMUSG00000029314.14	61.2941	-0.92472	0.387209	-2.38817	0.0169326	0.228486	Gpat3
ENSMUSG00000015474.16	849.046	-0.395571	0.165673	-2.38767	0.0169556	0.228622	Ppt2
ENSMUSG00000026192.13	375.934	-0.453536	0.190002	-2.387	0.0169864	0.228687	Atic
ENSMUSG00000080058.2	2338.65	0.469829	0.196828	2.387	0.0169864	0.228687	NA
ENSMUSG00000026064.16	1158.54	-0.389571	0.163254	-2.38629	0.0170194	0.228693	Ptp4a1
ENSMUSG00000045410.18	525.263	-0.373517	0.156543	-2.38603	0.0170312	0.228693	Akr1e1
ENSMUSG00000022111.9	378.196	-0.484141	0.20292	-2.38587	0.0170387	0.228693	Uchl3
ENSMUSG00000005981.11	1334.39	-0.347577	0.145634	-2.38665	0.0170025	0.228693	Trap1
ENSMUSG00000067736.2	200.277	-0.494901	0.20761	-2.3838	0.0171348	0.228936	Gm10222
ENSMUSG00000096992.3	301.037	-0.550536	0.230939	-2.3839	0.0171303	0.228936	Gm26788
ENSMUSG00000059049.14	226.937	-0.565899	0.237377	-2.38397	0.017127	0.228936	Frem1
ENSMUSG00000029648.13	777.211	-0.395062	0.165685	-2.38442	0.0171062	0.228936	Flt1
ENSMUSG00000057497.8	270.226	-0.611254	0.25629	-2.38501	0.0170786	0.228936	Fam136a
ENSMUSG00000022503.10	521.224	-0.396725	0.166425	-2.38381	0.0171345	0.228936	Nubp1
ENSMUSG00000096740.8	229.405	-0.54011	0.226789	-2.38155	0.01724	0.230167	Lbhd1
ENSMUSG00000035944.17	158.488	0.571474	0.240094	2.38021	0.0173026	0.230829	Ttc38
ENSMUSG00000056629.16	749.137	-0.54532	0.229255	-2.37866	0.0173758	0.231629	Fkbp2
ENSMUSG00000044197.8	502.491	0.458911	0.193069	2.37693	0.0174575	0.232542	Gpr146
ENSMUSG00000078429.9	2469.17	0.410993	0.173029	2.37529	0.0175352	0.23338	Ctdsp2
ENSMUSG00000022637.11	681.263	0.441046	0.1857	2.37504	0.0175469	0.23338	Cblb
ENSMUSG00000027001.10	238.405	-0.558407	0.235282	-2.37335	0.0176277	0.233959	Dusp19
ENSMUSG00000043410.16	87.8223	0.704712	0.296934	2.37329	0.0176303	0.233959	Hfm1
ENSMUSG00000116673.1	82.7695	-0.754763	0.31802	-2.37332	0.0176291	0.233959	A630089N07Rik
ENSMUSG00000020368.15	8053.96	-0.327754	0.138146	-2.37252	0.0176674	0.2341	Canx
ENSMUSG00000100891.1	67.6193	0.757858	0.319431	2.37252	0.017667	0.2341	2810049E08Rik
ENSMUSG00000066647.7	599.287	-0.39179	0.165209	-2.37148	0.017717	0.234242	Gm5113
ENSMUSG00000030521.11	357.762	-0.439126	0.185154	-2.37168	0.0177076	0.234242	Mphosph10
ENSMUSG00000032026.7	936.671	-0.426899	0.180034	-2.37121	0.0177299	0.234242	Rexo2
ENSMUSG00000039308.6	513.888	0.424233	0.178912	2.37118	0.0177313	0.234242	Ndst2
ENSMUSG00000020817.16	2752.29	-0.354273	0.149428	-2.37086	0.0177467	0.23427	Rabep1
ENSMUSG00000070637.2	29.8956	-1.17731	0.496701	-2.37026	0.0177757	0.234476	Srarp
ENSMUSG00000026259.14	331.761	0.61602	0.260322	2.36637	0.0179633	0.235025	Ngef
ENSMUSG00000042228.14	441.927	-0.482832	0.20404	-2.36636	0.017964	0.235025	Lyn
ENSMUSG00000035069.3	141.641	-0.547237	0.231189	-2.36705	0.0179304	0.235025	Oma1
ENSMUSG00000037266.18	6450.02	0.512824	0.216661	2.36695	0.0179356	0.235025	Rsrp1
ENSMUSG00000037344.14	531.112	0.489935	0.207035	2.36644	0.0179602	0.235025	Slc12a9
ENSMUSG00000030560.17	1984.98	-2.17722	0.919759	-2.36717	0.0179248	0.235025	Ctsc
ENSMUSG00000001891.16	1223.37	-0.39082	0.164967	-2.36908	0.0178325	0.235025	Ugp2
ENSMUSG00000044367.7	119.494	-0.687557	0.29042	-2.36746	0.0179108	0.235025	Slc16a13
ENSMUSG00000087535.2	149.839	0.588271	0.248524	2.36706	0.0179301	0.235025	NA
ENSMUSG00000037697.19	1624.67	-0.31891	0.134725	-2.36711	0.0179274	0.235025	Ddhd1
ENSMUSG00000022272.17	1109.38	-0.343029	0.144953	-2.36648	0.017958	0.235025	Myo10
ENSMUSG00000052291.8	325.353	0.598583	0.252994	2.36599	0.0179817	0.235083	Gm31593
ENSMUSG00000014226.10	1411.54	-0.371394	0.156992	-2.36568	0.017997	0.235108	Cacybp
ENSMUSG00000061601.15	5885.05	-0.357268	0.15109	-2.36461	0.0180491	0.235499	Pclo
ENSMUSG00000025083.18	1933.83	0.352895	0.149246	2.36452	0.0180537	0.235499	Afap1l2
ENSMUSG00000052748.14	313.08	-0.456731	0.193326	-2.36249	0.0181526	0.23644	Swt1
ENSMUSG00000085028.2	121.456	-0.765181	0.323859	-2.3627	0.0181423	0.23644	Slc2a4rg-ps
ENSMUSG00000028613.14	2853.69	0.325539	0.137849	2.36156	0.0181984	0.236687	Lrp8
ENSMUSG00000107068.1	9367.53	0.402754	0.170539	2.36165	0.0181937	0.236687	Pagr1a
ENSMUSG00000000149.10	1951.4	-0.374611	0.158672	-2.36092	0.0182297	0.236745	Gna12
ENSMUSG00000031827.13	1253.53	0.34265	0.145134	2.36092	0.0182297	0.236745	Cotl1
ENSMUSG00000044715.7	562.263	-0.379795	0.160944	-2.3598	0.0182846	0.237282	Gskip
ENSMUSG00000028047.11	166.214	0.576329	0.244364	2.35848	0.0183497	0.237732	Thbs3
ENSMUSG00000030685.5	1010.66	0.336127	0.142511	2.35861	0.0183437	0.237732	Kctd13
ENSMUSG00000025576.17	6684.06	0.340902	0.144555	2.35828	0.0183597	0.237732	Rbfox3
ENSMUSG00000025993.10	153.25	-0.627007	0.266024	-2.35696	0.0184255	0.23807	Slc40a1
ENSMUSG00000040254.11	308.77	-0.448498	0.190269	-2.35718	0.0184144	0.23807	Sema3d
ENSMUSG00000094628.7	23.9322	1.28926	0.547007	2.35694	0.0184264	0.23807	Gm3252
ENSMUSG00000027338.16	16.6694	-1.41453	0.60046	-2.35574	0.0184857	0.238555	Prnd
ENSMUSG00000089911.4	1511.31	-0.345367	0.14663	-2.35537	0.0185045	0.238555	Mfsd14a
ENSMUSG00000040250.14	635.999	-0.350519	0.14881	-2.35548	0.0184987	0.238555	Ints13
ENSMUSG00000054404.13	167.264	-0.710329	0.301652	-2.3548	0.0185329	0.238631	Slfn5
ENSMUSG00000062906.12	286.522	0.545764	0.231776	2.3547	0.0185374	0.238631	Hdac10
9312	15.8594	-1.47437	0.626224	-2.35438	0.0185537	0.238666	NA
ENSMUSG00000039349.5	132.056	-0.641176	0.272371	-2.35405	0.0185699	0.2387	C130074G19Rik
ENSMUSG00000104156.2	304.29	0.60056	0.255156	2.3537	0.0185876	0.238753	NA
ENSMUSG00000027274.16	667.095	-0.457648	0.194482	-2.35317	0.0186142	0.238921	Mkks
ENSMUSG00000027894.14	6016.96	-0.307318	0.130627	-2.35263	0.018641	0.239091	Slc6a17
ENSMUSG00000066842.18	157.919	-0.725583	0.308633	-2.35095	0.0187253	0.239125	Hmcn1
ENSMUSG00000027074.14	49.424	0.879727	0.374034	2.352	0.0186728	0.239125	Slc43a3
ENSMUSG00000062797.13	629.987	-0.468389	0.199182	-2.35157	0.0186945	0.239125	Hikeshi
ENSMUSG00000019948.4	405.499	-0.413382	0.175751	-2.35209	0.0186684	0.239125	Actr6
ENSMUSG00000035021.13	49.1246	-0.8185	0.348186	-2.35076	0.0187353	0.239125	Baz1a
ENSMUSG00000051669.6	46.01	-0.954507	0.405924	-2.35144	0.0187007	0.239125	AU021092
ENSMUSG00000024143.15	1071	-0.422869	0.179892	-2.35069	0.0187387	0.239125	Rhoq
ENSMUSG00000034685.4	1000.89	0.554114	0.235753	2.3504	0.0187533	0.239138	Fam171a2
ENSMUSG00000001844.10	451.951	0.470176	0.200104	2.34965	0.0187909	0.239271	Zdhhc4
ENSMUSG00000003380.11	2643.07	0.418577	0.178137	2.34975	0.0187863	0.239271	Rabac1
ENSMUSG00000024176.10	663.703	-0.455423	0.193854	-2.34931	0.018808	0.239317	Sox8
ENSMUSG00000045092.8	2288.06	-0.480227	0.204552	-2.3477	0.0188896	0.240181	S1pr1
ENSMUSG00000050663.7	904.937	-0.403803	0.172045	-2.34709	0.0189209	0.240233	Trhde
ENSMUSG00000052133.16	282.77	0.508151	0.216493	2.34719	0.0189157	0.240233	Sema5b
ENSMUSG00000065561.2	15.8316	-1.75295	0.747188	-2.34607	0.0189728	0.240545	Mir369
ENSMUSG00000052397.8	643.398	0.37277	0.15889	2.3461	0.0189712	0.240545	Ezr
ENSMUSG00000037432.15	282.602	-0.469403	0.200225	-2.34438	0.0190587	0.240964	Fer1l5
ENSMUSG00000029311.16	585.818	0.462676	0.197455	2.34319	0.0191195	0.240964	Hsd17b11
ENSMUSG00000053964.17	43.9296	1.12589	0.480587	2.34274	0.0191425	0.240964	Lgals4
ENSMUSG00000030530.15	913.362	0.407456	0.173876	2.34337	0.0191102	0.240964	Furin
ENSMUSG00000109460.1	28.25	-1.15809	0.494306	-2.34286	0.0191365	0.240964	NA
ENSMUSG00000034845.6	204.125	0.518307	0.221085	2.34438	0.0190587	0.240964	Plvap
ENSMUSG00000041164.15	3173.21	0.33635	0.14347	2.34439	0.0190583	0.240964	Zmiz2
ENSMUSG00000051065.9	882.311	0.368332	0.157184	2.34332	0.019113	0.240964	Mb21d2
ENSMUSG00000096140.2	15.0777	1.44054	0.614863	2.34286	0.0191367	0.240964	Ankrd66
ENSMUSG00000025078.9	824.363	0.51328	0.219018	2.34355	0.0191011	0.240964	Nhlrc2
ENSMUSG00000028150.14	148.896	0.700748	0.299158	2.3424	0.0191603	0.241015	Rorc
ENSMUSG00000085626.1	104.362	-0.643418	0.274762	-2.34173	0.0191946	0.241103	NA
ENSMUSG00000070576.4	98.817	0.7862	0.335729	2.34177	0.0191928	0.241103	Mn1
ENSMUSG00000024426.17	664.602	-0.367783	0.157155	-2.34025	0.0192707	0.241885	Atat1
ENSMUSG00000039167.11	412.513	-0.403628	0.172498	-2.3399	0.0192891	0.241944	Adgrl4
ENSMUSG00000018920.11	39.0061	-0.8723	0.373091	-2.33804	0.0193853	0.242978	Cxcl16
ENSMUSG00000020803.3	336.425	-0.493849	0.211263	-2.33761	0.0194077	0.243086	Txndc17
ENSMUSG00000030249.15	233.069	-0.575495	0.246223	-2.33729	0.0194241	0.243119	Abcc9
ENSMUSG00000075514.4	126.027	0.54887	0.234953	2.33609	0.0194868	0.243439	Gm13375
ENSMUSG00000039257.11	203.601	0.69295	0.296774	2.33494	0.0195464	0.243439	Vstm2b
ENSMUSG00000003421.13	820.589	0.342517	0.146688	2.335	0.0195432	0.243439	Nosip
ENSMUSG00000018819.10	56.4106	0.749693	0.321071	2.33497	0.0195449	0.243439	Lsp1
ENSMUSG00000031838.8	91.792	0.722035	0.309161	2.33547	0.019519	0.243439	Ifi30
ENSMUSG00000113186.1	69.4139	-1.0562	0.45216	-2.3359	0.0194962	0.243439	A330076C08Rik
ENSMUSG00000064382.1	48.3563	0.957751	0.410131	2.33523	0.0195313	0.243439	Gm26447
ENSMUSG00000045466.18	605.871	0.461134	0.197526	2.33455	0.0195672	0.243526	Zfp956
ENSMUSG00000027227.7	291.587	0.427283	0.183083	2.33382	0.0196049	0.243824	Sord
ENSMUSG00000063260.2	130.455	0.606324	0.259845	2.33341	0.0196267	0.243922	Syt10
ENSMUSG00000026483.13	75.4574	-0.889577	0.381652	-2.33086	0.0197607	0.244553	Niban1
ENSMUSG00000097885.7	273.677	0.60597	0.259957	2.33104	0.0197512	0.244553	NA
ENSMUSG00000092405.1	71.096	0.826269	0.354368	2.33167	0.0197182	0.244553	NA
ENSMUSG00000040964.16	1808.63	0.311203	0.133464	2.33174	0.0197144	0.244553	Arhgef10l
ENSMUSG00000037946.11	452.455	-0.458062	0.19649	-2.33122	0.0197415	0.244553	Fgd3
ENSMUSG00000021916.16	515.009	-0.360988	0.15483	-2.33151	0.0197264	0.244553	Glt8d1
ENSMUSG00000006398.15	47.7505	0.796408	0.341962	2.32894	0.0198625	0.244952	Cdc20
ENSMUSG00000025889.13	1467.09	-0.469358	0.201454	-2.32985	0.0198143	0.244952	Snca
ENSMUSG00000055305.15	156.987	-0.599611	0.257454	-2.329	0.0198591	0.244952	Zfp93
ENSMUSG00000039989.7	1339.9	0.33329	0.143105	2.32899	0.0198594	0.244952	Cbx4
ENSMUSG00000056459.14	250.939	0.569831	0.244668	2.329	0.0198592	0.244952	Zbtb25
ENSMUSG00000018830.10	59.7545	-0.789017	0.338883	-2.32829	0.0198969	0.245204	Myh11
ENSMUSG00000032258.15	300.324	0.564896	0.24267	2.32784	0.0199207	0.245326	Lca5
ENSMUSG00000117310.1	1144.77	-0.380122	0.163364	-2.32683	0.0199743	0.24579	Ptp4a1
ENSMUSG00000026836.15	513.194	-0.382583	0.164465	-2.32623	0.0200061	0.24579	Acvr1
ENSMUSG00000064791.1	38.1021	-1.23246	0.529842	-2.32609	0.0200138	0.24579	NA
ENSMUSG00000034686.8	73.8642	0.729705	0.313706	2.32608	0.0200141	0.24579	Prr7
ENSMUSG00000101111.1	361.133	-0.391657	0.1684	-2.32576	0.0200313	0.24583	NA
ENSMUSG00000073664.11	1168.23	-0.314934	0.135476	-2.32465	0.0200906	0.245924	Nbeal1
ENSMUSG00000027091.14	1573.9	-0.380136	0.163476	-2.32533	0.0200544	0.245924	Zc3h15
ENSMUSG00000066232.4	3511.18	-0.322018	0.138636	-2.32275	0.0201925	0.245924	Ipo7
ENSMUSG00000089736.2	54.1859	1.25082	0.538466	2.32293	0.020183	0.245924	Tgfbr3l
ENSMUSG00000007656.13	1333.22	-0.370684	0.159508	-2.32392	0.0201296	0.245924	Arpp19
ENSMUSG00000097451.10	12575.1	-0.339593	0.146114	-2.32416	0.0201169	0.245924	NA
ENSMUSG00000114376.1	133.253	0.545988	0.234913	2.32421	0.0201143	0.245924	Gm18807
ENSMUSG00000107008.3	38.5499	-0.923193	0.397097	-2.32485	0.0200798	0.245924	Gm2762
ENSMUSG00000065424.2	97.5967	0.780061	0.335776	2.32316	0.0201705	0.245924	Mir9-2
ENSMUSG00000042632.17	274.042	-0.513693	0.221113	-2.32322	0.0201675	0.245924	Pla2g6
ENSMUSG00000101438.2	176.757	0.473335	0.203772	2.32286	0.0201864	0.245924	Gm19412
ENSMUSG00000093157.1	23.0483	-1.28138	0.551726	-2.32249	0.0202066	0.245925	Mir3098
ENSMUSG00000032174.5	90.1747	0.797303	0.343467	2.32134	0.0202685	0.24651	Icam5
ENSMUSG00000051242.1	271.399	0.436306	0.188063	2.32	0.0203408	0.247218	Pcdhb9
ENSMUSG00000027253.15	283.791	-0.469476	0.202472	-2.31872	0.0204104	0.247551	Lrp4
ENSMUSG00000027198.16	772.725	0.433836	0.187082	2.31897	0.0203967	0.247551	Ext2
ENSMUSG00000030785.8	22.0468	1.38999	0.599372	2.31908	0.0203906	0.247551	Cox6a2
ENSMUSG00000029134.14	15.2874	1.40645	0.607341	2.31574	0.0205723	0.249344	Plb1
ENSMUSG00000034818.16	656.364	0.335653	0.145016	2.31459	0.0206356	0.249939	Celf5
ENSMUSG00000015961.8	1326.07	-0.308356	0.133247	-2.31417	0.0206586	0.250046	Adss
ENSMUSG00000019873.8	2251.76	-0.339663	0.146793	-2.3139	0.0206734	0.250053	Reep3
ENSMUSG00000028156.12	1908.76	-0.331593	0.143335	-2.31341	0.0207	0.250203	Eif4e
ENSMUSG00000058704.9	409.142	-0.402046	0.173856	-2.31252	0.0207491	0.250624	Memo1
ENSMUSG00000057246.16	60.1075	0.838998	0.36296	2.31154	0.0208028	0.251101	BC051142
ENSMUSG00000074793.10	126.811	-0.586299	0.25376	-2.31045	0.0208633	0.251225	Hspa12b
ENSMUSG00000029211.11	539.138	-0.475161	0.205664	-2.31037	0.0208675	0.251225	Gabra4
ENSMUSG00000062380.4	4003.12	-0.5079	0.219768	-2.31108	0.0208287	0.251225	Tubb3
ENSMUSG00000022594.14	7011.99	-0.340476	0.147371	-2.31033	0.0208701	0.251225	Lynx1
ENSMUSG00000045411.16	1023.46	0.370158	0.160261	2.30972	0.0209037	0.251286	2410002F23Rik
ENSMUSG00000118053.1	125.562	-0.586059	0.253735	-2.30973	0.0209032	0.251286	NA
ENSMUSG00000022371.16	21.5126	-1.18827	0.514534	-2.3094	0.0209211	0.251324	Col14a1
ENSMUSG00000075463.3	235.91	0.536288	0.23229	2.3087	0.0209601	0.251621	4930594M22Rik
ENSMUSG00000097919.1	209.009	0.49145	0.212923	2.30812	0.0209926	0.251839	Gm27021
ENSMUSG00000027273.13	38599.9	-0.331581	0.143686	-2.30767	0.0210174	0.251965	Snap25
ENSMUSG00000025958.14	1673.28	-0.39192	0.169904	-2.30672	0.0210707	0.251996	Creb1
ENSMUSG00000033377.14	128.369	-0.609153	0.264091	-2.3066	0.0210771	0.251996	Palmd
ENSMUSG00000038630.8	279.264	0.73531	0.318748	2.30687	0.0210622	0.251996	Zkscan16
ENSMUSG00000038255.6	2426.82	0.404595	0.175359	2.30724	0.0210414	0.251996	Neurod2
ENSMUSG00000030748.9	313.353	0.418262	0.181509	2.30435	0.0212029	0.253327	Il4ra
ENSMUSG00000076441.9	176.251	0.68801	0.298724	2.30317	0.0212695	0.253855	Ass1
ENSMUSG00000109394.2	1172.16	0.464862	0.201846	2.30305	0.0212758	0.253855	A230057D06Rik
ENSMUSG00000066800.11	101.187	0.733603	0.318596	2.30261	0.0213006	0.253979	Rnasel
ENSMUSG00000027884.16	608.788	0.403593	0.17536	2.30151	0.0213626	0.254546	Clcc1
ENSMUSG00000018341.12	205.793	-0.592127	0.257331	-2.30103	0.0213899	0.254561	Il12rb2
ENSMUSG00000091002.2	217.675	0.618293	0.268709	2.30098	0.0213928	0.254561	Tcerg1l
ENSMUSG00000027309.18	2714.95	-0.38765	0.168519	-2.30033	0.0214294	0.254653	Dnaaf9
ENSMUSG00000085886.1	1091.87	0.391423	0.170159	2.30034	0.0214292	0.254653	D030047H15Rik
ENSMUSG00000041889.7	919.073	-0.466152	0.202706	-2.29964	0.0214684	0.254773	Shisa4
ENSMUSG00000006728.12	1096.08	-0.360174	0.156622	-2.29965	0.0214683	0.254773	Cdk4
ENSMUSG00000037197.11	1003.28	-0.320824	0.139609	-2.29802	0.0215606	0.255695	Rbm17
ENSMUSG00000069670.8	384.759	-0.605162	0.263381	-2.29767	0.0215808	0.255762	Nkain2
ENSMUSG00000026019.15	659.569	-0.347563	0.151323	-2.29683	0.0216283	0.255912	Wdr12
ENSMUSG00000026988.15	224.336	0.492851	0.214593	2.29668	0.021637	0.255912	Wdsub1
ENSMUSG00000030301.17	862.071	-0.354192	0.154193	-2.29706	0.0216151	0.255912	Ccdc91
ENSMUSG00000026018.12	799.491	0.371326	0.161768	2.29543	0.0217087	0.256244	Ica1l
ENSMUSG00000056531.11	33.7098	0.957909	0.417278	2.29561	0.0216979	0.256244	Ccdc18
ENSMUSG00000086998.1	105.004	-0.634715	0.276487	-2.29564	0.0216967	0.256244	NA
ENSMUSG00000091712.2	426.609	-0.552566	0.240827	-2.29445	0.0217647	0.25671	Sec14l5
ENSMUSG00000071856.10	1489.96	0.414227	0.180552	2.29423	0.0217773	0.25671	Mcc
ENSMUSG00000028943.18	88.3575	0.6923	0.301996	2.29241	0.0218819	0.257598	Espn
ENSMUSG00000024968.14	117.796	0.643644	0.280757	2.29253	0.0218751	0.257598	Rcor2
ENSMUSG00000047635.6	181.255	-0.60684	0.264819	-2.29153	0.021933	0.258027	Mtrfr
ENSMUSG00000056972.6	46.3975	1.03765	0.453041	2.29041	0.0219975	0.25847	Magel2
ENSMUSG00000067722.4	459.226	-0.449016	0.196045	-2.29037	0.022	0.25847	BC003965
ENSMUSG00000031860.17	67.9068	0.729219	0.318455	2.28986	0.0220291	0.258641	Pbx4
ENSMUSG00000050357.9	1396.53	0.359842	0.157232	2.2886	0.0221023	0.259327	Carmil2
ENSMUSG00000041842.15	166.582	-0.618304	0.270268	-2.28774	0.0221526	0.25938	Fhdc1
ENSMUSG00000114438.1	15.5106	1.49269	0.652376	2.28808	0.0221331	0.25938	NA
ENSMUSG00000047989.11	495.5	0.356697	0.155932	2.28752	0.0221657	0.25938	Ino80c
ENSMUSG00000025221.15	241.704	0.451905	0.197552	2.28753	0.022165	0.25938	Kcnip2
ENSMUSG00000089798.9	153.873	0.564276	0.246779	2.28656	0.0222215	0.259516	1700028K03Rik
ENSMUSG00000114284.1	35.625	0.996617	0.435783	2.28696	0.0221984	0.259516	9630015K15Rik
ENSMUSG00000116347.1	238.284	-0.503295	0.220103	-2.28663	0.0222172	0.259516	NA
ENSMUSG00000020335.13	80.2276	-0.71389	0.312352	-2.28553	0.0222818	0.260047	Zfp354b
ENSMUSG00000030967.15	3357.47	0.449932	0.196916	2.28489	0.0223191	0.260311	Zranb1
ENSMUSG00000047735.14	94.8336	-0.676652	0.29618	-2.2846	0.0223366	0.260342	Samd9l
ENSMUSG00000027184.14	5836.28	-0.332784	0.145694	-2.28413	0.022364	0.26049	Caprin1
ENSMUSG00000004567.16	1158.18	0.32121	0.140652	2.28371	0.0223883	0.260601	Mcoln1
ENSMUSG00000006403.13	1382.89	-0.470143	0.2061	-2.28114	0.0225404	0.261178	Adamts4
ENSMUSG00000036731.7	181.801	0.62658	0.274567	2.28207	0.0224854	0.261178	Cysrt1
ENSMUSG00000028104.14	333.014	0.417468	0.183007	2.28115	0.0225395	0.261178	Polr3gl
ENSMUSG00000105987.4	170.921	-0.510171	0.2237	-2.28061	0.0225718	0.261178	NA
ENSMUSG00000038648.5	271.748	-0.59147	0.259189	-2.282	0.0224892	0.261178	Creb3l2
ENSMUSG00000034538.8	69.8353	-0.807446	0.354088	-2.28035	0.0225869	0.261178	Zfp418
ENSMUSG00000037852.8	22004.3	0.306982	0.134617	2.28042	0.022583	0.261178	Cpe
ENSMUSG00000070304.12	5630.75	-0.42019	0.184281	-2.28016	0.022598	0.261178	Scn2b
ENSMUSG00000044912.10	257.961	0.658366	0.288732	2.2802	0.0225961	0.261178	Syt16
ENSMUSG00000021792.15	3819.72	0.421918	0.185043	2.28011	0.0226009	0.261178	Prxl2a
ENSMUSG00000022512.3	192.088	0.720938	0.315992	2.28151	0.0225185	0.261178	Cldn1
ENSMUSG00000090208.1	105.981	0.602314	0.264383	2.27819	0.0227153	0.262327	NA
ENSMUSG00000028419.5	1441.16	-0.331711	0.145707	-2.27656	0.0228126	0.262904	Chmp5
ENSMUSG00000047221.5	273.274	-0.412395	0.181122	-2.27689	0.0227927	0.262904	Fam185a
ENSMUSG00000086158.2	76.4371	-0.663488	0.291411	-2.27681	0.0227974	0.262904	Pierce2
ENSMUSG00000023067.14	1201.83	0.553542	0.243171	2.27635	0.0228249	0.262904	Cdkn1a
ENSMUSG00000031688.4	30.7633	1.41144	0.620135	2.27602	0.022845	0.262964	Pou4f2
ENSMUSG00000061353.11	939.21	-0.374251	0.164494	-2.27516	0.0228964	0.263225	Cxcl12
ENSMUSG00000020774.9	578.861	-0.456976	0.200856	-2.27514	0.0228976	0.263225	Aspa
ENSMUSG00000016664.16	944.097	-0.379046	0.166622	-2.27489	0.0229127	0.263227	Pacsin2
ENSMUSG00000078129.2	37.9853	-1.09473	0.481467	-2.27374	0.0229815	0.263367	Actl10
ENSMUSG00000042594.16	568.968	0.495209	0.217799	2.27369	0.0229846	0.263367	Sh2b3
ENSMUSG00000031628.9	428.964	0.416587	0.183185	2.27413	0.0229581	0.263367	Casp3
ENSMUSG00000039741.15	705.485	0.365803	0.160842	2.2743	0.0229481	0.263367	Bahcc1
ENSMUSG00000028017.7	45.7306	0.865568	0.381207	2.2706	0.0231713	0.264494	Egf
ENSMUSG00000028274.17	576.119	-0.399069	0.175731	-2.2709	0.023153	0.264494	Rngtt
ENSMUSG00000068566.12	873.242	-0.394996	0.174001	-2.27008	0.0232028	0.264494	Myadm
ENSMUSG00000098022.7	83.6643	-0.696052	0.306621	-2.27007	0.0232031	0.264494	Zfp82
ENSMUSG00000025809.15	2330.33	-0.367803	0.161925	-2.27144	0.0231203	0.264494	Itgb1
ENSMUSG00000051627.3	48.1733	-1.02587	0.451897	-2.27013	0.0231994	0.264494	H1f4
ENSMUSG00000024516.13	919.577	-0.330239	0.145386	-2.27146	0.0231189	0.264494	Sec11c
ENSMUSG00000025207.16	1984.04	0.384123	0.169175	2.27057	0.0231732	0.264494	Sema4g
ENSMUSG00000030806.6	11392.7	-0.291498	0.128444	-2.26946	0.0232405	0.264749	Stx1b
ENSMUSG00000028995.14	307.586	-0.482285	0.212574	-2.26878	0.0232817	0.264947	Hycc1
ENSMUSG00000045679.14	89.52	0.752869	0.331854	2.26868	0.023288	0.264947	Pqlc3
ENSMUSG00000026473.15	19617.7	0.361148	0.159354	2.26632	0.0234316	0.265304	Glul
ENSMUSG00000086593.2	14.8452	1.34961	0.595971	2.26456	0.02354	0.265304	Gm16548
ENSMUSG00000026803.17	305.652	-0.414812	0.182985	-2.26692	0.0233949	0.265304	Ttf1
ENSMUSG00000027246.12	36.1308	-0.99027	0.437172	-2.26517	0.023502	0.265304	Ell3
ENSMUSG00000027947.11	90.0172	0.711135	0.314023	2.2646	0.0235375	0.265304	Il6ra
ENSMUSG00000078773.11	59.2282	0.749517	0.33072	2.26632	0.0234317	0.265304	Rad54b
ENSMUSG00000028568.16	1273.39	0.434325	0.191691	2.26576	0.0234664	0.265304	Btf3l4
ENSMUSG00000029569.9	516.807	-0.34492	0.152335	-2.26423	0.0235601	0.265304	Tmem168
ENSMUSG00000058402.14	326.868	-0.457976	0.20205	-2.26665	0.0234118	0.265304	Zfp420
ENSMUSG00000070348.5	512.856	-0.563316	0.248781	-2.26431	0.0235553	0.265304	Ccnd1
ENSMUSG00000038697.15	324.931	0.431475	0.190283	2.26755	0.0233569	0.265304	Taf5l
ENSMUSG00000036737.12	1158.94	-0.312565	0.137875	-2.26703	0.0233886	0.265304	Oxsr1
ENSMUSG00000097614.1	596.802	0.384257	0.169592	2.26577	0.0234657	0.265304	NA
ENSMUSG00000057469.8	925.078	-0.325638	0.143795	-2.2646	0.0235375	0.265304	E2f6
ENSMUSG00000021589.13	855.557	-0.341995	0.150977	-2.26521	0.0234999	0.265304	Rhobtb3
ENSMUSG00000022685.9	512.155	0.361327	0.159545	2.26473	0.0235293	0.265304	Parn
ENSMUSG00000022337.7	1030.59	-0.348503	0.154108	-2.26141	0.0237336	0.266777	Emc2
ENSMUSG00000022558.16	2261.64	0.354188	0.156624	2.26139	0.0237354	0.266777	Mroh1
ENSMUSG00000024480.9	1087.49	-0.392978	0.173779	-2.26137	0.0237364	0.266777	Ap3s1
ENSMUSG00000040447.15	1169.58	0.416096	0.184077	2.26045	0.0237932	0.267075	Spns2
ENSMUSG00000041445.9	54.3382	-0.832138	0.368096	-2.26065	0.0237808	0.267075	Mmrn2
ENSMUSG00000057329.7	357.304	-0.419856	0.185767	-2.26012	0.0238139	0.267137	Bcl2
ENSMUSG00000027360.5	213.652	0.460229	0.203869	2.25748	0.0239781	0.267955	Hdc
ENSMUSG00000001415.10	1979.71	0.304721	0.134965	2.25779	0.0239589	0.267955	Smg5
ENSMUSG00000006390.15	554.596	-0.467547	0.207109	-2.25749	0.0239776	0.267955	Elovl1
ENSMUSG00000038497.7	913.832	-0.377686	0.167269	-2.25796	0.0239484	0.267955	Tmco3
ENSMUSG00000069892.9	25.5299	-1.05399	0.466783	-2.25798	0.0239467	0.267955	9930111J21Rik2
ENSMUSG00000036196.16	62.6337	0.799461	0.353974	2.25853	0.0239127	0.267955	Slc26a8
ENSMUSG00000043687.15	32.8178	0.966979	0.428531	2.2565	0.0240393	0.26847	1190005I06Rik
ENSMUSG00000073728.10	31.4637	1.00273	0.444642	2.25514	0.0241246	0.269251	Tmem51os1
ENSMUSG00000040174.14	238.945	0.588907	0.261224	2.25442	0.02417	0.269264	Alkbh3
ENSMUSG00000037111.9	6728	-0.362865	0.160985	-2.25402	0.0241948	0.269264	Setd7
ENSMUSG00000049577.15	309.614	0.490419	0.217586	2.25391	0.0242021	0.269264	Zfpm1
ENSMUSG00000025407.7	271.814	0.491303	0.217893	2.25479	0.0241466	0.269264	Gli1
ENSMUSG00000038299.16	560.706	-0.385292	0.170909	-2.25437	0.0241729	0.269264	Wdr36
ENSMUSG00000060985.15	39.857	0.960738	0.426415	2.25306	0.0242553	0.269413	Tdrd5
ENSMUSG00000046607.6	178.317	0.551698	0.244903	2.25272	0.0242766	0.269413	Hrk
ENSMUSG00000070283.4	375.704	-0.496915	0.220568	-2.25289	0.0242663	0.269413	Ndufaf3
ENSMUSG00000021187.14	30.8939	1.20865	0.53639	2.25331	0.0242394	0.269413	Tc2n
ENSMUSG00000092495.1	20.2369	1.60793	0.714113	2.25165	0.0243446	0.269997	NA
ENSMUSG00000019539.11	61.6083	-0.792114	0.352148	-2.24938	0.0244885	0.271413	Rcn3
ENSMUSG00000098090.8	117.904	0.660119	0.293497	2.24915	0.0245031	0.271413	2700099C18Rik
ENSMUSG00000029055.17	3781.33	-0.404411	0.179886	-2.24815	0.0245664	0.271602	Plch2
ENSMUSG00000038502.17	2467.39	0.339096	0.150805	2.24858	0.0245395	0.271602	Ptov1
ENSMUSG00000031808.7	2063.5	0.380157	0.169095	2.24818	0.0245646	0.271602	Slc27a1
ENSMUSG00000054196.7	193.445	-0.56097	0.249654	-2.24699	0.0246405	0.272251	Cthrc1
ENSMUSG00000047842.7	9884.04	0.362198	0.161219	2.24662	0.0246641	0.272341	Diras2
ENSMUSG00000028974.13	689.046	-0.417992	0.186097	-2.2461	0.0246974	0.272428	Dffa
ENSMUSG00000019920.17	736.484	-0.351097	0.15632	-2.24602	0.024703	0.272428	Lims1
ENSMUSG00000029602.11	455.351	0.405558	0.180639	2.24513	0.0247597	0.272883	Rasal1
ENSMUSG00000045576.16	715.55	-0.340377	0.151673	-2.24415	0.0248227	0.273065	St7l
ENSMUSG00000021253.7	243.194	0.447804	0.19954	2.24418	0.0248209	0.273065	Tgfb3
ENSMUSG00000033039.10	1639.36	-0.379527	0.169112	-2.24424	0.024817	0.273065	Micall1
ENSMUSG00000105881.1	284.794	0.627614	0.279785	2.2432	0.024884	0.273455	NA
ENSMUSG00000098973.1	59.5481	0.797945	0.355736	2.24308	0.0248918	0.273455	Mir6236
ENSMUSG00000113536.1	80.9551	0.867291	0.386687	2.24288	0.0249047	0.273455	NA
ENSMUSG00000022774.13	985.783	-0.368508	0.164325	-2.24256	0.0249253	0.273511	Ncbp2
ENSMUSG00000029438.9	1521.23	0.311817	0.139071	2.24213	0.0249528	0.273642	Bcl7a
ENSMUSG00000035835.14	701.846	0.409286	0.182586	2.2416	0.024987	0.273847	Plppr3
ENSMUSG00000112426.1	50.7924	0.814074	0.363332	2.24058	0.0250535	0.274405	NA
ENSMUSG00000038844.10	307.151	-0.414675	0.185155	-2.2396	0.0251167	0.274586	Kif16b
ENSMUSG00000108137.1	60.7335	0.846721	0.378006	2.23997	0.0250929	0.274586	NA
ENSMUSG00000021149.8	697.63	-0.332508	0.148457	-2.23976	0.0251063	0.274586	Gtpbp4
ENSMUSG00000109032.1	44.9854	0.84759	0.378517	2.23924	0.0251403	0.274673	Gm7972
ENSMUSG00000100480.1	15.1212	1.45827	0.651306	2.23899	0.0251564	0.274678	NA
ENSMUSG00000031816.15	710.927	-0.37029	0.16546	-2.23794	0.025225	0.275257	Mthfsd
ENSMUSG00000037820.15	191.799	0.508692	0.227378	2.23721	0.0252726	0.275606	Tgm2
ENSMUSG00000017550.14	239.482	0.548279	0.245146	2.23654	0.0253164	0.275743	Atad5
ENSMUSG00000068391.8	296.379	0.419103	0.187385	2.23659	0.0253131	0.275743	Chrac1
ENSMUSG00000100192.1	55.3254	0.910113	0.407074	2.23575	0.0253685	0.276139	NA
ENSMUSG00000027678.17	723.649	-0.340982	0.152548	-2.23525	0.0254012	0.276258	Ncoa3
ENSMUSG00000117013.1	80.0274	-0.627695	0.280835	-2.2351	0.0254108	0.276258	NA
ENSMUSG00000087612.1	552.47	0.333796	0.149408	2.23412	0.0254752	0.276538	NA
ENSMUSG00000071477.10	722.863	0.411484	0.184212	2.23375	0.0254993	0.276538	Zfp777
ENSMUSG00000021028.8	534.643	0.561349	0.251288	2.23389	0.0254904	0.276538	Mbip
ENSMUSG00000044906.6	395.179	-0.395978	0.177214	-2.23446	0.0254529	0.276538	4930503L19Rik
ENSMUSG00000107505.1	17.6421	-1.33243	0.596993	-2.2319	0.0256214	0.277691	Stambp-ps1
ENSMUSG00000053310.11	744.564	1.22583	0.54933	2.2315	0.0256479	0.277808	Nrgn
ENSMUSG00000005950.14	43.3119	-1.11807	0.501095	-2.23125	0.0256647	0.277819	P2rx5
ENSMUSG00000031925.17	440.147	0.48133	0.215747	2.231	0.0256813	0.277828	Maml2
ENSMUSG00000001794.13	2729.05	-0.294432	0.132017	-2.23026	0.0257301	0.278185	Capns1
ENSMUSG00000021898.14	38.9518	1.11717	0.501007	2.22986	0.025757	0.278305	Asb14
ENSMUSG00000019864.14	272.866	-0.412741	0.185123	-2.22955	0.0257776	0.278357	Rtn4ip1
ENSMUSG00000063659.11	14644.6	0.409887	0.183955	2.2282	0.0258673	0.278497	Zbtb18
ENSMUSG00000007987.12	744.878	-0.459171	0.206032	-2.22864	0.0258381	0.278497	Ift22
ENSMUSG00000038077.7	1714.93	-0.363115	0.162924	-2.22875	0.0258308	0.278497	Kcna6
ENSMUSG00000043673.11	57.0551	-1.04711	0.469941	-2.22816	0.0258696	0.278497	Kcns3
ENSMUSG00000097411.1	181.339	0.673777	0.302294	2.22888	0.0258218	0.278497	NA
ENSMUSG00000030847.8	276.923	-0.398747	0.179013	-2.22748	0.0259154	0.27882	Bag3
ENSMUSG00000104362.1	25.626	1.09284	0.490688	2.22715	0.0259371	0.278883	NA
ENSMUSG00000053046.16	3465.25	0.312406	0.14031	2.22655	0.0259777	0.279149	Brsk2
ENSMUSG00000053626.5	416.669	-0.437085	0.196328	-2.22629	0.0259945	0.27916	Tll1
ENSMUSG00000005338.13	20997.4	0.316232	0.142105	2.22533	0.026059	0.279681	Cadm3
ENSMUSG00000038119.15	654.209	0.389318	0.17502	2.22441	0.0261207	0.280173	Cdon
ENSMUSG00000105339.1	465.799	-0.408054	0.183492	-2.22382	0.0261603	0.280291	NA
ENSMUSG00000028347.14	1084.03	-0.46746	0.210263	-2.22321	0.0262013	0.280291	Tmeff1
ENSMUSG00000012640.16	706.347	-0.345169	0.15526	-2.22318	0.0262039	0.280291	Zfp715
ENSMUSG00000022801.13	1345.58	-0.312295	0.140479	-2.22307	0.0262112	0.280291	Lrch3
ENSMUSG00000039954.9	504.298	-0.364698	0.164021	-2.22349	0.0261828	0.280291	Stk32a
ENSMUSG00000026255.15	657.31	-0.343451	0.154512	-2.22281	0.0262285	0.280306	Efhd1
ENSMUSG00000097294.1	410.194	0.424809	0.191155	2.22232	0.0262614	0.280488	NA
ENSMUSG00000079564.3	1359.48	-0.309659	0.139388	-2.22156	0.026313	0.280667	Gm11149
ENSMUSG00000051390.10	442.816	0.393542	0.177162	2.22137	0.026326	0.280667	Zbtb22
58385	54.6887	0.818473	0.368442	2.22144	0.0263209	0.280667	NA
ENSMUSG00000044712.15	188.352	-0.448314	0.201849	-2.22103	0.0263487	0.280739	Slc38a6
ENSMUSG00000001674.11	414.826	-0.358007	0.161293	-2.21961	0.0264449	0.281174	Ddx18
ENSMUSG00000078866.10	171.176	0.567953	0.255921	2.21926	0.0264693	0.281174	Zfp970
ENSMUSG00000042460.5	357.448	-0.434456	0.195733	-2.21963	0.0264436	0.281174	C1galt1
ENSMUSG00000110129.1	46.7908	1.03649	0.466929	2.2198	0.0264322	0.281174	NA
ENSMUSG00000008859.8	1373.86	-0.344302	0.155132	-2.21942	0.0264585	0.281174	Rala
ENSMUSG00000107859.1	15.6973	1.36059	0.613298	2.21848	0.0265219	0.281563	Gm30731
ENSMUSG00000011256.16	655.497	-0.428658	0.193314	-2.21742	0.0265942	0.281992	Adam19
ENSMUSG00000079242.2	166.965	0.544665	0.245618	2.21753	0.026587	0.281992	NA
ENSMUSG00000047557.2	780.045	-0.496336	0.223862	-2.21715	0.0266129	0.28202	Lxn
ENSMUSG00000055415.7	119.095	-0.716293	0.323189	-2.21633	0.026669	0.282444	Atp10b
ENSMUSG00000015461.15	998.556	-0.386141	0.174255	-2.21596	0.0266944	0.282544	Atf6b
ENSMUSG00000110530.1	195.972	0.604007	0.272635	2.21545	0.0267295	0.282746	NA
ENSMUSG00000015224.10	786.852	0.414758	0.187272	2.21473	0.0267787	0.283096	Cyp2j9
ENSMUSG00000028955.3	991.474	-0.335806	0.151662	-2.21418	0.0268167	0.283328	Vamp3
ENSMUSG00000027111.15	581.725	-0.42955	0.194045	-2.21366	0.0268524	0.283473	Itga6
ENSMUSG00000092412.1	351.372	0.504604	0.227966	2.21351	0.0268626	0.283473	NA
ENSMUSG00000053552.14	136.798	0.502143	0.227242	2.20973	0.0271237	0.286057	Ebf4
ENSMUSG00000036887.5	317.295	0.420438	0.190375	2.20848	0.027211	0.286464	C1qa
ENSMUSG00000106547.1	62.2371	0.83481	0.377945	2.20882	0.0271874	0.286464	NA
ENSMUSG00000074364.6	206.986	-0.480221	0.217427	-2.20865	0.0271987	0.286464	Ehd2
ENSMUSG00000038446.8	1177.79	0.36242	0.164172	2.20756	0.027275	0.286623	Cdc40
ENSMUSG00000021951.6	368.103	-0.424257	0.192168	-2.20774	0.0272623	0.286623	Eef1akmt1
ENSMUSG00000022120.4	236.196	-0.489699	0.221807	-2.20777	0.0272601	0.286623	Obi1
ENSMUSG00000077426.1	21.0071	1.16831	0.529359	2.20703	0.0273122	0.286844	Gm26387
ENSMUSG00000057715.13	407.679	-0.477881	0.216576	-2.20653	0.0273471	0.287039	A830018L16Rik
ENSMUSG00000054000.5	80.5796	0.625413	0.283556	2.20561	0.0274113	0.28737	Tusc1
ENSMUSG00000029723.16	1938.91	0.406894	0.184479	2.20564	0.0274091	0.28737	Spacdr
ENSMUSG00000038095.15	3043.48	-0.281899	0.127858	-2.20479	0.0274691	0.287805	Sbno1
ENSMUSG00000106870.1	120.465	-0.5251	0.238227	-2.2042	0.0275103	0.288066	NA
ENSMUSG00000028899.11	333.609	-0.447902	0.203373	-2.20237	0.0276395	0.289247	Taf12
ENSMUSG00000104597.1	422.847	0.498357	0.226324	2.20197	0.0276677	0.28937	NA
ENSMUSG00000044628.4	1607.89	0.338378	0.153763	2.20066	0.0277604	0.290167	Rnf208
ENSMUSG00000050700.11	125.485	0.760596	0.345745	2.19988	0.0278156	0.290466	Emilin3
ENSMUSG00000028672.13	735.774	0.370623	0.168552	2.19886	0.0278877	0.290466	Hmgcl
ENSMUSG00000011427.16	370.179	-0.510471	0.232108	-2.19928	0.0278583	0.290466	Zfp790
ENSMUSG00000039585.15	2450.55	-0.3497	0.15902	-2.19909	0.0278717	0.290466	Myo9a
ENSMUSG00000032595.10	54.3874	0.710582	0.323112	2.19918	0.0278651	0.290466	Cdhr4
ENSMUSG00000032517.16	34416.4	-0.44756	0.203585	-2.1984	0.0279209	0.290466	Mobp
ENSMUSG00000073423.10	547.939	0.470751	0.214129	2.19845	0.0279169	0.290466	Zfp414
ENSMUSG00000025154.15	81.3498	0.640635	0.291373	2.19868	0.027901	0.290466	Arhgap19
ENSMUSG00000036862.15	406.033	0.396092	0.180218	2.19785	0.0279598	0.290588	Dchs1
ENSMUSG00000002847.7	25.8602	1.27125	0.578427	2.19777	0.0279656	0.290588	Pla1a
ENSMUSG00000111696.1	20.801	-1.15095	0.523884	-2.19695	0.0280241	0.291024	NA
ENSMUSG00000026584.14	717.865	0.487585	0.222062	2.19571	0.0281126	0.291652	Scyl3
ENSMUSG00000042558.16	398.755	0.367302	0.167287	2.19564	0.0281176	0.291652	Adprs
ENSMUSG00000054457.5	50.5403	0.831099	0.378764	2.19424	0.0282181	0.291727	9430021M05Rik
ENSMUSG00000027746.13	1360.87	-0.308599	0.140636	-2.19431	0.0282135	0.291727	Ufm1
ENSMUSG00000066554.6	26.895	0.990003	0.451142	2.19444	0.028204	0.291727	Gm10167
ENSMUSG00000030061.16	1884.46	-0.30444	0.138714	-2.19473	0.0281832	0.291727	Uba3
ENSMUSG00000074030.3	528.474	-0.464419	0.211623	-2.19455	0.0281956	0.291727	Exoc8
ENSMUSG00000096433.2	240.768	-0.550933	0.251091	-2.19416	0.0282241	0.291727	Zfp994
ENSMUSG00000007836.6	3802.42	0.402664	0.183537	2.19391	0.0282422	0.291742	Hnrnpa0
ENSMUSG00000003135.15	637.263	0.382818	0.174567	2.19296	0.0283106	0.291994	Cnot11
ENSMUSG00000046110.15	864.187	-0.334292	0.152444	-2.19288	0.0283162	0.291994	Serinc4
ENSMUSG00000028803.18	1999.58	0.28823	0.131417	2.19325	0.0282892	0.291994	Nipal3
ENSMUSG00000027173.7	27.5639	-1.07538	0.490469	-2.19256	0.028339	0.292057	Depdc7
ENSMUSG00000046351.11	915.84	-0.360932	0.164647	-2.19216	0.0283682	0.292188	Zfp322a
ENSMUSG00000039936.18	333.29	0.386807	0.176496	2.19159	0.0284093	0.29244	Pik3cd
ENSMUSG00000020027.18	541.085	0.42589	0.194379	2.19103	0.0284494	0.292561	Socs2
ENSMUSG00000061878.15	122.273	0.521651	0.238092	2.19097	0.0284542	0.292561	Sphk1
ENSMUSG00000071653.9	175.696	-0.577967	0.263846	-2.19055	0.0284847	0.292703	1810009A15Rik
ENSMUSG00000091237.1	309.795	-0.541945	0.247443	-2.19018	0.0285114	0.292806	NA
ENSMUSG00000110830.1	98.3087	-0.645676	0.294898	-2.18949	0.0285612	0.293147	NA
ENSMUSG00000046806.13	76.2341	-0.61535	0.281211	-2.18822	0.0286538	0.293927	Cyren
ENSMUSG00000078307.3	1022.22	-0.499511	0.228307	-2.18789	0.0286774	0.293998	AI593442
ENSMUSG00000045114.10	6528.82	0.351128	0.160528	2.18733	0.0287183	0.294246	Prrt2
ENSMUSG00000029765.12	1639.7	-0.319907	0.146319	-2.18637	0.0287884	0.29445	Plxna4
ENSMUSG00000019737.14	244.258	0.520261	0.237916	2.18674	0.0287614	0.29445	Syne4
ENSMUSG00000041625.15	654.206	0.402358	0.184016	2.18655	0.0287757	0.29445	Ggact
ENSMUSG00000025324.8	194.478	-0.476565	0.217997	-2.18611	0.0288074	0.294473	Atp10a
ENSMUSG00000021285.15	1340.97	0.324478	0.14845	2.18577	0.0288321	0.294556	Ppp1r13b
ENSMUSG00000027933.11	1078.02	-0.31255	0.143083	-2.18439	0.0289335	0.2949	Ints3
ENSMUSG00000087394.1	34.0784	1.00622	0.460838	2.18345	0.0290024	0.2949	NA
ENSMUSG00000070420.4	213.608	0.430626	0.197096	2.18486	0.0288994	0.2949	Zscan25
ENSMUSG00000037166.5	387.08	-0.404335	0.185174	-2.18354	0.0289962	0.2949	Ppp1r14a
ENSMUSG00000046240.8	2445.3	0.321986	0.147484	2.1832	0.0290212	0.2949	Hepacam
ENSMUSG00000020260.9	597.835	-0.39902	0.18277	-2.18318	0.0290228	0.2949	Pofut2
ENSMUSG00000006920.14	1565.91	0.327257	0.149909	2.18304	0.0290332	0.2949	Ezh1
ENSMUSG00000097658.1	522.877	-0.428983	0.196389	-2.18435	0.0289365	0.2949	NA
ENSMUSG00000022018.7	193.943	-0.574593	0.263179	-2.18328	0.0290152	0.2949	Rgcc
ENSMUSG00000022122.15	2671.5	-0.408288	0.186928	-2.1842	0.0289473	0.2949	Ednrb
ENSMUSG00000028756.12	6384.7	0.422833	0.193724	2.18266	0.0290608	0.295011	Pink1
ENSMUSG00000014668.15	1305.87	0.405068	0.185663	2.18174	0.0291289	0.295532	Chfr
ENSMUSG00000030123.15	518.576	0.346906	0.159074	2.18078	0.0291997	0.295996	Plxnd1
ENSMUSG00000114937.1	147.583	0.531075	0.243538	2.18066	0.0292082	0.295996	NA
ENSMUSG00000090077.9	1061.51	-0.467836	0.214589	-2.18015	0.0292461	0.296209	Lime1
ENSMUSG00000028766.10	57.3328	-0.93222	0.427937	-2.1784	0.029376	0.297354	Alpl
ENSMUSG00000074064.6	484.198	0.407144	0.186931	2.17805	0.0294023	0.297449	Mlycd
ENSMUSG00000049086.8	585.342	0.322032	0.147872	2.17777	0.0294232	0.29749	Bmyc
ENSMUSG00000057337.13	123.409	-0.601268	0.276194	-2.17698	0.0294819	0.297912	Chst3
ENSMUSG00000032570.17	3153.68	-0.287273	0.131975	-2.17672	0.0295013	0.297938	Atp2c1
ENSMUSG00000063275.15	228.132	-0.427522	0.196454	-2.17619	0.0295413	0.298171	Hacd1
ENSMUSG00000026843.15	887.251	0.345589	0.158853	2.17553	0.0295905	0.298497	Fubp3
ENSMUSG00000053286.11	523.78	-0.439242	0.202254	-2.17174	0.0298757	0.299338	Trmt1l
ENSMUSG00000026824.11	2346.97	-0.340482	0.156651	-2.1735	0.0297424	0.299338	Kcnj3
ENSMUSG00000078919.10	951.331	0.3846	0.177047	2.17231	0.0298324	0.299338	Dpm1
ENSMUSG00000028211.11	793.451	0.472817	0.217475	2.17412	0.029696	0.299338	Trp53inp1
ENSMUSG00000043572.7	103.729	0.580324	0.267203	2.17184	0.0298674	0.299338	Pars2
ENSMUSG00000036622.15	2934.77	0.317361	0.146083	2.17247	0.0298202	0.299338	Atp13a2
ENSMUSG00000029513.14	349.704	0.455024	0.209523	2.17171	0.0298777	0.299338	Prkab1
ENSMUSG00000106825.1	43.5036	0.87645	0.403259	2.17342	0.0297489	0.299338	NA
ENSMUSG00000072591.10	23.6167	-1.08977	0.501802	-2.17171	0.0298773	0.299338	Fzd10os
ENSMUSG00000075410.13	304.598	0.461015	0.212243	2.17211	0.0298477	0.299338	Prcd
ENSMUSG00000001542.7	399.746	-0.496728	0.228493	-2.17393	0.0297107	0.299338	Ell2
ENSMUSG00000040140.15	26.8723	1.12322	0.516965	2.17272	0.0298015	0.299338	Tdrd6
ENSMUSG00000026312.17	1270.1	-0.360972	0.166348	-2.16998	0.0300085	0.299624	Cdh7
ENSMUSG00000036580.15	779.158	-0.410546	0.189252	-2.16931	0.0300593	0.299624	Spg20
ENSMUSG00000104822.1	463.683	-0.352491	0.162398	-2.17053	0.0299664	0.299624	NA
ENSMUSG00000040795.12	291.532	-0.402972	0.18567	-2.17037	0.029979	0.299624	Iqcc
ENSMUSG00000050989.9	739.981	-0.379707	0.174985	-2.16994	0.0300114	0.299624	Selenon
ENSMUSG00000023348.11	138.533	0.508457	0.234381	2.16937	0.030055	0.299624	Trip6
ENSMUSG00000086527.1	206.039	-0.593193	0.273442	-2.16935	0.0300559	0.299624	NA
ENSMUSG00000110105.1	110.756	-0.588649	0.271258	-2.17007	0.0300015	0.299624	Vmn2r29
ENSMUSG00000114230.1	77.2861	0.768568	0.354258	2.16952	0.0300435	0.299624	NA
ENSMUSG00000023353.14	4123.88	0.322791	0.148902	2.16782	0.0301727	0.300584	Agap3
ENSMUSG00000019846.11	182.266	-0.63795	0.294333	-2.16745	0.0302009	0.300695	Lama4
ENSMUSG00000029714.11	1258.81	0.43274	0.199766	2.16623	0.0302934	0.301446	Gigyf1
ENSMUSG00000112035.1	61.114	-0.766295	0.353992	-2.16472	0.0304091	0.302256	Gm30539
ENSMUSG00000090291.3	17.4337	1.25151	0.57809	2.1649	0.0303952	0.302256	Lrrc10b
ENSMUSG00000043909.16	2545.22	-0.303763	0.14038	-2.16385	0.0304756	0.302746	Trp53bp1
ENSMUSG00000024011.17	27.8975	0.995691	0.460391	2.16271	0.0305639	0.303452	Pi16
ENSMUSG00000052688.12	113.64	-0.911664	0.421757	-2.16159	0.0306501	0.303966	Rab7b
ENSMUSG00000036371.6	5720.41	-0.323518	0.149656	-2.16175	0.0306377	0.303966	Serbp1
ENSMUSG00000030259.12	973.165	-0.359259	0.166269	-2.1607	0.0307185	0.304472	Rassf8
ENSMUSG00000065013.1	23.9119	-1.04274	0.482681	-2.16031	0.0307488	0.304602	Gm23508
ENSMUSG00000064293.14	1043.19	-0.394639	0.182714	-2.15987	0.0307826	0.304765	Cntn4
ENSMUSG00000039715.8	213.484	0.444619	0.20591	2.15929	0.0308277	0.305041	Dync2i2
ENSMUSG00000038323.3	388.434	-0.410302	0.190062	-2.15878	0.0308673	0.305089	1700066M21Rik
ENSMUSG00000053768.13	1296.01	-0.282859	0.131023	-2.15886	0.0308612	0.305089	Chchd3
ENSMUSG00000018470.8	950.487	0.310535	0.144005	2.15642	0.031051	0.306733	Kcnab3
ENSMUSG00000018459.15	390.041	-0.606093	0.281215	-2.15527	0.0311409	0.307105	Slc13a3
ENSMUSG00000039620.17	1274.39	0.358789	0.166436	2.15571	0.0311061	0.307105	Trmt9b
ENSMUSG00000050334.12	1906.4	0.312341	0.144905	2.15548	0.0311241	0.307105	C130071C03Rik
ENSMUSG00000021451.16	2320.79	-0.385752	0.179016	-2.15485	0.0311735	0.307254	Sema4d
ENSMUSG00000032332.17	448.888	0.425675	0.197569	2.15457	0.0311956	0.3073	Col12a1
ENSMUSG00000043629.12	245.37	-0.398296	0.184889	-2.15424	0.0312212	0.307381	1700019D03Rik
ENSMUSG00000117601.1	23.4151	1.1633	0.54011	2.15382	0.0312544	0.307535	NA
ENSMUSG00000105382.1	27.3366	0.985989	0.457875	2.1534	0.031287	0.307684	NA
ENSMUSG00000027333.18	1231.27	0.363685	0.168973	2.15233	0.0313711	0.30834	Smox
ENSMUSG00000034781.5	1766	0.28996	0.134749	2.15185	0.0314089	0.308539	Gna11
ENSMUSG00000024866.10	63.787	0.683728	0.317777	2.15159	0.0314294	0.308568	Acy3
ENSMUSG00000030335.6	628.465	-0.439675	0.204392	-2.15113	0.031466	0.308756	Mrpl51
ENSMUSG00000021701.8	668.844	0.373814	0.173877	2.14988	0.0315647	0.309552	Plk2
ENSMUSG00000104157.1	34.9618	-0.98337	0.457564	-2.14914	0.0316232	0.309673	NA
ENSMUSG00000034911.8	72.4507	-0.653702	0.304243	-2.14862	0.0316649	0.309673	Ushbp1
ENSMUSG00000006782.16	15190.4	-0.428509	0.199422	-2.14875	0.0316539	0.309673	Cnp
ENSMUSG00000018677.9	897.607	-0.378055	0.175934	-2.14884	0.0316468	0.309673	Slc25a39
ENSMUSG00000078619.10	1393.65	0.376758	0.175285	2.1494	0.0316029	0.309673	Smarcd2
ENSMUSG00000026223.15	6049.55	0.357882	0.166614	2.14796	0.0317166	0.309835	Itm2c
ENSMUSG00000105203.1	372.56	0.403654	0.187914	2.14809	0.031707	0.309835	NA
ENSMUSG00000021767.18	1133.21	0.36301	0.169038	2.14751	0.0317527	0.310016	Kat6b
ENSMUSG00000029005.4	92.2142	0.694417	0.323421	2.1471	0.0317855	0.310164	Draxin
ENSMUSG00000038126.17	1165.77	0.386659	0.180133	2.14652	0.0318317	0.310359	Mphosph9
ENSMUSG00000030276.19	1252	0.361178	0.168271	2.1464	0.0318407	0.310359	Ttll3
ENSMUSG00000085720.8	55.0648	0.784252	0.365433	2.14609	0.031866	0.310434	Gm7854
ENSMUSG00000033364.13	651.6	-0.348069	0.162275	-2.14493	0.0319584	0.310934	Usp37
ENSMUSG00000036019.8	1077.25	0.369257	0.172218	2.14412	0.0320232	0.310934	Tmtc2
ENSMUSG00000021144.14	1134.75	0.311234	0.145135	2.14444	0.0319975	0.310934	Mta1
ENSMUSG00000022160.18	613.316	-0.370361	0.172707	-2.14445	0.0319968	0.310934	Mettl3
ENSMUSG00000024556.4	459.082	-0.374647	0.174717	-2.14431	0.0320081	0.310934	Me2
36459	96.3038	0.719712	0.335583	2.14466	0.0319801	0.310934	NA
ENSMUSG00000030254.16	112.948	0.559221	0.260884	2.14356	0.0320683	0.310935	Rad18
ENSMUSG00000035860.9	47.1492	0.760999	0.354993	2.1437	0.0320565	0.310935	Cdhr3
ENSMUSG00000024097.11	2132.01	-0.276073	0.128798	-2.14346	0.0320763	0.310935	Srsf7
ENSMUSG00000027115.14	33.4174	-0.946704	0.441791	-2.14288	0.0321228	0.311215	Kif18a
ENSMUSG00000027422.15	1182.88	-0.39918	0.186326	-2.14237	0.0321637	0.311229	Rrbp1
ENSMUSG00000074579.13	78.7795	-0.64841	0.302693	-2.14213	0.0321827	0.311229	Lekr1
ENSMUSG00000078515.4	1469.08	-0.314	0.146593	-2.14198	0.0321948	0.311229	Ddi2
ENSMUSG00000041828.15	26.8813	-1.01016	0.471569	-2.14212	0.032184	0.311229	Abca8a
ENSMUSG00000114244.1	126.38	-0.518048	0.241908	-2.14151	0.032233	0.311427	NA
ENSMUSG00000026014.15	820.221	-0.347392	0.162254	-2.14104	0.0322706	0.311448	Raph1
ENSMUSG00000107724.1	464.759	-0.465392	0.217349	-2.14122	0.0322562	0.311448	NA
ENSMUSG00000099568.1	66.3507	0.652817	0.30504	2.1401	0.0323465	0.312011	NA
ENSMUSG00000085749.1	30.9894	-0.97908	0.457663	-2.1393	0.032411	0.31229	NA
ENSMUSG00000040759.9	1109.72	-0.365478	0.170832	-2.1394	0.0324032	0.31229	Cmtm5
ENSMUSG00000087501.1	82.3031	-0.607036	0.283867	-2.13845	0.0324799	0.312783	NA
ENSMUSG00000091154.2	140.52	-0.55732	0.26072	-2.13762	0.0325477	0.313265	NA
ENSMUSG00000028337.14	714.065	0.327527	0.15328	2.13679	0.0326149	0.31374	Coro2a
ENSMUSG00000015120.15	1775.71	0.356266	0.16675	2.13652	0.0326367	0.313779	Ube2i
ENSMUSG00000097881.7	56.3751	0.713621	0.334126	2.13578	0.0326971	0.314017	Celrr
ENSMUSG00000036698.11	2278.44	-0.275138	0.128819	-2.13585	0.0326914	0.314017	Ago2
ENSMUSG00000026643.16	1722.71	-0.300475	0.140763	-2.13461	0.0327927	0.314166	Nmt2
ENSMUSG00000027861.13	658.505	-0.35201	0.164914	-2.1345	0.0328017	0.314166	Casq2
ENSMUSG00000055003.14	537.145	0.428379	0.20063	2.13517	0.032747	0.314166	Lrtm2
ENSMUSG00000092534.8	1380.89	0.4371	0.204747	2.13483	0.032775	0.314166	NA
ENSMUSG00000004730.15	62.1478	0.762108	0.356951	2.13505	0.0327572	0.314166	Adgre1
ENSMUSG00000107478.1	3952.3	0.300232	0.140691	2.13398	0.0328445	0.314404	NA
ENSMUSG00000026991.20	5367.55	-0.292036	0.136928	-2.13277	0.032944	0.315186	Pkp4
ENSMUSG00000087698.1	61.174	-0.824241	0.386508	-2.13253	0.0329631	0.315197	Gm13031
ENSMUSG00000113647.1	134.753	0.502482	0.235664	2.1322	0.0329907	0.31529	NA
ENSMUSG00000021569.10	14.8999	1.33295	0.625568	2.13079	0.0331065	0.31613	Trip13
ENSMUSG00000062591.5	16958	-0.248726	0.116735	-2.13069	0.0331145	0.31613	Tubb4a
ENSMUSG00000041959.14	263.971	-0.678322	0.318406	-2.13037	0.0331409	0.316212	S100a10
ENSMUSG00000010064.15	1374.91	-0.398344	0.187025	-2.1299	0.0331798	0.316411	Slc38a3
ENSMUSG00000031883.13	645.039	-0.417945	0.196279	-2.12934	0.0332261	0.316682	Car7
ENSMUSG00000024539.17	674.395	-0.362406	0.170214	-2.12912	0.0332442	0.316683	Ptpn2
ENSMUSG00000030512.13	637.237	0.464614	0.218255	2.12877	0.0332736	0.316792	Snrpa1
ENSMUSG00000053164.6	38.3111	0.932324	0.438142	2.1279	0.033345	0.316873	Gpr21
ENSMUSG00000037720.16	2810.71	-0.32852	0.154445	-2.1271	0.0334117	0.316873	Tmem33
ENSMUSG00000086013.1	73.6294	0.668609	0.314205	2.12794	0.0333422	0.316873	Gm15706
ENSMUSG00000035914.11	156.306	0.457434	0.215112	2.1265	0.0334619	0.316873	Cd276
ENSMUSG00000046311.13	1011.43	-0.328516	0.154487	-2.1265	0.0334619	0.316873	Zfp62
ENSMUSG00000059439.15	767.097	0.317922	0.149486	2.12677	0.0334393	0.316873	Bcas3
ENSMUSG00000001507.16	1203.3	0.298152	0.140161	2.12721	0.0334027	0.316873	Itga3
ENSMUSG00000069184.4	131.207	-0.801172	0.376751	-2.12653	0.0334592	0.316873	Zfp72
ENSMUSG00000007817.15	4742.25	0.315114	0.148182	2.12653	0.033459	0.316873	Zmiz1
ENSMUSG00000051864.10	449.349	0.361308	0.169849	2.12723	0.0334007	0.316873	Tbc1d22a
ENSMUSG00000034636.9	4020.57	-0.310729	0.146197	-2.12541	0.0335521	0.317527	Zyg11b
ENSMUSG00000025422.9	2915.93	0.313069	0.14731	2.12523	0.0335671	0.317527	Agap2
ENSMUSG00000028575.11	30.853	1.13868	0.535941	2.12464	0.0336168	0.317807	Eqtn
ENSMUSG00000024145.6	369.034	-0.463139	0.218004	-2.12445	0.0336328	0.317807	Pigf
ENSMUSG00000079610.9	263.246	0.431401	0.203159	2.12346	0.033715	0.317891	Ankrd39
ENSMUSG00000053460.8	298.724	-0.417763	0.196692	-2.12394	0.0336752	0.317891	Ggcx
ENSMUSG00000021418.15	39.5914	-0.91413	0.430515	-2.12334	0.0337252	0.317891	Rpp40
ENSMUSG00000022103.10	440.542	0.377392	0.177742	2.12326	0.0337319	0.317891	Gfra2
ENSMUSG00000089671.1	873.129	-0.37434	0.176258	-2.12381	0.0336859	0.317891	Gm16537
ENSMUSG00000037224.15	1579.96	0.327776	0.154469	2.12196	0.0338414	0.318413	Zfyve28
ENSMUSG00000015341.17	2358.74	-0.315286	0.14856	-2.12228	0.0338142	0.318413	Golga7
ENSMUSG00000021124.13	1312.5	-0.320931	0.151229	-2.12216	0.0338246	0.318413	Vti1b
ENSMUSG00000032643.12	23.933	-1.1221	0.529001	-2.12117	0.0339077	0.318526	Fhl3
ENSMUSG00000114278.2	653.609	-0.31931	0.150524	-2.12132	0.0338949	0.318526	NA
ENSMUSG00000018572.10	536.703	-0.402687	0.189815	-2.12146	0.0338827	0.318526	Phf23
ENSMUSG00000090165.8	21.0788	1.27297	0.601077	2.11782	0.03419	0.318555	Ugt1a10
ENSMUSG00000090175.1	21.0788	1.27297	0.601077	2.11782	0.03419	0.318555	Ugt1a9
ENSMUSG00000089675.1	21.0788	1.27297	0.601077	2.11782	0.03419	0.318555	Ugt1a8
ENSMUSG00000089943.1	21.0788	1.27297	0.601077	2.11782	0.03419	0.318555	Ugt1a5
ENSMUSG00000090171.1	21.0788	1.27297	0.601077	2.11782	0.03419	0.318555	Ugt1a2
ENSMUSG00000089960.1	21.0788	1.27297	0.601077	2.11782	0.03419	0.318555	Ugt1a1
ENSMUSG00000115018.2	243.786	0.478927	0.225982	2.11932	0.0340635	0.318555	NA
ENSMUSG00000097843.1	1350.66	0.389217	0.183792	2.11771	0.0341999	0.318555	NA
ENSMUSG00000029499.11	110.043	0.585133	0.276163	2.1188	0.0341077	0.318555	Pxmp2
ENSMUSG00000090256.1	27.1191	-1.06424	0.501988	-2.12006	0.0340012	0.318555	Alms1-ps1
ENSMUSG00000052040.10	3265.69	-0.282022	0.132976	-2.12086	0.0339337	0.318555	Klf13
ENSMUSG00000030769.15	30.3418	-0.95811	0.452298	-2.11832	0.0341483	0.318555	Slc5a11
ENSMUSG00000060591.9	130.08	0.586439	0.276725	2.11921	0.0340727	0.318555	Ifitm2
ENSMUSG00000052392.5	23.9963	1.02707	0.484786	2.11861	0.0341233	0.318555	Acot4
ENSMUSG00000022386.12	360.768	0.410012	0.193586	2.11799	0.0341761	0.318555	Trmu
ENSMUSG00000062078.15	9940.51	-0.346211	0.163354	-2.11939	0.0340575	0.318555	Qki
ENSMUSG00000037788.14	750.707	-0.364137	0.172007	-2.11699	0.0342603	0.318803	Vopp1
ENSMUSG00000020456.17	5171.09	-0.302121	0.142714	-2.11697	0.0342628	0.318803	Ogdh
ENSMUSG00000042096.15	767.084	0.416868	0.196999	2.11609	0.034337	0.319325	Dao
ENSMUSG00000026479.13	52.2709	0.69806	0.329946	2.11568	0.0343717	0.319479	Lamc2
ENSMUSG00000090589.1	158.735	0.555378	0.262537	2.11543	0.0343932	0.31951	NA
ENSMUSG00000027669.14	1140.08	-0.321489	0.152071	-2.11407	0.0345096	0.32035	Gnb4
ENSMUSG00000105355.1	57.4772	-0.712199	0.336906	-2.11394	0.0345203	0.32035	NA
ENSMUSG00000103301.1	42.0854	0.868483	0.410876	2.11373	0.0345381	0.32035	NA
ENSMUSG00000026004.15	511.448	-0.389732	0.184424	-2.11323	0.0345808	0.320463	Kansl1l
ENSMUSG00000026812.16	1427.13	0.299885	0.141921	2.11305	0.0345967	0.320463	Tsc1
ENSMUSG00000107741.2	227.631	0.509928	0.241334	2.11295	0.0346048	0.320463	Gm2011
ENSMUSG00000038762.15	1489.46	-0.275728	0.130572	-2.1117	0.0347123	0.32129	Abcf1
ENSMUSG00000086509.2	95.4555	-0.620892	0.294264	-2.10999	0.0348596	0.321976	Nkx2-2os
ENSMUSG00000029027.9	201.276	0.601352	0.28492	2.1106	0.0348066	0.321976	Dffb
ENSMUSG00000019797.11	287.091	-0.409037	0.193855	-2.11002	0.0348569	0.321976	Mtres1
ENSMUSG00000019929.16	483.203	-0.390671	0.185146	-2.11007	0.0348521	0.321976	Dcn
ENSMUSG00000091405.2	14.2361	-1.33816	0.634362	-2.10945	0.0349057	0.322233	H4c14
ENSMUSG00000105512.1	136.961	0.686023	0.325263	2.10913	0.0349331	0.322317	NA
ENSMUSG00000020572.8	1401.9	-0.298013	0.141361	-2.10816	0.0350171	0.322717	Nampt
ENSMUSG00000039801.7	1349	0.367189	0.174189	2.108	0.0350313	0.322717	Cplane1
ENSMUSG00000083405.1	277.117	0.41787	0.198228	2.10803	0.0350281	0.322717	NA
ENSMUSG00000106099.1	216.497	0.631549	0.29973	2.10706	0.0351121	0.322975	NA
ENSMUSG00000070814.15	204.861	-0.543946	0.258183	-2.10683	0.0351327	0.322975	Zswim9
ENSMUSG00000030541.16	624.711	0.372192	0.176629	2.10719	0.0351009	0.322975	Idh2
ENSMUSG00000019842.6	197.09	0.476589	0.226203	2.10691	0.0351256	0.322975	Traf3ip2
ENSMUSG00000054675.5	107.828	-0.64593	0.306862	-2.10495	0.0352953	0.323626	Tmem119
ENSMUSG00000004633.17	13052.2	0.362831	0.17237	2.10496	0.0352949	0.323626	Chn2
ENSMUSG00000003813.15	1236.14	-0.334945	0.159122	-2.10496	0.0352948	0.323626	Rad23a
ENSMUSG00000062151.13	4296.26	-0.316964	0.150579	-2.10497	0.0352939	0.323626	Unc13c
ENSMUSG00000032586.9	61.2185	0.725242	0.344446	2.10553	0.035245	0.323626	Traip
ENSMUSG00000047881.14	310.247	-0.375801	0.1786	-2.10414	0.0353659	0.324072	Rell1
ENSMUSG00000039789.7	649.593	-0.350231	0.166462	-2.10397	0.0353807	0.324072	Zfp597
ENSMUSG00000090733.6	1365.36	0.338339	0.160842	2.10355	0.0354181	0.324246	Rps27
ENSMUSG00000015697.14	932.159	-0.300639	0.142944	-2.1032	0.0354484	0.324354	Setdb1
ENSMUSG00000045725.5	27.5375	1.12769	0.536318	2.10265	0.0354967	0.324628	Prr15
ENSMUSG00000025255.18	406.243	0.582592	0.27715	2.10208	0.035546	0.32491	Zfhx4
ENSMUSG00000018656.5	21.4785	1.46724	0.69863	2.10017	0.0357138	0.326275	Tcaf3
ENSMUSG00000059866.13	80.4583	0.681045	0.324326	2.09988	0.0357398	0.326324	Tnip2
ENSMUSG00000020818.16	1248.85	0.373454	0.177888	2.09938	0.0357838	0.326324	Mfsd11
ENSMUSG00000097545.7	5187.71	-0.41935	0.19976	-2.09927	0.0357932	0.326324	Mir124a-1hg
ENSMUSG00000022359.10	226.041	-0.413303	0.196858	-2.0995	0.035773	0.326324	Wdyhv1
ENSMUSG00000033400.14	1340.98	-0.280976	0.133866	-2.09893	0.0358231	0.326427	Agl
ENSMUSG00000042328.13	448.624	-0.431372	0.205595	-2.09816	0.035891	0.326877	Hps4
ENSMUSG00000046668.9	2217.84	0.272849	0.13008	2.09755	0.035945	0.3272	Cxxc5
ENSMUSG00000031072.14	541.057	-0.395478	0.188564	-2.09731	0.0359659	0.327221	LTO1
ENSMUSG00000023882.15	32.269	-0.91463	0.436153	-2.09704	0.03599	0.327271	Zfp54
ENSMUSG00000001143.13	822.71	-0.377076	0.17987	-2.09638	0.0360483	0.327295	Lman2l
ENSMUSG00000109337.1	14.7406	1.53474	0.732083	2.0964	0.0360471	0.327295	NA
ENSMUSG00000005682.9	1093.47	0.436419	0.208142	2.09674	0.036017	0.327295	Pan2
ENSMUSG00000103685.1	15.4046	-1.34834	0.643271	-2.09607	0.0360762	0.32738	NA
ENSMUSG00000087445.1	29.4969	0.928925	0.443325	2.09536	0.036139	0.327547	NA
ENSMUSG00000032239.10	609.566	0.325523	0.155338	2.09558	0.0361199	0.327547	Rp9
ENSMUSG00000023905.15	295.103	-0.607226	0.289813	-2.09523	0.0361504	0.327547	Tnfrsf12a
ENSMUSG00000070372.11	527.526	-0.357614	0.170772	-2.09411	0.0362505	0.328285	Capza1
ENSMUSG00000028907.7	369.94	-0.391793	0.187147	-2.0935	0.0363045	0.328434	Utp11
ENSMUSG00000041377.12	28.8669	-1.10176	0.52633	-2.09329	0.0363229	0.328434	Ninj2
ENSMUSG00000019978.16	1313.63	-0.450426	0.215134	-2.0937	0.0362867	0.328434	Epb41l2
ENSMUSG00000041798.15	15.3601	1.45742	0.696456	2.09263	0.0363823	0.328803	Gck
ENSMUSG00000021594.11	447.717	-0.459875	0.219794	-2.0923	0.0364116	0.328898	Srd5a1
ENSMUSG00000036879.15	1064	-0.304428	0.145538	-2.09174	0.0364616	0.329181	Phkb
ENSMUSG00000035778.17	62.2788	-0.683383	0.326873	-2.09067	0.0365581	0.329378	Ggta1
ENSMUSG00000029030.14	3204.89	0.283824	0.135738	2.09096	0.0365314	0.329378	Tprgl
ENSMUSG00000020629.12	650.839	-0.33429	0.159885	-2.09082	0.0365441	0.329378	Adi1
ENSMUSG00000021484.8	1718.65	-0.315951	0.151102	-2.09097	0.0365303	0.329378	Lman2
ENSMUSG00000020441.6	187.425	-0.476773	0.228124	-2.08997	0.0366205	0.329435	2310033P09Rik
ENSMUSG00000038845.11	1183.79	-0.333426	0.159507	-2.09036	0.0365857	0.329435	Phb
ENSMUSG00000041731.13	112.591	-0.668234	0.319733	-2.08998	0.03662	0.329435	Pgm5
ENSMUSG00000000791.9	60.2478	0.823549	0.394155	2.0894	0.0366715	0.329726	Il12rb1
ENSMUSG00000021417.15	720.315	0.332818	0.15938	2.08821	0.0367792	0.330525	Eci2
ENSMUSG00000104379.1	24.7737	1.02847	0.492632	2.0877	0.0368247	0.33056	NA
ENSMUSG00000040774.15	765.814	-0.334782	0.160392	-2.08728	0.0368629	0.33056	Cept1
ENSMUSG00000034839.5	735.69	0.311812	0.149375	2.08744	0.0368484	0.33056	Larp6
ENSMUSG00000019989.8	18.729	-1.17717	0.563798	-2.08792	0.0368047	0.33056	Enpp3
ENSMUSG00000020331.9	2424.69	-0.303753	0.145551	-2.08692	0.0368956	0.33056	Hcn2
ENSMUSG00000098087.1	60.6184	0.76647	0.367261	2.08699	0.0368893	0.33056	Gm17750
ENSMUSG00000106631.1	890.54	0.354281	0.169798	2.08649	0.0369344	0.330739	NA
ENSMUSG00000109061.1	729.757	0.337932	0.162017	2.08579	0.0369977	0.331138	NA
ENSMUSG00000090248.1	77.9613	0.71649	0.343659	2.08489	0.0370797	0.33138	NA
ENSMUSG00000016559.14	8725.03	0.3337	0.16007	2.08471	0.0370958	0.33138	H3f3b
ENSMUSG00000100235.8	115.488	-0.591591	0.283804	-2.0845	0.0371145	0.33138	NA
ENSMUSG00000045629.8	52.6202	-0.801536	0.384484	-2.08471	0.0370959	0.33138	Sh3tc2
ENSMUSG00000024843.15	2180.07	0.344411	0.165228	2.08446	0.0371187	0.33138	Chka
ENSMUSG00000038517.15	1286.29	0.435269	0.208856	2.08406	0.0371546	0.331532	Tbkbp1
ENSMUSG00000086067.1	1050.67	0.426432	0.204641	2.0838	0.0371782	0.331575	NA
ENSMUSG00000057265.13	523.217	0.358231	0.171985	2.08291	0.0372591	0.332128	Bbof1
ENSMUSG00000085927.1	21.7507	-1.188	0.570462	-2.08252	0.0372947	0.332178	NA
ENSMUSG00000036872.16	159.636	0.538174	0.25846	2.08223	0.0373213	0.332178	Abcc12
ENSMUSG00000024175.2	37.6836	0.95497	0.458616	2.08229	0.0373161	0.332178	Tekt4
ENSMUSG00000020844.6	705.974	0.382933	0.183986	2.08131	0.0374056	0.332761	Nxn
ENSMUSG00000025159.8	1048.8	0.320308	0.153922	2.08098	0.0374359	0.332862	Mms19
ENSMUSG00000027171.10	26.4043	0.986595	0.474245	2.08035	0.0374934	0.33287	Prrg4
ENSMUSG00000100252.6	668.122	0.469951	0.225883	2.08051	0.037479	0.33287	Mir124-2hg
ENSMUSG00000078762.10	187.656	0.501987	0.241256	2.08072	0.0374591	0.33287	Haus5
ENSMUSG00000034566.10	3598.65	-0.346663	0.16666	-2.08006	0.03752	0.332938	Atp5h
ENSMUSG00000048000.15	1806.38	-0.299823	0.144207	-2.07911	0.037607	0.333166	Gigyf2
ENSMUSG00000026888.14	406.269	-0.423009	0.203532	-2.07834	0.0376781	0.333166	Grb14
ENSMUSG00000059540.15	570.765	0.411644	0.198035	2.07864	0.0376506	0.333166	Tcea2
ENSMUSG00000003868.14	446.321	-0.346494	0.166711	-2.07841	0.0376719	0.333166	Ruvbl2
ENSMUSG00000030805.14	1042.37	-0.384956	0.185154	-2.07911	0.0376072	0.333166	Stx4a
ENSMUSG00000043668.13	65.4932	0.997722	0.479968	2.07872	0.0376426	0.333166	Tox3
ENSMUSG00000041957.15	83.3496	0.597496	0.28748	2.07839	0.0376734	0.333166	Pkp2
ENSMUSG00000001864.13	97.6665	-0.688278	0.331254	-2.07779	0.0377283	0.333439	Aif1l
ENSMUSG00000092679.1	53.8484	-0.796437	0.383421	-2.07718	0.0377845	0.333439	Mir5129
ENSMUSG00000027582.16	2010.39	-0.394195	0.189782	-2.07709	0.0377928	0.333439	Zgpat
ENSMUSG00000038011.15	77.8296	0.656911	0.316282	2.07698	0.0378035	0.333439	Dnah10
ENSMUSG00000056888.11	270.565	-0.43686	0.210281	-2.07751	0.0377548	0.333439	Glipr1
ENSMUSG00000073481.9	550.495	0.346747	0.167186	2.07402	0.0380775	0.334622	Mtarc2
[truncated: 26,789 more rows]

## Sheet: CT
gene	baseMean	log2FoldChange	lfcSE	stat	pvalue	padj	GeneSymbol
ENSMUSG00000051951.5	896.093	0.285836	0.144768	1.97444	0.0483317	0.305136	Xkr4
ENSMUSG00000102331.1	1.19188	1.36824	1.99337	0.686397	0.492463	NA	NA
ENSMUSG00000102348.1	1.82633	-2.09687	1.8046	-1.16196	0.245252	NA	NA
ENSMUSG00000025900.12	2.55826	-0.060167	1.35053	-0.0445506	0.964466	NA	Rp1
ENSMUSG00000025902.13	79.1273	-0.191446	0.267556	-0.715537	0.474277	0.765019	Sox17
ENSMUSG00000104238.1	1.7236	0.0817183	1.794	0.0455507	0.963668	NA	NA
ENSMUSG00000102269.1	0.844399	-0.64641	2.60277	-0.248355	0.80386	NA	NA
ENSMUSG00000103922.1	2.76738	-0.214367	1.30855	-0.163821	0.869872	NA	Gm6123
ENSMUSG00000033845.13	436.811	-0.0479409	0.156779	-0.305787	0.759767	0.911648	Mrpl15
ENSMUSG00000102275.1	10.2285	-0.0184775	0.785366	-0.0235272	0.98123	NA	NA
ENSMUSG00000025903.14	596.637	-0.250477	0.135195	-1.85271	0.0639243	0.341798	Lypla1
ENSMUSG00000104217.1	434.342	-0.0738892	0.145517	-0.507769	0.611615	0.843266	NA
ENSMUSG00000033813.15	1154.08	0.155689	0.175133	0.888971	0.374019	0.696705	Tcea1
ENSMUSG00000062588.4	1.52247	2.9402	1.96768	1.49424	0.135112	NA	NA
ENSMUSG00000103280.1	59.3343	0.180155	0.299307	0.601906	0.547237	0.809703	NA
ENSMUSG00000002459.17	533.291	-0.032358	0.148867	-0.217361	0.827927	0.941335	Rgs20
ENSMUSG00000085623.1	0.843942	-0.469452	2.82	-0.166472	0.867786	NA	Gm16041
ENSMUSG00000033793.12	3087.14	0.0529871	0.115753	0.457759	0.647125	0.861727	Atp6v1h
ENSMUSG00000025905.13	108.308	0.773514	0.322573	2.39796	0.0164869	0.195303	Oprk1
ENSMUSG00000033774.4	23.6404	-0.349021	0.510925	-0.683117	0.494533	NA	Npbwr1
ENSMUSG00000025907.14	2311.32	0.280391	0.129069	2.17242	0.0298241	0.252656	Rb1cc1
ENSMUSG00000090031.2	148.476	0.231365	0.246388	0.939029	0.347716	0.678285	NA
ENSMUSG00000087247.3	1.14867	0.40173	2.09473	0.191781	0.847914	NA	Alkal1
ENSMUSG00000103845.1	12.4436	-0.0697142	0.637597	-0.109339	0.912934	NA	Gm19026
ENSMUSG00000033740.17	138.913	-0.0204014	0.278613	-0.0732249	0.941627	0.982795	St18
ENSMUSG00000103329.2	3.88441	-1.01916	1.11179	-0.916687	0.359307	NA	NA
ENSMUSG00000051285.17	2239.75	0.221218	0.137867	1.60457	0.108587	0.427478	Pcmtd1
ENSMUSG00000103509.1	34.1122	0.0787219	0.480815	0.163726	0.869947	0.956648	NA
ENSMUSG00000048538.7	1.12138	1.30275	2.16034	0.603028	0.54649	NA	NA
ENSMUSG00000097797.6	18.4196	-0.0388836	0.61152	-0.0635851	0.949301	NA	NA
ENSMUSG00000025909.16	577.976	0.279359	0.165328	1.68973	0.0910798	0.398327	Sntg1
ENSMUSG00000102647.1	3.44789	-0.4106	1.1831	-0.347053	0.728551	NA	NA
ENSMUSG00000103411.1	1.01723	-2.21887	2.27002	-0.977466	0.328339	NA	Gm18300
ENSMUSG00000061024.8	335.71	-0.453039	0.162481	-2.78827	0.00529911	0.120781	Rrs1
ENSMUSG00000025911.14	364.828	0.289965	0.169592	1.70978	0.0873067	0.392039	Adhfe1
ENSMUSG00000079671.8	1413.17	-0.0346153	0.157582	-0.219665	0.826132	0.940911	NA
ENSMUSG00000081441.3	0.807702	-0.570224	2.42914	-0.234743	0.814408	NA	Gm6161
ENSMUSG00000067879.3	8570.37	-0.0266527	0.140066	-0.190287	0.849085	0.947033	Vxn
ENSMUSG00000025912.16	81.6725	0.499357	0.334067	1.49478	0.134972	0.472106	Mybl1
ENSMUSG00000045210.8	1675.82	0.0454971	0.13594	0.334685	0.737863	0.901146	Vcpip1
ENSMUSG00000097893.8	129.817	-0.411153	0.238696	-1.72249	0.0849799	0.387779	NA
ENSMUSG00000025915.14	271.845	0.260962	0.171286	1.52355	0.127622	0.460069	Sgk3
ENSMUSG00000046101.16	57.7266	0.473618	0.297156	1.59383	0.110973	0.431463	Mcmdc2
ENSMUSG00000098234.7	278.921	-0.0656064	0.192572	-0.340684	0.733341	0.898505	Snhg6
ENSMUSG00000093178.1	4.55633	0.646392	1.07753	0.599884	0.548583	NA	Snord87
ENSMUSG00000099032.2	5.76928	0.762518	0.948161	0.804207	0.421277	NA	Tcf24
ENSMUSG00000104025.1	1.37936	-0.67064	2.13821	-0.313646	0.75379	NA	NA
ENSMUSG00000025916.10	14.4859	0.671064	0.579856	1.15729	0.247152	NA	Ppp1r42
ENSMUSG00000025917.9	1200.82	0.136395	0.127876	1.06662	0.286144	0.62641	Cops5
ENSMUSG00000056763.16	406.477	0.163167	0.185365	0.880245	0.378726	0.699736	Cspp1
ENSMUSG00000067851.11	2714.18	0.227375	0.138	1.64765	0.0994244	0.413619	Arfgef1
ENSMUSG00000102556.1	0.887639	3.28078	3.02942	1.08297	0.278821	NA	NA
ENSMUSG00000042501.12	3.60093	-0.305977	1.23505	-0.247745	0.804332	NA	Cpa6
ENSMUSG00000048960.13	1816	-0.166087	0.148456	-1.11877	0.26324	0.606547	Prex2
ENSMUSG00000057715.13	1721.33	0.125413	0.11835	1.05968	0.289288	0.6295	A830018L16Rik
ENSMUSG00000016918.15	339.461	0.386135	0.519827	0.742814	0.457594	0.755662	Sulf1
ENSMUSG00000025938.16	51.9673	0.13547	0.335826	0.403393	0.686659	0.877567	Slco5a1
ENSMUSG00000005886.14	1991.2	0.143101	0.118765	1.20491	0.228237	0.574011	Ncoa2
ENSMUSG00000103506.1	1.60619	4.13392	2.23248	1.85172	0.0640664	NA	NA
ENSMUSG00000025935.10	466.453	-0.0824591	0.155799	-0.529266	0.596621	0.835422	Tram1
ENSMUSG00000025937.6	263.236	0.185089	0.198867	0.930716	0.352	0.67975	Lactb2
ENSMUSG00000102982.1	0.948508	-2.16406	2.46809	-0.876813	0.380588	NA	NA
ENSMUSG00000025932.14	189.847	-0.17304	0.235355	-0.73523	0.462199	0.758589	Eya1
ENSMUSG00000054493.2	23.3875	-0.0727493	0.45406	-0.160219	0.872708	NA	NA
ENSMUSG00000025930.6	29.0913	-0.160377	0.437078	-0.366929	0.713672	0.889441	Msc
ENSMUSG00000103492.1	7.321	0.385726	0.851959	0.452752	0.650727	NA	NA
ENSMUSG00000082193.1	0.868805	0.676812	2.58007	0.262323	0.793072	NA	Rpl5-ps1
ENSMUSG00000032769.5	4.36818	0.0272359	1.12837	0.0241373	0.980743	NA	Trpa1
ENSMUSG00000092083.4	576.942	0.109079	0.154975	0.703851	0.481526	0.769156	Kcnb2
ENSMUSG00000025925.14	145.297	0.196358	0.230651	0.851321	0.394591	0.710337	Terf1
ENSMUSG00000104379.1	17.2712	0.570553	0.572439	0.996706	0.318907	NA	NA
ENSMUSG00000032719.4	16.9865	0.780155	0.573768	1.3597	0.173924	NA	Sbspon
ENSMUSG00000067795.13	4.56208	-0.439528	1.0309	-0.426355	0.669849	NA	4930444P10Rik
ENSMUSG00000043716.13	3289.68	0.185776	0.116656	1.5925	0.111271	0.43189	Rpl7
ENSMUSG00000025921.7	169.727	-0.213296	0.194034	-1.09927	0.27165	0.613224	Rdh10
ENSMUSG00000104165.1	3.27973	-0.317589	1.19269	-0.266281	0.790023	NA	NA
ENSMUSG00000100868.1	2.29529	-0.765241	1.67971	-0.45558	0.648692	NA	NA
ENSMUSG00000025920.19	2485.62	-0.182464	0.108565	-1.68069	0.0928228	0.401338	Stau2
ENSMUSG00000025939.18	1094.59	-0.070251	0.140077	-0.501517	0.616007	0.845681	Ube2w
ENSMUSG00000102457.1	75.1036	-0.051684	0.27669	-0.186794	0.851822	0.948542	NA
ENSMUSG00000079658.9	1998.04	0.0673399	0.108702	0.619492	0.535592	0.802911	Eloc
ENSMUSG00000025940.6	693.164	-0.203038	0.149359	-1.3594	0.174021	0.519824	Tmem70
ENSMUSG00000025779.10	9.32682	-0.589184	0.742771	-0.793225	0.427647	NA	Ly96
ENSMUSG00000101640.1	28.2719	0.407713	0.421089	0.968236	0.332927	0.666493	NA
ENSMUSG00000042686.5	413.229	0.0508399	0.238305	0.213339	0.831062	0.94198	Jph1
ENSMUSG00000025777.8	2532.14	0.177744	0.113183	1.57041	0.116319	0.438774	Gdap1
ENSMUSG00000099899.1	3.10543	-0.757541	1.20118	-0.630664	0.528261	NA	NA
ENSMUSG00000101589.1	1.5985	-0.631893	1.75788	-0.359464	0.719248	NA	Rbm6-ps1
ENSMUSG00000067780.3	12.925	0.155715	0.610145	0.25521	0.798561	NA	Pi15
ENSMUSG00000100053.1	4.70573	-0.116224	1.0933	-0.106306	0.91534	NA	Gm28154
ENSMUSG00000085125.7	7.18525	-1.74049	0.891194	-1.95299	0.0508212	NA	Gm16070
ENSMUSG00000025776.13	47.6502	-0.206313	0.361079	-0.571378	0.567743	0.820505	Crispld1
ENSMUSG00000099895.1	1.59235	-2.05875	1.91975	-1.0724	0.283538	NA	NA
ENSMUSG00000099473.1	8.06745	-1.0003	0.848704	-1.17862	0.23855	NA	Gm18775
ENSMUSG00000099591.1	5.1307	-0.580641	1.02796	-0.564847	0.572178	NA	Gm17969
ENSMUSG00000109887.1	38.0074	0.00100978	0.369034	0.00273629	0.997817	0.999481	NA
ENSMUSG00000101717.2	6.54404	-0.630455	0.883246	-0.713794	0.475355	NA	NA
ENSMUSG00000042596.7	1.83763	0.193837	1.93312	0.100272	0.920128	NA	Tfap2d
ENSMUSG00000100720.1	0.98383	0.972384	2.25539	0.431138	0.666368	NA	NA
ENSMUSG00000025927.13	7.71322	-1.18628	1.01406	-1.16983	0.242069	NA	Tfap2b
ENSMUSG00000043760.16	2.28883	-0.475532	1.44323	-0.329493	0.741783	NA	Pkhd1
ENSMUSG00000089914.2	1.58993	-0.0723116	1.85892	-0.0388998	0.96897	NA	4930486I03Rik
ENSMUSG00000041872.9	1.03559	-0.956799	2.40756	-0.397415	0.691061	NA	Il17f
ENSMUSG00000041859.10	55.7945	-0.377429	0.347941	-1.08475	0.278032	0.619391	Mcm3
ENSMUSG00000097934.1	5.62657	0.490026	0.947962	0.516926	0.605208	NA	6720483E21Rik
ENSMUSG00000025931.15	3319.92	-0.0614151	0.117213	-0.523962	0.600305	0.837984	Paqr8
ENSMUSG00000100929.1	5.68987	-0.600073	1.01929	-0.588716	0.556052	NA	NA
ENSMUSG00000041809.5	21.1421	0.417255	0.485504	0.859427	0.390105	NA	Efhc1
ENSMUSG00000041779.5	30.4437	-0.00917866	0.405755	-0.0226212	0.981952	0.995524	Tram2
ENSMUSG00000100819.1	3.87384	0.658485	1.10946	0.59352	0.552833	NA	NA
ENSMUSG00000025933.15	509.353	0.00991961	0.156986	0.063188	0.949617	0.985141	Tmem14a
ENSMUSG00000025934.15	29.8038	1.279	0.487616	2.62297	0.00871666	0.149462	Gsta3
ENSMUSG00000099343.1	2.18274	0.73384	1.56286	0.469549	0.638677	NA	NA
ENSMUSG00000096375.2	0.867399	0.670695	2.38188	0.281582	0.778264	NA	NA
ENSMUSG00000041722.7	1.11852	1.31086	2.04315	0.641585	0.521142	NA	Khdc1c
ENSMUSG00000028033.16	2647.15	0.157731	0.137337	1.1485	0.250763	0.595739	Kcnq5
ENSMUSG00000082935.3	2.84868	0.87173	1.28911	0.676226	0.498897	NA	Gm7658
ENSMUSG00000103748.1	0.845783	1.94422	2.59435	0.749405	0.453613	NA	NA
ENSMUSG00000097109.1	193.717	0.0490956	0.192439	0.255123	0.798628	0.92992	NA
ENSMUSG00000041670.16	9032.89	-0.241293	0.122718	-1.96625	0.04927	0.307003	Rims1
ENSMUSG00000101227.1	3.00964	-0.584144	1.2994	-0.449549	0.653036	NA	NA
ENSMUSG00000097970.1	5.7218	0.459339	1.08462	0.4235	0.67193	NA	NA
ENSMUSG00000100775.1	3.21329	-0.322039	1.22256	-0.263412	0.792233	NA	NA
ENSMUSG00000026158.11	3126.23	0.34231	0.132069	2.59189	0.00954497	0.154854	Ogfrl1
ENSMUSG00000026156.8	1626.2	0.0469658	0.124438	0.377425	0.705858	0.885506	B3gat2
ENSMUSG00000026155.13	2287.17	0.0456352	0.12723	0.358683	0.719832	0.892748	Smap1
ENSMUSG00000026154.4	240.859	-0.358631	0.242289	-1.48018	0.138825	0.474413	Sdhaf4
ENSMUSG00000102495.1	96.7697	-0.314283	0.291884	-1.07674	0.281597	0.622744	NA
ENSMUSG00000026153.15	798.204	0.75232	0.215015	3.49892	0.000467143	0.0391915	Fam135a
ENSMUSG00000102398.1	6.58869	1.41473	0.926541	1.52689	0.126787	NA	NA
ENSMUSG00000026147.16	17.3238	-0.182184	0.552522	-0.329731	0.741603	NA	Col9a1
ENSMUSG00000026141.13	328.081	0.424988	0.192332	2.20966	0.0271287	0.24245	Col19a1
ENSMUSG00000100131.1	179.108	-0.137456	0.230045	-0.597518	0.550161	0.811264	NA
ENSMUSG00000067736.2	173.382	-0.17485	0.278946	-0.626824	0.530775	0.80123	Gm10222
ENSMUSG00000101939.1	435.57	-0.0831502	0.272797	-0.304807	0.760513	0.911966	NA
ENSMUSG00000101111.1	364.588	-0.0179483	0.202013	-0.0888473	0.929203	0.979317	NA
ENSMUSG00000100862.1	387.991	0.217291	0.245194	0.886201	0.375509	0.697573	Gm10925
ENSMUSG00000102070.1	314.438	0.0534878	0.223841	0.238955	0.811141	0.935259	NA
ENSMUSG00000101249.1	238.345	0.142371	0.238138	0.597852	0.549939	0.811263	NA
ENSMUSG00000073725.8	3543.11	0.0605232	0.110576	0.547348	0.58414	0.828655	Lmbrd1
ENSMUSG00000033569.17	2141.22	0.287654	0.116626	2.46646	0.0136457	0.181012	Adgrb3
ENSMUSG00000103889.1	0.826017	0.636326	2.41408	0.263589	0.792097	NA	NA
ENSMUSG00000102317.1	1.32721	-1.48228	2.44299	-0.606745	0.54402	NA	NA
ENSMUSG00000102465.1	0.824611	0.631548	2.26994	0.278222	0.780842	NA	NA
ENSMUSG00000102659.1	0.850496	0.56371	2.56979	0.21936	0.82637	NA	NA
ENSMUSG00000102747.1	1.18393	1.3891	2.1109	0.658058	0.510501	NA	NA
ENSMUSG00000102386.1	0.979086	-0.993628	2.1316	-0.466142	0.641114	NA	NA
ENSMUSG00000104516.1	15.4599	-0.355977	0.579514	-0.614268	0.539038	NA	NA
ENSMUSG00000086240.4	3.63288	0.272534	1.15644	0.235667	0.813691	NA	NA
ENSMUSG00000099492.1	0.834987	-1.86969	2.40495	-0.777432	0.436904	NA	Gm5525
ENSMUSG00000048874.15	1623.75	0.0741192	0.117671	0.629885	0.52877	0.799993	Phf3
ENSMUSG00000026064.16	1069.51	-0.166964	0.13281	-1.25717	0.208694	0.554447	Ptp4a1
ENSMUSG00000117310.1	1063.17	-0.159392	0.132192	-1.20576	0.227911	0.573747	Ptp4a1
ENSMUSG00000026058.11	106.548	0.142106	0.268761	0.528745	0.596982	0.835693	Khdrbs2
ENSMUSG00000103482.1	1.17633	-0.28559	2.28145	-0.125179	0.900382	NA	NA
ENSMUSG00000102865.1	0.809505	-3.13655	2.81237	-1.11527	0.264735	NA	Gm9839
ENSMUSG00000091318.2	2.94846	-2.28845	1.44375	-1.58507	0.11295	NA	Semp2l1
ENSMUSG00000104433.1	0.845783	1.94422	2.59435	0.749405	0.453613	NA	NA
ENSMUSG00000026134.11	113.897	0.0954447	0.230527	0.414029	0.678853	0.875221	Prim2
ENSMUSG00000103746.1	6.44222	-0.462955	0.889811	-0.520285	0.602865	NA	1700001G17Rik
ENSMUSG00000004768.14	535.735	-0.0701147	0.136334	-0.514285	0.607053	0.841435	Rab23
ENSMUSG00000042215.8	146.521	0.0664982	0.209715	0.317088	0.751177	0.908079	Bag2
ENSMUSG00000103072.1	26.5021	-0.205553	0.463651	-0.443336	0.657523	NA	NA
ENSMUSG00000042197.13	1303.49	0.108454	0.114733	0.945276	0.344518	0.67524	Zfp451
ENSMUSG00000081402.4	0.821805	1.88188	2.58873	0.726951	0.467256	NA	Gm15455
ENSMUSG00000042182.16	2689.47	0.0401744	0.109056	0.368384	0.712587	0.889177	Bend6
ENSMUSG00000104416.1	2.154	-1.05281	1.67508	-0.628514	0.529667	NA	NA
ENSMUSG00000026131.18	7951.69	0.0848344	0.131857	0.643379	0.519978	0.793822	Dst
ENSMUSG00000103364.1	0.989897	-1.01265	2.25553	-0.448965	0.653457	NA	NA
ENSMUSG00000096992.3	167.381	0.341321	0.230052	1.48367	0.137896	0.473458	Gm26788
ENSMUSG00000103001.1	339.806	-0.127932	0.180689	-0.708022	0.478931	0.768034	NA
ENSMUSG00000101462.2	22.4297	-0.0855735	0.490627	-0.174417	0.861538	NA	NA
ENSMUSG00000102336.1	43.3429	0.287106	0.351771	0.816172	0.414402	0.724506	NA
ENSMUSG00000092852.1	1.58527	1.16705	1.70427	0.684781	0.493482	NA	Mir5103
ENSMUSG00000042111.9	299.262	0.150348	0.179984	0.83534	0.403526	0.717487	Ccdc115
ENSMUSG00000101711.1	65.2881	-0.186946	0.308224	-0.606526	0.544165	0.808176	NA
ENSMUSG00000026127.13	394.094	-0.191514	0.189637	-1.0099	0.312543	0.650301	Imp4
ENSMUSG00000026126.15	20.1987	-0.326095	0.530312	-0.614911	0.538613	NA	Ptpn18
ENSMUSG00000100280.2	14.4142	-0.162519	0.610254	-0.266313	0.789998	NA	NA
ENSMUSG00000045815.4	7.28433	-0.360659	0.826335	-0.436456	0.662506	NA	NA
ENSMUSG00000045174.10	648.722	0.190439	0.16485	1.15522	0.247999	0.593047	Amer3
ENSMUSG00000037509.21	3955.69	-0.239513	0.109476	-2.18782	0.0286827	0.248376	Arhgef4
ENSMUSG00000118272.1	249.267	-0.757964	0.216348	-3.50345	0.00045928	0.0391844	Smim39
ENSMUSG00000104002.2	1361.09	-0.328495	0.139393	-2.35662	0.0184421	0.204646	NA
ENSMUSG00000037503.12	7321.84	-0.102687	0.10896	-0.942424	0.345975	0.676939	Fam168b
ENSMUSG00000104358.1	102.528	-0.0639063	0.257895	-0.2478	0.804289	0.931536	NA
ENSMUSG00000026123.11	4403.9	-0.101615	0.115458	-0.880105	0.378802	0.699736	Plekhb2
ENSMUSG00000104417.1	1.05248	2.31682	2.40137	0.964791	0.334649	NA	NA
ENSMUSG00000102531.1	4.08887	0.55703	1.18637	0.469523	0.638696	NA	NA
ENSMUSG00000045216.7	1554.49	-0.0974765	0.145425	-0.670288	0.502674	0.782399	Hs6st1
ENSMUSG00000104523.1	366.584	0.0184979	0.162373	0.113922	0.909299	0.971617	NA
ENSMUSG00000102202.1	5.76782	-1.12614	0.931071	-1.20951	0.226468	NA	NA
ENSMUSG00000037470.14	1289.18	-0.135558	0.135651	-0.999315	0.317642	0.654613	Uggt1
ENSMUSG00000098752.1	1.5606	1.09186	1.84316	0.592385	0.553593	NA	Mir6897
ENSMUSG00000047180.8	15.6592	0.241941	0.673879	0.359028	0.719574	NA	Neurl3
ENSMUSG00000037447.16	167.769	-0.11945	0.19577	-0.610157	0.541758	0.807169	Arid5a
ENSMUSG00000010453.12	1309.94	0.117251	0.125266	0.936013	0.349266	0.679091	Kansl3
ENSMUSG00000098680.1	1.03697	1.11226	2.38535	0.466288	0.641009	NA	Mir6898
ENSMUSG00000037432.15	182.827	-0.623606	0.224063	-2.78318	0.00538295	0.121813	Fer1l5
ENSMUSG00000001143.13	544.667	-0.292534	0.178758	-1.63648	0.101739	0.417661	Lman2l
ENSMUSG00000037408.10	247.146	-0.00110338	0.200416	-0.00550547	0.995607	0.999177	Cnnm4
ENSMUSG00000106081.1	18.8652	0.315806	0.520552	0.606676	0.544066	NA	NA
ENSMUSG00000001138.13	582.087	0.138375	0.163161	0.848087	0.396389	0.712014	Cnnm3
ENSMUSG00000102845.1	14.9993	0.369971	0.59426	0.622574	0.533564	NA	NA
ENSMUSG00000067653.12	64.9731	-0.12084	0.282721	-0.427416	0.669076	0.870089	Ankrd23
ENSMUSG00000109510.1	93.6724	7.30465e-05	0.243278	0.000300259	0.99976	0.99988	NA
ENSMUSG00000079610.9	170.394	0.244891	0.196549	1.24595	0.212781	0.559318	Ankrd39
ENSMUSG00000026121.13	289.015	-0.0244433	0.162523	-0.150399	0.88045	0.961235	Sema4c
ENSMUSG00000087589.3	32.9994	-0.450303	0.469294	-0.959531	0.337291	0.67093	NA
ENSMUSG00000046337.17	6.55159	-0.134573	0.936986	-0.143623	0.885798	NA	Fam178b
ENSMUSG00000061518.11	2610.36	-0.386565	0.1572	-2.45907	0.0139298	0.18307	Cox5b
ENSMUSG00000037351.9	6579.62	-0.085262	0.113911	-0.748494	0.454162	0.753462	Actr1b
ENSMUSG00000102416.4	19.6533	0.712846	0.526452	1.35406	0.175718	NA	4933424G06Rik
ENSMUSG00000104237.1	19.4328	0.79191	0.543305	1.45758	0.144956	NA	NA
ENSMUSG00000026117.10	27.9014	0.578679	0.44223	1.30855	0.190688	0.538305	Zap70
ENSMUSG00000026116.11	1531.6	0.100956	0.115132	0.876871	0.380557	0.700168	Tmem131
ENSMUSG00000050122.18	30.3433	0.718778	0.610009	1.17831	0.238674	0.582533	Vwa3b
ENSMUSG00000103603.1	1.34498	2.73776	2.07478	1.31954	0.186988	NA	NA
ENSMUSG00000026113.17	2715.93	0.110208	0.123749	0.890578	0.373156	0.696067	Inpp4a
ENSMUSG00000026112.7	1479.38	-0.181397	0.137743	-1.31693	0.187862	0.534749	Coa5
ENSMUSG00000026111.15	619.963	-0.0181622	0.13966	-0.130046	0.89653	0.967757	Unc50
ENSMUSG00000026110.15	743.24	0.116803	0.133481	0.875056	0.381544	0.700727	Mgat4a
ENSMUSG00000026090.16	5174.06	0.443609	0.369141	1.20174	0.229466	0.574419	Cracdl
ENSMUSG00000089767.1	18.8912	-0.626295	0.542067	-1.15538	0.247933	NA	NA
ENSMUSG00000104365.1	0.858039	0.694588	2.56601	0.270688	0.786631	NA	NA
ENSMUSG00000060771.14	260.827	-0.73864	0.198221	-3.72634	0.000194281	0.0249774	Tsga10
ENSMUSG00000097268.1	35.2264	0.671473	0.411036	1.63361	0.102341	0.418393	NA
ENSMUSG00000037216.5	64.378	0.222423	0.299111	0.743613	0.457111	0.755422	Lipt1
ENSMUSG00000026088.15	117.355	-0.0473726	0.241455	-0.196197	0.844456	0.945585	Mitd1
ENSMUSG00000026087.11	681.265	-0.0349847	0.140727	-0.248601	0.80367	0.931535	Mrpl30
ENSMUSG00000061584.6	0.912311	3.34401	2.69796	1.23946	0.215175	NA	Lyg2
ENSMUSG00000058407.12	677.591	0.0365001	0.131458	0.277656	0.781276	0.921861	Txndc9
ENSMUSG00000026083.12	1483.71	0.12099	0.143022	0.845952	0.397579	0.712922	Eif5b
ENSMUSG00000026082.11	684.122	0.377323	0.166096	2.27172	0.0231034	0.225658	Rev1
ENSMUSG00000103804.1	12.1826	1.0524	0.760158	1.38445	0.166221	NA	NA
ENSMUSG00000037138.17	911.628	0.0968661	0.12476	0.776418	0.437502	0.74102	Aff3
ENSMUSG00000085391.1	1.16886	2.50671	2.12983	1.17695	0.239214	NA	NA
ENSMUSG00000048814.10	3374.3	-0.0952804	0.13613	-0.699922	0.483976	0.770465	Lonrf2
ENSMUSG00000026080.13	1077.56	-0.156537	0.13458	-1.16315	0.244767	0.589747	Chst10
ENSMUSG00000026078.10	266.951	-0.29717	0.184232	-1.61302	0.10674	0.423948	Pdcl3
ENSMUSG00000103046.1	26.2733	0.54871	0.457676	1.19891	0.230565	NA	NA
ENSMUSG00000104188.1	0.857068	3.2336	2.76275	1.17043	0.241829	NA	NA
ENSMUSG00000026077.15	839.834	-0.0314807	0.135172	-0.232894	0.815844	0.936714	Npas2
ENSMUSG00000073702.11	2155.21	-0.163572	0.136002	-1.20272	0.229084	0.574419	Rpl31
ENSMUSG00000003134.10	351.133	0.146895	0.188863	0.777785	0.436696	0.740538	Tbc1d8
ENSMUSG00000003135.15	588.221	0.0329666	0.146237	0.225433	0.821642	0.939144	Cnot11
ENSMUSG00000085894.1	138.802	-0.168539	0.221618	-0.760492	0.446961	0.747152	NA
ENSMUSG00000077704.1	6.01199	-1.16018	0.903083	-1.28469	0.1989	NA	Snord89
ENSMUSG00000048234.13	420.701	-0.184927	0.153562	-1.20425	0.228494	0.574328	Rnf149
ENSMUSG00000050967.5	3034.02	0.299249	0.155617	1.92298	0.054483	0.318482	Creg2
ENSMUSG00000097083.1	349.583	0.0837384	0.174538	0.479771	0.63139	0.85329	NA
ENSMUSG00000057173.8	5.15124	0.466822	1.0746	0.434415	0.663987	NA	Rfx8
ENSMUSG00000026074.15	3507.05	-0.0283435	0.119072	-0.238037	0.811853	0.9354	Map4k4
ENSMUSG00000102985.1	12.3254	0.452876	0.640822	0.706712	0.479745	NA	NA
ENSMUSG00000026073.13	8.42131	1.72879	0.811352	2.13075	0.0331099	NA	Il1r2
ENSMUSG00000097899.2	14.0924	-0.537399	0.597921	-0.898778	0.368771	NA	Gm16894
ENSMUSG00000026072.12	116.242	0.569022	0.310455	1.83286	0.0668229	0.347769	Il1r1
ENSMUSG00000070942.8	12.4326	-0.299458	0.623938	-0.479948	0.631264	NA	Il1rl2
ENSMUSG00000026069.15	4.59646	1.29047	1.07689	1.19833	0.230788	NA	Il1rl1
ENSMUSG00000026068.11	2.30075	3.58594	1.94766	1.84115	0.0655995	NA	Il18rap
ENSMUSG00000104441.1	0.924522	2.13313	2.51603	0.847815	0.396541	NA	Gm35801
ENSMUSG00000026065.8	23.0239	0.774792	0.62146	1.24673	0.212497	NA	Slc9a4
ENSMUSG00000102676.1	2.69061	2.19574	1.61753	1.35746	0.174634	NA	NA
ENSMUSG00000026062.12	77.1885	0.238525	0.417792	0.570918	0.568055	0.820556	Slc9a2
ENSMUSG00000103270.1	54.0549	-0.234035	0.323321	-0.723847	0.46916	0.762385	Gm37915
ENSMUSG00000041945.12	72.8366	-0.254181	0.271715	-0.935471	0.349546	0.679243	Mfsd9
ENSMUSG00000079588.3	5.87477	1.21133	1.01677	1.19135	0.233515	NA	Tmem182
ENSMUSG00000100832.1	17.916	-0.251751	0.531607	-0.473567	0.635809	NA	NA
ENSMUSG00000053640.2	1.13035	-0.457707	2.12934	-0.214953	0.829804	NA	NA
ENSMUSG00000101299.2	55.8473	-0.144383	0.322721	-0.447392	0.654592	0.864331	NA
ENSMUSG00000103106.1	2.15918	0.748259	1.57733	0.474382	0.635228	NA	NA
ENSMUSG00000060424.14	888.203	-0.331546	0.162847	-2.03593	0.0417572	0.287712	NA
ENSMUSG00000104199.1	1.11998	1.29991	2.30914	0.562942	0.573474	NA	NA
ENSMUSG00000093436.6	114.274	-0.46962	0.231751	-2.0264	0.0427241	0.289897	Gm20646
ENSMUSG00000045515.3	3062.98	-0.377793	0.161971	-2.33247	0.0196761	0.209654	Pou3f3
ENSMUSG00000097063.3	42.3472	0.0170094	0.424089	0.0401079	0.968007	0.990149	NA
ENSMUSG00000099784.1	52.7774	0.687042	0.357291	1.92292	0.0544901	0.318482	Dalir
ENSMUSG00000060679.14	476.428	0.221669	0.164635	1.34643	0.178165	0.523761	Mrps9
ENSMUSG00000041907.9	206.514	-0.276398	0.250805	-1.10205	0.270442	0.612032	Gpr45
ENSMUSG00000070939.9	1293.01	0.279021	0.132886	2.0997	0.0357554	0.269295	Tgfbrap1
ENSMUSG00000100269.1	3.75725	-0.114088	1.09979	-0.103736	0.917379	NA	NA
ENSMUSG00000041878.3	9.05837	0.385429	0.782598	0.492498	0.622367	NA	NA
ENSMUSG00000010290.7	586.034	0.0191025	0.13535	0.141134	0.887764	0.964086	AI597479
ENSMUSG00000008136.14	795.54	0.137255	0.157547	0.871203	0.383644	0.702125	Fhl2
ENSMUSG00000066877.11	721.902	0.0907255	0.142698	0.635787	0.524915	0.797461	Nck2
ENSMUSG00000103945.1	3.29282	3.16359	1.4685	2.1543	0.0312164	NA	NA
ENSMUSG00000026051.8	63.631	0.542385	0.472333	1.14831	0.25084	0.595753	Ecrg4
ENSMUSG00000100764.1	5.11474	0.519016	1.02072	0.50848	0.611117	NA	NA
ENSMUSG00000100635.1	2.48508	1.48854	1.44801	1.02799	0.303955	NA	NA
ENSMUSG00000100480.1	11.9112	0.575509	0.633326	0.908708	0.363504	NA	NA
ENSMUSG00000057363.12	880.879	0.000385287	0.148314	0.00259778	0.997927	0.999528	Uxs1
ENSMUSG00000100701.1	1.16088	-0.38462	1.96891	-0.195346	0.845122	NA	NA
ENSMUSG00000041763.14	1401.11	0.220507	0.157834	1.39708	0.162388	0.503769	Tpp2
ENSMUSG00000047343.4	2.98439	0.0293672	1.21354	0.0241996	0.980693	NA	Mettl21c
ENSMUSG00000091844.1	0.853782	1.93825	2.39188	0.810344	0.417743	NA	Gm8251
ENSMUSG00000026049.11	83.2293	0.307371	0.306689	1.00222	0.316236	0.653523	Tex30
ENSMUSG00000101104.6	80.8132	0.304799	0.272828	1.11719	0.263915	0.606938	NA
ENSMUSG00000026047.13	155.606	0.0942438	0.213628	0.441159	0.659098	0.866895	Poglut2
ENSMUSG00000041684.11	452.502	0.162669	0.162375	1.00181	0.316436	0.653523	Bivm
ENSMUSG00000026048.16	423.177	0.237344	0.172571	1.37534	0.169025	0.512777	Ercc5
ENSMUSG00000046828.3	1.98268	0.0334793	1.47925	0.0226325	0.981943	NA	Mettl21e
ENSMUSG00000089703.1	1.78393	-0.794813	1.57313	-0.505243	0.613388	NA	NA
ENSMUSG00000056870.9	60.5733	-0.0620862	0.314678	-0.1973	0.843592	0.945474	Gulp1
ENSMUSG00000026043.18	87.2204	-0.990374	0.382857	-2.5868	0.00968729	0.155094	Col3a1
ENSMUSG00000105211.1	2.92189	0.280174	1.37091	0.204371	0.838064	NA	NA
ENSMUSG00000026042.16	78.7643	-0.0744458	0.319669	-0.232884	0.815851	0.936714	Col5a2
ENSMUSG00000025995.16	461.328	0.188813	0.170817	1.10535	0.269008	0.610646	Wdr75
ENSMUSG00000084817.3	9.66389	0.0391479	0.698874	0.0560157	0.955329	NA	NA
ENSMUSG00000025993.10	158.971	-0.684785	0.309985	-2.20909	0.0271684	0.242453	Slc40a1
ENSMUSG00000041144.10	47.5555	0.987535	0.345698	2.85664	0.00428152	0.111575	Dnah7b
ENSMUSG00000101337.6	130.808	0.172857	0.229805	0.752189	0.451938	0.751481	Dnah7c
ENSMUSG00000025986.6	5034.17	-0.126412	0.12929	-0.977739	0.328203	0.664289	Slc39a10
ENSMUSG00000100213.1	42.0554	0.185907	0.360837	0.515209	0.606407	0.840891	NA
ENSMUSG00000026109.14	1189.63	-0.138196	0.148612	-0.929909	0.352418	0.679872	Tmeff2
ENSMUSG00000099625.1	2.3222	-1.28403	1.40718	-0.912486	0.361513	NA	NA
ENSMUSG00000101799.1	3.7545	0.34785	1.25649	0.276843	0.781901	NA	9330175M20Rik
ENSMUSG00000045954.7	178.126	-0.156403	0.237365	-0.658913	0.509952	0.787914	Cavin2
ENSMUSG00000026107.11	161.563	-0.390493	0.262882	-1.48543	0.13743	0.473458	Nabp1
ENSMUSG00000099413.1	3.184	1.91898	1.32817	1.44483	0.148507	NA	Gm17767
ENSMUSG00000101741.1	0.829272	-1.85907	2.60707	-0.713089	0.475791	NA	NA
ENSMUSG00000018417.14	856.124	-0.00468621	0.146119	-0.0320712	0.974415	0.992251	Myo1b
ENSMUSG00000072324.4	0.777565	1.82442	2.65508	0.687141	0.491994	NA	Gm8420
ENSMUSG00000062939.11	38.1287	-0.312907	0.367643	-0.851117	0.394705	0.710397	Stat4
ENSMUSG00000101628.1	236.96	0.0509417	0.182316	0.279414	0.779927	0.921225	NA
ENSMUSG00000109599.1	6.27385	-0.907959	0.871034	-1.04239	0.297229	NA	NA
ENSMUSG00000026104.14	335.955	0.0129414	0.163419	0.0791918	0.93688	0.981542	Stat1
ENSMUSG00000026103.14	8253.22	0.136299	0.113784	1.19788	0.230965	0.575037	Gls
ENSMUSG00000002881.14	524.93	-0.306815	0.13949	-2.19955	0.0278385	0.245061	Nab1
ENSMUSG00000097833.1	1.67272	1.26056	1.86721	0.675105	0.499609	NA	Gm5976
ENSMUSG00000101501.1	1.32759	0.0620354	1.87568	0.0330736	0.973616	NA	Rps27a-ps1
ENSMUSG00000043015.15	97.1583	0.600934	0.241777	2.48549	0.0129373	0.176874	Nemp2
ENSMUSG00000103630.1	5.73019	-0.0930865	0.956144	-0.0973561	0.922444	NA	NA
ENSMUSG00000041439.15	1728.04	-0.0199174	0.123298	-0.161538	0.871669	0.957378	Mfsd6
ENSMUSG00000100230.1	1.14441	1.24354	2.29286	0.542352	0.587576	NA	NA
ENSMUSG00000026102.9	579.738	0.00902162	0.133892	0.0673796	0.94628	0.98428	Inpp1
ENSMUSG00000041426.12	222.387	-0.0364648	0.183544	-0.198671	0.84252	0.94519	Hibch
ENSMUSG00000043629.12	336.152	0.227157	0.18322	1.2398	0.215048	0.561582	1700019D03Rik
ENSMUSG00000026100.6	5.91782	-0.801879	0.905837	-0.885236	0.37603	NA	Mstn
ENSMUSG00000060715.9	2.41469	-3.66159	1.80036	-2.0338	0.0419714	NA	1700019A02Rik
ENSMUSG00000026098.13	64.0537	0.24194	0.332974	0.726601	0.46747	0.761501	Pms1
ENSMUSG00000100763.1	8.99278	0.924571	0.793471	1.16522	0.243929	NA	NA
ENSMUSG00000026097.9	114.887	0.028893	0.233592	0.12369	0.90156	0.969025	Ormdl1
ENSMUSG00000100679.1	121.938	0.395067	0.228722	1.72728	0.0841176	0.386046	NA
ENSMUSG00000026096.14	290.635	0.506118	0.182854	2.76787	0.00564234	0.124426	Osgepl1
ENSMUSG00000099913.1	386.078	0.0257165	0.151229	0.17005	0.864971	0.95393	NA
ENSMUSG00000101838.6	7.34425	0.207235	0.837263	0.247514	0.80451	NA	NA
ENSMUSG00000026095.15	375.385	-0.047464	0.151506	-0.313281	0.754067	0.909412	Asnsd1
ENSMUSG00000117809.1	77.6417	0.45594	0.270768	1.68388	0.0922055	0.400635	Gm50478
ENSMUSG00000096141.2	32.6437	0.875934	0.39974	2.19126	0.0284332	0.247313	Dnah7a
ENSMUSG00000026094.14	238.588	0.069179	0.193567	0.357391	0.720799	0.892932	Stk17b
ENSMUSG00000042807.15	1505.65	0.318487	0.17715	1.79784	0.0722028	0.360391	Hecw2
ENSMUSG00000025983.11	3.79214	0.131985	1.14485	0.115286	0.908219	NA	Ccdc150
ENSMUSG00000041303.7	730.453	0.222149	0.149584	1.48511	0.137515	0.473458	Gtf3c3
ENSMUSG00000109809.1	1.00402	3.46586	2.58358	1.3415	0.17976	NA	Gm34066
ENSMUSG00000073678.4	811.61	0.285397	0.133947	2.13067	0.0331161	0.26224	Pgap1
ENSMUSG00000052331.14	270.088	0.352848	0.206751	1.70663	0.087891	0.392325	Ankrd44
ENSMUSG00000101674.6	19.9808	0.0298001	0.508039	0.0586571	0.953225	NA	NA
ENSMUSG00000102503.1	2.61444	2.06564	1.53593	1.34488	0.178665	NA	NA
ENSMUSG00000025982.13	5921.26	0.565998	0.178363	3.17329	0.00150721	0.0684678	Sf3b1
ENSMUSG00000103030.1	69.6927	-0.280376	0.297844	-0.94135	0.346526	0.677304	NA
ENSMUSG00000025981.13	414.153	-0.113791	0.219253	-0.518995	0.603764	0.839709	Coq10b
ENSMUSG00000101122.1	9.16159	0.338671	0.817025	0.414518	0.678495	NA	Gm17971
ENSMUSG00000025980.14	2555.27	-0.247714	0.116879	-2.1194	0.0340567	0.263885	Hspd1
ENSMUSG00000073676.4	870.944	-0.225017	0.159856	-1.40762	0.159244	0.500426	Hspe1
ENSMUSG00000025979.13	1165.07	0.0533137	0.161528	0.330058	0.741356	0.903385	Mob4
ENSMUSG00000061863.6	1.09546	-1.388	2.33093	-0.595472	0.551528	NA	NA
ENSMUSG00000025978.14	507.065	0.0200382	0.171306	0.116973	0.906881	0.970173	Rftn2
ENSMUSG00000097649.2	137.957	0.117196	0.208913	0.560981	0.574811	0.823217	NA
ENSMUSG00000046994.9	492.377	-0.185499	0.143415	-1.29344	0.195858	0.542393	Mars2
ENSMUSG00000025977.15	1.02149	-2.22386	2.4183	-0.919598	0.357783	NA	Boll
ENSMUSG00000100215.1	4.99034	-0.717175	1.09277	-0.656288	0.511639	NA	Gm8292
ENSMUSG00000038349.10	630.845	0.250478	0.150657	1.66257	0.0963987	0.407879	Plcl1
ENSMUSG00000102145.1	3.01065	2.2939	1.67935	1.36595	0.171956	NA	NA
ENSMUSG00000099950.1	8.90972	0.433414	0.765604	0.566107	0.571321	NA	9130227L01Rik
ENSMUSG00000038331.15	2115.96	0.140991	0.136638	1.03186	0.302139	0.640588	Satb2
ENSMUSG00000087022.4	762.309	0.260053	0.151406	1.71759	0.0858708	0.389965	9130024F11Rik
ENSMUSG00000104310.1	17.0348	-0.496417	0.57894	-0.857458	0.391192	NA	NA
ENSMUSG00000101429.1	3.4549	-0.202863	1.33199	-0.152301	0.87895	NA	BC055402
ENSMUSG00000038323.3	589.156	0.257363	0.170508	1.50939	0.1312	0.466214	1700066M21Rik
ENSMUSG00000048495.16	327.331	0.302589	0.216862	1.39531	0.162923	0.504405	Tyw5
ENSMUSG00000025971.6	378.618	0.150419	0.168197	0.894301	0.371161	0.694836	Maip1
ENSMUSG00000038305.15	564.382	-0.162514	0.13707	-1.18563	0.235769	0.580976	Spats2l
ENSMUSG00000054770.16	269.484	0.673813	0.191685	3.51522	0.00043939	0.0389784	Kctd18
ENSMUSG00000026039.9	23.4851	0.315887	0.460229	0.686369	0.49248	NA	Sgo2a
ENSMUSG00000063558.4	81.0161	0.663237	0.308345	2.15096	0.0314796	0.256203	Aox1
ENSMUSG00000064294.12	12.5102	-0.591466	0.678899	-0.871214	0.383637	NA	Aox3
ENSMUSG00000038242.12	24.8909	-0.14832	0.449502	-0.329966	0.741425	NA	Aox4
ENSMUSG00000089822.1	6.62975	-0.615145	0.927959	-0.6629	0.507394	NA	NA
ENSMUSG00000103839.1	40.9752	-0.274964	0.398088	-0.690713	0.489746	0.77422	NA
ENSMUSG00000051223.14	4659.19	0.0507709	0.116686	0.435107	0.663485	0.867587	Bzw1
ENSMUSG00000026034.17	1639.19	0.00767451	0.150328	0.0510519	0.959284	0.987981	Clk1
ENSMUSG00000026035.15	186.627	0.014427	0.19444	0.0741979	0.940853	0.982747	Ppil3
ENSMUSG00000026036.17	538.819	0.12234	0.138926	0.880611	0.378528	0.699735	Nif3l1
ENSMUSG00000026037.14	540.592	0.156087	0.167578	0.931431	0.351631	0.679565	Orc2
ENSMUSG00000094245.1	4.50932	0.366597	1.09691	0.334208	0.738223	NA	NA
ENSMUSG00000085054.2	208.521	0.330566	0.233592	1.41514	0.157028	0.497881	NA
ENSMUSG00000038174.14	2863.19	0.326144	0.180322	1.80867	0.0705021	0.356923	Hycc2
ENSMUSG00000026032.8	613.393	-0.471763	0.210398	-2.24224	0.0249457	0.23392	Ndufb3
ENSMUSG00000059647.5	1.33555	0.04815	1.7598	0.027361	0.978172	NA	NA
ENSMUSG00000047528.13	3.84748	0.172872	1.08275	0.15966	0.873149	NA	Flacc1
ENSMUSG00000102059.1	11.7616	0.130498	0.661421	0.197299	0.843594	NA	Gm20257
ENSMUSG00000026031.15	270.803	-0.266503	0.187972	-1.41778	0.156254	0.496558	Cflar
ENSMUSG00000026029.14	49.1078	0.233083	0.331076	0.704018	0.481422	0.769156	Casp8
ENSMUSG00000026028.12	6239.95	0.0791392	0.101725	0.777973	0.436585	0.740522	Trak2
ENSMUSG00000026027.13	932.571	0.0380897	0.134002	0.284246	0.776222	0.920251	Stradb
ENSMUSG00000038079.14	394.017	0.105902	0.15149	0.69907	0.484509	0.7708	Tmem237
ENSMUSG00000097573.2	33.9932	-0.193236	0.408416	-0.473135	0.636117	0.85559	NA
ENSMUSG00000079550.9	137.277	0.303415	0.238561	1.27186	0.203424	0.548449	Mpp4
ENSMUSG00000101586.1	106.02	0.0334738	0.25214	0.132759	0.894384	0.967126	NA
ENSMUSG00000026024.14	1037.96	-0.0255946	0.148117	-0.1728	0.862809	0.952828	Als2
ENSMUSG00000026023.16	10.0589	-0.129144	0.764279	-0.168975	0.865816	NA	Cdk15
ENSMUSG00000041075.8	88.2815	0.542978	0.286015	1.89842	0.0576403	0.32714	Fzd7
ENSMUSG00000097819.1	2.13174	4.54469	2.15219	2.11166	0.0347155	NA	NA
ENSMUSG00000047361.16	81.6689	0.14882	0.287396	0.517822	0.604583	0.840243	Gm973
ENSMUSG00000099811.6	0.801551	-3.12431	2.78611	-1.12139	0.262123	NA	NA
ENSMUSG00000026021.15	1234.05	0.0489613	0.121203	0.403962	0.68624	0.877284	Sumo1
ENSMUSG00000103821.1	6.99941	0.182164	0.817249	0.222899	0.823614	NA	NA
ENSMUSG00000026020.9	708.952	0.173792	0.134026	1.2967	0.194733	0.542165	Nop58
ENSMUSG00000077358.1	1.35676	0.111257	2.00336	0.0555349	0.955712	NA	Gm26293
ENSMUSG00000089512.3	1.13645	0.421207	2.12509	0.198207	0.842883	NA	Gm26287
ENSMUSG00000067336.6	4343.87	0.295868	0.143341	2.06408	0.0390103	0.281585	Bmpr2
ENSMUSG00000041040.12	1489.04	0.232561	0.123028	1.8903	0.0587173	0.330123	Fam117b
ENSMUSG00000026018.12	1019.53	0.0509649	0.12798	0.398227	0.690463	0.879279	Ica1l
ENSMUSG00000026019.15	595.599	-0.0608509	0.143106	-0.425215	0.67068	0.870941	Wdr12
ENSMUSG00000026017.13	384.073	0.419193	0.155188	2.7012	0.00690898	0.135315	Carf
ENSMUSG00000073664.11	521.216	-0.0216197	0.187404	-0.115364	0.908156	0.970901	Nbeal1
ENSMUSG00000049439.13	189.816	-0.15736	0.201748	-0.779984	0.4354	0.739799	Cyp20a1
ENSMUSG00000026782.15	4784.32	0.158449	0.10716	1.47862	0.139241	0.474564	Abi2
ENSMUSG00000026014.15	1395.1	-0.00714459	0.142316	-0.0502023	0.959961	0.988125	Raph1
ENSMUSG00000101188.1	32.4246	0.198663	0.429658	0.462374	0.643813	0.860048	NA
ENSMUSG00000026012.2	4.70479	0.919898	0.998921	0.920891	0.357107	NA	Cd28
ENSMUSG00000102549.1	3.83912	-0.619944	1.20086	-0.516251	0.605679	NA	NA
ENSMUSG00000026011.13	1.31438	-0.0157809	1.85714	-0.00849747	0.99322	NA	Ctla4
ENSMUSG00000026009.14	2.82565	0.890274	1.26231	0.705275	0.480639	NA	Icos
ENSMUSG00000052062.14	56.4256	-0.0397739	0.305145	-0.130345	0.896294	0.967757	Pard3b
ENSMUSG00000085842.7	1.7878	0.271695	1.94426	0.139742	0.888864	NA	NA
ENSMUSG00000025969.15	298.264	-0.343293	0.288438	-1.19018	0.233976	0.578974	Nrp2
ENSMUSG00000100811.1	1.00402	3.46586	2.58358	1.3415	0.17976	NA	NA
ENSMUSG00000103032.1	1.4736	0.259014	1.91153	0.135501	0.892216	NA	NA
ENSMUSG00000100426.1	0.973364	-2.15386	2.71661	-0.792849	0.427866	NA	NA
ENSMUSG00000040865.15	737.225	-0.0904831	0.142123	-0.636652	0.524352	0.797391	Ino80d
ENSMUSG00000084799.7	543.097	0.105605	0.137384	0.768688	0.442079	0.743926	Ino80dos
ENSMUSG00000101599.1	45.4957	-0.220397	0.334599	-0.658688	0.510096	0.78797	NA
ENSMUSG00000025968.16	2639.19	0.118957	0.114393	1.0399	0.298385	0.638001	Ndufs1
ENSMUSG00000025967.16	1513.67	-0.0868426	0.129296	-0.671656	0.501802	0.7819	Eef1b2
ENSMUSG00000098850.1	7.48074	-0.68764	0.853386	-0.805778	0.420371	NA	NA
ENSMUSG00000064612.2	5.95759	2.07839	1.04148	1.99561	0.045976	NA	Gm26457
ENSMUSG00000105060.1	5.60253	1.96869	1.05425	1.86738	0.0618479	NA	NA
ENSMUSG00000064602.1	6.67155	1.4153	0.928986	1.52349	0.127637	NA	Snora41
ENSMUSG00000046856.13	13.8342	-0.706222	0.607764	-1.162	0.245235	NA	Gpr1
ENSMUSG00000092705.1	4.13439	0.307346	1.20383	0.255306	0.798487	NA	NA
ENSMUSG00000027520.15	584.819	-0.386562	0.18429	-2.09758	0.0359422	0.269937	Zdbf2
ENSMUSG00000081643.1	2.15793	-1.1305	1.5039	-0.751712	0.452224	NA	NA
ENSMUSG00000025964.15	3475.24	0.0758514	0.115339	0.657639	0.51077	0.788403	Adam23
ENSMUSG00000087823.1	1.59748	0.550236	1.65109	0.333256	0.738941	NA	Gm22281
ENSMUSG00000115378.1	8.98761	0.588999	0.876748	0.6718	0.501711	NA	Gm39653
ENSMUSG00000025963.5	11.2997	0.484571	0.684875	0.707532	0.479236	NA	Mdh1b
ENSMUSG00000025962.15	233.998	-0.255069	0.172737	-1.47663	0.139774	0.475445	Fastkd2
ENSMUSG00000025961.1	12.4799	0.612594	0.629644	0.972922	0.330592	NA	4933402D24Rik
ENSMUSG00000082373.2	9.14196	0.164637	0.719539	0.228809	0.819017	NA	Gm13754
ENSMUSG00000044689.5	11.3996	0.385429	0.633242	0.60866	0.54275	NA	Gm13749
ENSMUSG00000025959.13	1041.34	0.0458801	0.134382	0.341416	0.732791	0.898382	Klf7
ENSMUSG00000097272.1	538.151	-0.00847163	0.164668	-0.0514467	0.95897	0.987981	NA
ENSMUSG00000086836.1	27.4925	-0.0114013	0.44488	-0.0256278	0.979554	0.994489	NA
ENSMUSG00000025958.14	1123.07	-0.0345542	0.13737	-0.251541	0.801395	0.930801	Creb1
ENSMUSG00000025956.10	153.558	0.02574	0.201539	0.127717	0.898373	0.967931	Mettl21a
ENSMUSG00000087213.2	5.56568	0.137604	0.949185	0.144971	0.884734	NA	2810408I11Rik
ENSMUSG00000070871.10	374.084	0.0724119	0.165819	0.436693	0.662334	0.867587	Ccnyl1
ENSMUSG00000045005.9	38.0058	0.270046	0.379751	0.711113	0.477014	0.766532	Fzd5
ENSMUSG00000102140.1	8.84997	0.319625	0.754616	0.423559	0.671887	NA	NA
ENSMUSG00000051344.13	912.235	0.178904	0.128004	1.39765	0.16222	0.503578	Plekhm3
ENSMUSG00000084416.3	20.7287	-0.362179	0.47668	-0.759796	0.447377	NA	Rpl10a-ps1
ENSMUSG00000044429.8	5.56331	-0.827406	1.00243	-0.825397	0.409146	NA	Cryga
ENSMUSG00000100846.1	53.5242	0.372797	0.313248	1.1901	0.234006	0.578974	NA
ENSMUSG00000044816.10	80.491	0.52288	0.258838	2.02011	0.0433724	0.291945	D630023F18Rik
ENSMUSG00000025950.16	779.414	-0.271907	0.183211	-1.48412	0.137778	0.473458	Idh1
ENSMUSG00000025949.16	1068.43	0.242079	0.143918	1.68206	0.0925575	0.40099	Pikfyve
ENSMUSG00000025946.13	38.2403	0.00891066	0.421336	0.0211486	0.983127	0.995642	Pth2r
ENSMUSG00000015222.17	22438.9	0.0857692	0.140847	0.608952	0.542556	0.807692	Map2
ENSMUSG00000073656.4	384.988	-0.157305	0.171415	-0.917686	0.358783	0.684301	NA
ENSMUSG00000065694.1	2.12018	0.256474	1.63976	0.15641	0.87571	NA	Gm25411
ENSMUSG00000055567.18	5637.5	0.278216	0.128967	2.15727	0.0309846	0.25528	Unc80
ENSMUSG00000103375.1	19.2506	0.534513	0.526919	1.01441	0.310387	NA	NA
ENSMUSG00000026005.15	403.9	-0.242696	0.175023	-1.38665	0.165548	0.50717	Rpe
ENSMUSG00000026004.15	249.307	0.0637684	0.18285	0.348747	0.727279	0.895929	Kansl1l
ENSMUSG00000102559.1	16.0539	-0.26321	0.563565	-0.467044	0.640468	NA	NA
ENSMUSG00000102374.1	15.871	-0.0649437	0.558023	-0.116382	0.90735	NA	NA
ENSMUSG00000102776.1	32.1196	0.587916	0.414621	1.41796	0.156202	0.496558	NA
ENSMUSG00000082057.1	6.22161	0.730015	0.992237	0.735726	0.461897	NA	Gm15789
ENSMUSG00000103706.1	6.1794	0.883521	0.991811	0.890816	0.373028	NA	NA
ENSMUSG00000103756.1	11.4002	0.918759	0.664253	1.38315	0.16662	NA	NA
ENSMUSG00000103382.1	14.4412	0.661432	0.566705	1.16715	0.243149	NA	NA
ENSMUSG00000103553.1	2.45595	4.76059	1.7647	2.69767	0.00698261	NA	NA
ENSMUSG00000026003.5	543.708	0.18141	0.155168	1.16912	0.242356	0.587016	Acadl
ENSMUSG00000061816.15	11.6605	0.0404489	0.661731	0.0611258	0.951259	NA	Myl1
ENSMUSG00000026000.16	2852.96	0.166663	0.109883	1.51674	0.129332	0.463512	Lancl1
ENSMUSG00000025991.8	15.9349	0.698108	0.552462	1.26363	0.206363	NA	Cps1
ENSMUSG00000062209.15	1856.72	0.235494	0.148392	1.58698	0.112517	0.433198	Erbb4
ENSMUSG00000101156.1	2.2766	0.821744	1.39704	0.588203	0.556396	NA	NA
ENSMUSG00000025997.13	55.2095	0.122395	0.305407	0.40076	0.688597	0.878642	Ikzf2
ENSMUSG00000053153.14	12.1117	0.713841	0.679396	1.0507	0.293397	NA	Spag16
ENSMUSG00000045648.15	147.45	0.574396	0.226335	2.53782	0.0111546	0.166658	Vwc2l
ENSMUSG00000026196.7	10.9057	-0.779763	0.686129	-1.13647	0.255761	NA	Bard1
ENSMUSG00000050296.14	5.79582	0.091017	0.910934	0.0999161	0.920411	NA	Abca12
ENSMUSG00000026192.13	397.995	-0.226958	0.159272	-1.42498	0.154164	0.495019	Atic
ENSMUSG00000026193.15	939.298	-0.210825	0.186739	-1.12898	0.258905	0.603302	Fn1
ENSMUSG00000073652.10	16.635	-0.192999	0.569617	-0.338823	0.734743	NA	Apol7d
ENSMUSG00000101834.1	1.00539	-0.903549	2.42633	-0.372394	0.7096	NA	NA
ENSMUSG00000039395.8	81.5434	0.489888	0.286668	1.7089	0.0874692	0.392325	Mreg
ENSMUSG00000097131.1	42.2129	-0.426513	0.393177	-1.08479	0.278016	0.619391	NA
ENSMUSG00000093956.1	1.11994	-1.41345	2.14684	-0.658385	0.510291	NA	NA
ENSMUSG00000026189.13	63.7819	0.502972	0.335431	1.49948	0.13375	0.469851	Pecr
ENSMUSG00000026188.11	449.604	0.115468	0.150011	0.769728	0.441461	0.743728	Tmem169
ENSMUSG00000026187.8	260.159	0.13133	0.185373	0.708465	0.478656	0.767906	Xrcc5
ENSMUSG00000039372.5	554.184	-0.282338	0.195134	-1.44689	0.147927	0.486518	Marchf4
ENSMUSG00000039354.16	756.135	0.144424	0.141084	1.02367	0.305992	0.643715	Smarcal1
ENSMUSG00000110712.1	2.21704	0.745955	1.52353	0.489624	0.6244	NA	NA
ENSMUSG00000046330.10	1752.4	-0.138505	0.180247	-0.768422	0.442237	0.743926	Rpl37a
ENSMUSG00000039323.18	562.51	-0.571292	0.231732	-2.46531	0.0136895	0.181284	Igfbp2
ENSMUSG00000026185.8	2226.33	-0.37278	0.217418	-1.71458	0.0864226	0.390766	Igfbp5
ENSMUSG00000101968.6	1.14764	1.36265	2.12666	0.640747	0.521687	NA	1700027A15Rik
ENSMUSG00000100301.6	7.12149	-0.0516911	0.812992	-0.0635814	0.949304	NA	6030407O03Rik
ENSMUSG00000101344.1	1.18902	0.54507	2.27666	0.239417	0.810782	NA	NA
ENSMUSG00000055322.15	648.671	-0.209193	0.143043	-1.46245	0.143619	0.480825	Tns1
ENSMUSG00000061815.11	2.00666	0.529888	1.61671	0.327757	0.743095	NA	Rufy4
ENSMUSG00000048480.5	0.760663	1.75939	2.93332	0.599795	0.548643	NA	Cxcr1
ENSMUSG00000006304.14	3621.24	0.140672	0.153613	0.915761	0.359792	0.685221	Arpc2
ENSMUSG00000006299.13	1788.74	-0.186962	0.121412	-1.53989	0.123587	0.453039	Aamp
ENSMUSG00000101503.1	633.935	-0.146067	0.152714	-0.956474	0.338833	0.671749	NA
ENSMUSG00000026179.14	2564.4	-0.0530646	0.111295	-0.476794	0.633509	0.854271	Pnkd
ENSMUSG00000103013.1	2.36545	0.891051	1.39181	0.640208	0.522037	NA	NA
ENSMUSG00000006301.17	577.654	0.0318802	0.16671	0.191231	0.848344	0.946857	Tmbim1
ENSMUSG00000099931.1	18.6291	0.610901	0.525476	1.16257	0.245005	NA	NA
ENSMUSG00000103403.1	0.856588	0.70164	2.39127	0.293417	0.769203	NA	NA
ENSMUSG00000073650.8	37.406	0.372243	0.375459	0.991435	0.321473	0.657733	Catip
ENSMUSG00000026177.11	51.3275	0.811001	0.336624	2.40922	0.0159867	0.192098	Slc11a1
ENSMUSG00000026176.13	363.797	-0.415973	0.171874	-2.42022	0.0155111	0.190368	Ctdsp1
ENSMUSG00000065468.1	1.00968	-3.4485	2.58126	-1.33597	0.181558	NA	Mir26b
ENSMUSG00000026175.12	17.7538	0.146564	0.538286	0.272279	0.785408	NA	Vil1
ENSMUSG00000033364.13	454.153	-0.000530042	0.150204	-0.00352882	0.997184	0.999481	Usp37
ENSMUSG00000026174.9	652.187	-0.0222636	0.137453	-0.161972	0.871328	0.957155	Cnot9
ENSMUSG00000026173.15	359.431	0.0130546	0.163893	0.0796533	0.936513	0.981542	Plcd4
ENSMUSG00000026135.17	681.567	-0.0282255	0.134595	-0.209707	0.833896	0.942392	Zfp142
ENSMUSG00000026172.12	239.006	-0.466377	0.238932	-1.95192	0.0509474	0.309631	Bcs1l
ENSMUSG00000026171.12	447.432	0.114821	0.167469	0.685627	0.492948	0.776684	Rnf25
ENSMUSG00000033276.18	67.4383	-0.00732096	0.322929	-0.0226705	0.981913	0.995524	Stk36
ENSMUSG00000033257.14	404.856	0.184501	0.154088	1.19738	0.231158	0.575334	Ttll4
ENSMUSG00000026170.6	54.0853	0.0551088	0.358653	0.153655	0.877882	0.96055	Cyp27a1
ENSMUSG00000006542.13	1.86489	0.31116	1.55528	0.200067	0.841428	NA	Prkag3
ENSMUSG00000033227.7	8.44019	0.53858	0.735265	0.732498	0.463865	NA	Wnt6
ENSMUSG00000026167.14	148.948	0.239546	0.349093	0.686195	0.49259	0.776379	Wnt10a
ENSMUSG00000089964.1	1.66432	-0.616543	1.7218	-0.35808	0.720284	NA	Gm16582
ENSMUSG00000090071.4	10017.7	-0.613489	0.198763	-3.08653	0.00202505	0.0742184	Cdk5r2
ENSMUSG00000006546.3	5.55308	-0.19751	0.93472	-0.211304	0.83265	NA	Cryba2
ENSMUSG00000047021.14	73.4268	0.387476	0.288705	1.34212	0.179558	0.525088	Cfap65
ENSMUSG00000089653.1	2.77463	0.830505	1.42916	0.581112	0.561165	NA	NA
ENSMUSG00000006538.12	2.90958	0.296664	1.34416	0.220705	0.825322	NA	Ihh
ENSMUSG00000026162.7	22.361	0.0931971	0.484728	0.192267	0.847533	NA	Nhej1
ENSMUSG00000026205.8	14.0118	-1.14089	0.660496	-1.72732	0.0841095	NA	Slc23a3
ENSMUSG00000033159.14	473.603	0.218663	0.168612	1.29684	0.194685	0.542165	Cnppd1
ENSMUSG00000049339.16	3365.82	-0.0534532	0.115706	-0.461976	0.644099	0.860048	Retreg2
ENSMUSG00000026197.12	247.138	0.22634	0.1806	1.25327	0.210108	0.55638	Zfand2b
ENSMUSG00000026198.15	364.219	-0.324205	0.172665	-1.87765	0.060429	0.334552	Abcb6
ENSMUSG00000099519.1	1979.54	-0.11351	0.129842	-0.87422	0.381999	0.701086	NA
ENSMUSG00000033124.15	3250.68	0.158517	0.130814	1.21177	0.225599	0.571165	Atg9a
ENSMUSG00000026199.17	404.469	-0.0888568	0.15808	-0.562099	0.574049	0.823107	Ankzf1
ENSMUSG00000026200.13	237.366	0.0789039	0.186516	0.423041	0.672265	0.871644	Glb1l
ENSMUSG00000099204.2	5.67426	0.9288	0.94576	0.982067	0.326067	NA	NA
ENSMUSG00000026201.12	2865.24	-0.571228	0.178297	-3.20381	0.00135622	0.0645041	Stk16
ENSMUSG00000026202.13	9107.09	-0.449318	0.164402	-2.73305	0.00627513	0.129214	Tuba4a
ENSMUSG00000096094.2	3.28551	1.5798	1.35063	1.16967	0.242132	NA	A630095N17Rik
ENSMUSG00000026203.16	1200.63	-0.379392	0.143098	-2.65127	0.00801909	0.145546	Dnajb2
ENSMUSG00000026204.15	10971.2	0.0266165	0.110018	0.24193	0.808835	0.93391	Ptprn
ENSMUSG00000101840.1	1955.29	0.00951537	0.112672	0.0844518	0.932697	0.98025	NA
ENSMUSG00000033061.15	461.285	-0.0909224	0.167439	-0.543018	0.587117	0.830758	Resp18
ENSMUSG00000100556.1	249.473	0.0316351	0.196414	0.161063	0.872044	0.957378	NA
ENSMUSG00000026209.15	548.157	0.00318362	0.140589	0.0226449	0.981933	0.995524	Dnpep
ENSMUSG00000026208.9	19.338	-0.0537418	0.499867	-0.107512	0.914383	NA	Des
ENSMUSG00000026207.16	2813.02	-0.288728	0.129482	-2.22987	0.0257561	0.237385	Speg
ENSMUSG00000086053.1	1.34168	-3.85935	2.3461	-1.64501	0.0999687	NA	NA
ENSMUSG00000033021.16	453.179	0.131279	0.152072	0.86327	0.387989	0.705529	Gmppa
ENSMUSG00000033007.15	213.588	0.419953	0.224981	1.86661	0.0619557	0.337276	Asic4
ENSMUSG00000102605.1	81.7824	0.467505	0.27156	1.72155	0.0851504	0.388275	NA
ENSMUSG00000032997.16	1437.37	-0.106176	0.141394	-0.750921	0.4527	0.752156	Chpf
ENSMUSG00000026211.17	443.364	-0.448651	0.210125	-2.13516	0.0327482	0.261018	Obsl1
ENSMUSG00000051703.14	1287.31	-0.536118	0.170726	-3.14022	0.00168823	0.0704769	Tmem198
ENSMUSG00000032968.4	307.72	-0.292025	0.192804	-1.51462	0.129869	0.464272	Inha
ENSMUSG00000026213.15	744.933	-0.120406	0.132023	-0.912008	0.361764	0.686857	Stk11ip
ENSMUSG00000006576.16	2588.92	-0.316148	0.145614	-2.17113	0.029921	0.253064	Slc4a3
ENSMUSG00000100827.1	2.51338	0.234744	1.30405	0.180012	0.857143	NA	NA
ENSMUSG00000100553.6	10.4799	0.921476	0.707445	1.30254	0.192731	NA	Gm17751
ENSMUSG00000100534.1	1.61627	2.0129	2.05216	0.980869	0.326658	NA	NA
ENSMUSG00000026235.14	5160.29	0.0426077	0.124123	0.343269	0.731396	0.897862	Epha4
ENSMUSG00000101849.1	9.63874	-0.533018	0.713943	-0.746583	0.455315	NA	NA
ENSMUSG00000032908.9	307.464	-0.271993	0.231293	-1.17597	0.239609	0.58353	Sgpp2
ENSMUSG00000026245.16	821.189	-0.103093	0.135102	-0.763074	0.445419	0.746095	Farsb
ENSMUSG00000101798.1	0.954665	0.920709	2.29577	0.401047	0.688386	NA	NA
ENSMUSG00000104018.1	11.0785	-0.374415	0.641803	-0.58338	0.559638	NA	NA
ENSMUSG00000090486.2	4.87836	0.524966	1.00032	0.524798	0.599724	NA	NA
ENSMUSG00000012187.13	1.51313	0.999538	1.78379	0.560344	0.575245	NA	Mogat1
ENSMUSG00000032883.15	3653.27	0.0392561	0.130105	0.301727	0.76286	0.91334	Acsl3
ENSMUSG00000079470.8	646.653	0.265089	0.171636	1.54448	0.122471	0.45119	Utp14b
ENSMUSG00000099377.1	1.18107	1.39389	1.99948	0.697127	0.485723	NA	Gm6159
ENSMUSG00000047330.8	16.0689	0.233436	0.569134	0.41016	0.681689	NA	Kcne4
ENSMUSG00000050711.7	3823.03	0.117527	0.161938	0.725753	0.46799	0.761593	Scg2
ENSMUSG00000054702.14	34.7488	0.10058	0.447791	0.224613	0.822281	0.9393	Ap1s3
ENSMUSG00000073643.11	660.16	0.0467981	0.13492	0.346858	0.728698	0.896462	Wdfy1
ENSMUSG00000026248.9	305.819	-0.33639	0.18176	-1.85074	0.0642068	0.342371	Mrpl44
ENSMUSG00000026249.10	2967.57	-0.0280726	0.112023	-0.250597	0.802126	0.930917	Serpine2
ENSMUSG00000043230.2	3.25001	1.95303	1.35932	1.43677	0.150783	NA	Fam124b
ENSMUSG00000004364.14	2930.46	0.293053	0.150609	1.94579	0.0516798	0.310833	Cul3
ENSMUSG00000103076.1	5.4342	-1.21291	0.960422	-1.2629	0.206626	NA	NA
ENSMUSG00000038608.15	814.171	-0.170352	0.192024	-0.887138	0.375005	0.697398	Dock10
ENSMUSG00000054976.14	1157.55	0.447505	0.117323	3.81429	0.000136574	0.0215388	Nyap2
ENSMUSG00000055980.2	417.817	-0.26231	0.160468	-1.63465	0.102123	0.41794	Irs1
ENSMUSG00000022591.5	207.456	-0.364284	0.191113	-1.90612	0.0566352	0.323895	NA
ENSMUSG00000026142.15	117.932	-0.358723	0.224183	-1.60014	0.109569	0.429206	Rhbdd1
ENSMUSG00000067158.9	28.0203	0.356097	0.423056	0.841724	0.399942	0.714451	Col4a4
ENSMUSG00000079465.8	15.3257	-0.168234	0.655982	-0.256461	0.797595	NA	Col4a3
ENSMUSG00000097564.2	295.515	-0.158502	0.201258	-0.787555	0.430957	0.737092	NA
ENSMUSG00000026150.14	3484.41	0.168298	0.112416	1.4971	0.134367	0.471327	Mff
ENSMUSG00000101450.1	21.6138	1.35308	0.530628	2.54996	0.0107735	NA	NA
ENSMUSG00000026149.2	0.845783	1.94422	2.59435	0.749405	0.453613	NA	Tm4sf20
ENSMUSG00000093782.1	33.0396	-0.743773	0.424143	-1.75359	0.079501	0.37701	NA
ENSMUSG00000026159.13	2302.18	-0.0828453	0.110096	-0.752479	0.451763	0.751479	Agfg1
ENSMUSG00000113880.1	3.08952	-0.748372	1.35725	-0.551387	0.581369	NA	NA
ENSMUSG00000113973.1	0.89467	3.29101	3.02173	1.08912	0.276103	NA	NA
ENSMUSG00000038496.16	63.0309	-0.11269	0.317842	-0.354546	0.722929	0.893604	Slc19a3
ENSMUSG00000053161.16	3.94059	1.94953	1.21495	1.60462	0.108577	NA	Daw1
ENSMUSG00000026163.17	4824.83	0.310878	0.157657	1.97186	0.0486256	0.305136	Sphkap
ENSMUSG00000104374.1	1.34025	1.60595	1.92086	0.836054	0.403124	NA	NA
ENSMUSG00000045658.16	529.825	0.0936092	0.137094	0.682812	0.494725	0.778173	Pid1
ENSMUSG00000036766.12	2564.41	-0.0389888	0.110359	-0.35329	0.723871	0.89394	Dner
ENSMUSG00000093254.1	36.9804	-0.23461	0.4532	-0.517673	0.604686	0.840243	Mir5126
ENSMUSG00000026219.14	3477	0.210067	0.129028	1.62807	0.103509	0.419981	Trip12
ENSMUSG00000103505.1	7.42469	0.0562192	0.835439	0.067293	0.946348	NA	NA
ENSMUSG00000104503.1	1.44723	-1.01714	1.80332	-0.564039	0.572728	NA	NA
ENSMUSG00000073633.9	37.2231	0.186601	0.403615	0.462325	0.643849	0.860048	Fbxo36
ENSMUSG00000026220.6	169.841	0.0634855	0.25896	0.245156	0.806336	0.932501	Slc16a14
ENSMUSG00000089844.7	12.6013	-0.030948	0.657376	-0.0470782	0.962451	NA	A530032D15Rik
ENSMUSG00000089652.1	1.58993	-0.0723116	1.85892	-0.0388998	0.96897	NA	NA
ENSMUSG00000089937.1	1.58993	-0.0723116	1.85892	-0.0388998	0.96897	NA	Gm7281
ENSMUSG00000101751.1	12.0359	-0.392262	0.778164	-0.504087	0.6142	NA	NA
ENSMUSG00000089714.1	11.8889	-0.434425	0.779427	-0.557365	0.577278	NA	NA
ENSMUSG00000094127.1	2.15832	-0.19501	1.41139	-0.138169	0.890107	NA	NA
ENSMUSG00000070034.13	14.6529	0.777884	0.576589	1.34911	0.1773	NA	Sp110
ENSMUSG00000070031.11	13.2827	-0.824915	0.620462	-1.32952	0.183677	NA	Sp140
ENSMUSG00000073628.5	1.16659	-1.21846	2.3556	-0.517263	0.604972	NA	NA
ENSMUSG00000090246.1	3.27602	-1.18302	1.29088	-0.916442	0.359435	NA	NA
ENSMUSG00000026222.16	30.3707	-0.36549	0.400915	-0.911641	0.361958	0.687082	Sp100
ENSMUSG00000052760.16	11.4467	0.0983307	0.660823	0.1488	0.881711	NA	A630001G21Rik
ENSMUSG00000036707.16	4154.68	0.203675	0.133375	1.52708	0.12674	0.458903	Cab39
ENSMUSG00000026223.15	11620.6	0.0445633	0.132684	0.335861	0.736976	0.900534	Itm2c
ENSMUSG00000026224.11	35.9106	0.496018	0.375591	1.32063	0.186624	0.53347	4933407L21Rik
ENSMUSG00000099767.1	6.7756	-2.49899	0.975974	-2.56051	0.0104519	NA	NA
ENSMUSG00000049608.8	17.3219	0.69932	0.529572	1.32054	0.186655	NA	Gpr55
ENSMUSG00000100108.1	0.780423	1.82446	2.65202	0.687951	0.491483	NA	NA
ENSMUSG00000099342.1	7.69469	-1.1298	0.878734	-1.28572	0.198541	NA	Gm18180
ENSMUSG00000026226.16	11.9521	-0.415945	0.66113	-0.629142	0.529256	NA	Spata3
ENSMUSG00000026227.11	179.737	0.00800912	0.225213	0.0355624	0.971631	0.991646	2810459M11Rik
ENSMUSG00000026229.17	2121.91	0.157815	0.13903	1.13511	0.256329	0.599831	Psmd1
ENSMUSG00000026228.6	6.47986	0.73363	1.10451	0.664212	0.506555	NA	Htr2b
ENSMUSG00000103272.1	4.71106	-1.41244	1.05473	-1.33915	0.180522	NA	NA
ENSMUSG00000094638.1	537.265	0.0454326	0.145454	0.312351	0.754774	0.909656	NA
ENSMUSG00000062590.13	532.491	0.183132	0.175048	1.04618	0.295478	0.635002	Armc9
ENSMUSG00000079445.3	20.3009	0.420283	0.60253	0.697531	0.48547	NA	B3gnt7
ENSMUSG00000099644.1	3.81075	0.672302	1.256	0.53527	0.592463	NA	NA
ENSMUSG00000026234.12	4143.7	0.283052	0.116326	2.43327	0.0149631	0.187267	Ncl
ENSMUSG00000064837.1	3.37745	2.56734	1.46536	1.75202	0.07977	NA	Snora75
ENSMUSG00000104627.1	2.1969	0.231627	1.43691	0.161198	0.871938	NA	Mir3535
ENSMUSG00000064696.1	2.1969	0.231627	1.43691	0.161198	0.871938	NA	NA
ENSMUSG00000073627.7	38.6776	-0.164412	0.395218	-0.416003	0.677408	0.874369	NA
ENSMUSG00000026237.5	0.871663	0.667873	2.57733	0.259134	0.795532	NA	Nmur1
ENSMUSG00000026238.14	2872.66	-0.372338	0.14072	-2.64595	0.00814616	0.145858	Ptma
ENSMUSG00000026239.14	524.327	-0.294777	0.157635	-1.87001	0.0614831	0.33668	Pde6d
ENSMUSG00000026240.12	413.781	-0.156912	0.161437	-0.971973	0.331064	0.665672	Cops7b
ENSMUSG00000026241.5	95.0624	0.000310123	0.245883	0.00126126	0.998994	0.999634	Nppc
ENSMUSG00000053333.15	494.225	0.440627	0.165717	2.65892	0.00783927	0.144674	Dis3l2
ENSMUSG00000104121.1	0.85988	3.2362	2.48957	1.2999	0.193634	NA	NA
ENSMUSG00000102649.1	0.998867	-3.43435	2.36488	-1.45223	0.146438	NA	NA
ENSMUSG00000084106.4	10.4268	0.426687	0.721094	0.591721	0.554037	NA	Gm6136
ENSMUSG00000103984.1	3.92049	0.945412	1.19226	0.792959	0.427802	NA	NA
ENSMUSG00000101940.2	0.888572	2.00289	2.80048	0.715196	0.474488	NA	Akp-ps1
ENSMUSG00000026247.13	38.407	0.477151	0.516311	0.924154	0.355406	0.681553	Ecel1
ENSMUSG00000036480.9	14.8171	1.05306	0.783842	1.34346	0.179122	NA	Prss56
ENSMUSG00000026254.17	1026	-0.151303	0.132859	-1.13882	0.254779	0.598281	Eif4e2
ENSMUSG00000026255.15	278.386	-0.0262094	0.232091	-0.112927	0.910088	0.971638	Efhd1
ENSMUSG00000089821.1	60.0317	-0.647755	0.342122	-1.89335	0.0583116	0.329135	NA
ENSMUSG00000048000.15	1355.18	-0.188497	0.127062	-1.4835	0.137942	0.473458	Gigyf2
ENSMUSG00000079436.3	26.6411	0.634495	0.585495	1.08369	0.278502	NA	Kcnj13
ENSMUSG00000026258.5	6.39231	-0.613751	0.959503	-0.639655	0.522397	NA	Snorc
ENSMUSG00000026259.14	6534.78	-0.0673279	0.121364	-0.55476	0.579059	0.825551	Ngef
ENSMUSG00000079434.8	680.042	-0.22977	0.200289	-1.1472	0.251301	0.595753	Neu2
ENSMUSG00000026288.14	294.636	-0.256875	0.162543	-1.58035	0.114026	0.435539	Inpp5d
ENSMUSG00000026289.15	1197.31	0.260916	0.13887	1.87885	0.0602647	0.334269	Atg16l1
ENSMUSG00000087968.1	1.90433	1.47153	1.85405	0.793686	0.427378	NA	Gm25395
ENSMUSG00000089281.1	3.05391	0.399782	1.2807	0.312159	0.75492	NA	Scarna6
ENSMUSG00000056055.13	37.8982	0.159819	0.368179	0.43408	0.66423	0.868248	Sag
ENSMUSG00000070738.10	2498.48	0.0538739	0.127314	0.423156	0.672181	0.871644	Dgkd
ENSMUSG00000101942.1	67.5044	-0.144527	0.30129	-0.479694	0.631445	0.85329	Gm19582
ENSMUSG00000005501.14	328.883	0.302905	0.168165	1.80124	0.0716645	0.359422	Usp40
ENSMUSG00000090165.8	48.6757	1.57144	0.504015	3.11784	0.00182184	0.0714682	Ugt1a10
ENSMUSG00000092220.1	26.5115	1.45685	0.615394	2.36735	0.017916	NA	NA
ENSMUSG00000090175.1	48.6757	1.57144	0.504015	3.11784	0.00182184	0.0714682	Ugt1a9
ENSMUSG00000089675.1	48.6757	1.57144	0.504015	3.11784	0.00182184	0.0714682	Ugt1a8
ENSMUSG00000090124.7	65.1134	1.45822	0.450061	3.24004	0.00119515	0.0612081	Ugt1a7c
ENSMUSG00000090145.7	48.8532	1.57847	0.504866	3.12651	0.00176892	0.0714682	Ugt1a6b
ENSMUSG00000054545.17	60.0304	1.61921	0.475512	3.4052	0.00066116	0.0461622	Ugt1a6a
ENSMUSG00000089943.1	48.6757	1.57144	0.504015	3.11784	0.00182184	0.0714682	Ugt1a5
ENSMUSG00000090171.1	48.6757	1.57144	0.504015	3.11784	0.00182184	0.0714682	Ugt1a2
ENSMUSG00000081984.3	13.939	-0.0505181	0.686032	-0.0736381	0.941298	NA	Dnajb3
ENSMUSG00000089960.1	48.8348	1.55258	0.500584	3.10155	0.00192512	0.0735396	Ugt1a1
ENSMUSG00000079429.9	39.2611	0.401807	0.359455	1.11782	0.263643	0.606839	Mroh2a
ENSMUSG00000044783.16	1078.35	0.244666	0.150318	1.62766	0.103596	0.420117	A730008H23Rik
ENSMUSG00000036251.16	4.40683	1.80361	1.14047	1.58146	0.113772	NA	Trpm8
ENSMUSG00000085420.1	0.842971	1.9383	2.40042	0.807485	0.419387	NA	NA
ENSMUSG00000026295.12	1.24528	-0.820857	2.19833	-0.3734	0.708851	NA	Spp2
ENSMUSG00000099553.1	0.942882	3.3861	2.63119	1.28691	0.198127	NA	Gm29538
ENSMUSG00000062310.7	1.66289	0.61296	1.59026	0.385447	0.699907	NA	Glrp1
ENSMUSG00000049866.12	1091.51	-0.212565	0.124568	-1.70642	0.0879308	0.392325	Arl4c
ENSMUSG00000036206.12	518.816	0.157645	0.164121	0.960537	0.336785	0.670264	Sh3bp4
ENSMUSG00000055013.15	2869.33	-0.0154454	0.117807	-0.131108	0.89569	0.967684	Agap1
ENSMUSG00000102009.6	0.789341	-1.84465	2.62195	-0.703542	0.481718	NA	NA
ENSMUSG00000092627.2	1.46132	2.88557	2.0135	1.43311	0.151826	NA	LOC102637806
ENSMUSG00000067081.12	43.8285	0.301731	0.364811	0.82709	0.408186	0.719544	Asb18
ENSMUSG00000026301.16	15.7391	0.784265	0.583411	1.34427	0.17886	NA	Iqca
ENSMUSG00000044337.5	153.207	-0.467561	0.241744	-1.93412	0.0530985	0.313787	Ackr3
ENSMUSG00000101028.1	0.852376	1.93693	2.58766	0.748528	0.454142	NA	NA
ENSMUSG00000101997.1	5.3702	0.431505	0.931528	0.463223	0.643204	NA	NA
ENSMUSG00000103292.1	0.870278	-1.93425	2.81799	-0.686394	0.492465	NA	NA
ENSMUSG00000034432.11	1286.87	0.102568	0.117438	0.873378	0.382457	0.701516	Cops8
ENSMUSG00000048126.16	49.7657	-0.0390701	0.321287	-0.121605	0.903212	0.969425	Col6a3
ENSMUSG00000026303.6	15.4437	-0.709635	0.557094	-1.27382	0.202728	NA	Mlph
ENSMUSG00000026305.15	1013.83	-0.0163768	0.132329	-0.123758	0.901507	0.969025	Lrrfip1
ENSMUSG00000070732.2	1.21307	-0.357194	2.09076	-0.170844	0.864347	NA	Rbm44
ENSMUSG00000034353.14	1037.77	0.012947	0.138365	0.0935712	0.92545	0.978469	Ramp1
ENSMUSG00000034343.14	806.012	-0.0585979	0.152096	-0.38527	0.700038	0.882708	Ube2f
ENSMUSG00000083064.1	8.6953	0.153983	0.728132	0.211478	0.832515	NA	NA
ENSMUSG00000097285.1	1.39015	0.82918	2.00924	0.412684	0.679838	NA	NA
ENSMUSG00000026307.12	181.369	-0.669705	0.216784	-3.08928	0.00200645	0.0737628	Scly
ENSMUSG00000090322.1	39.2352	-0.45783	0.371363	-1.23284	0.217636	0.563708	NA
ENSMUSG00000049515.12	7.78893	-0.798982	0.786405	-1.01599	0.309633	NA	Espnl
ENSMUSG00000026308.8	3.00356	1.41947	1.26821	1.11926	0.263027	NA	Klhl30
ENSMUSG00000047443.14	12.8721	-0.511377	0.645035	-0.792789	0.427901	NA	Erfe
ENSMUSG00000026309.14	543.786	-0.0175858	0.142439	-0.123461	0.901742	0.969089	Ilkap
ENSMUSG00000100253.1	1.19471	-1.2552	2.26871	-0.553267	0.580081	NA	1700020N18Rik
ENSMUSG00000067071.8	161.108	0.190439	0.225608	0.844114	0.398606	0.713868	Hes6
ENSMUSG00000055866.9	615.534	-0.612391	0.174635	-3.50669	0.000453714	0.0391844	Per2
ENSMUSG00000034292.13	326.648	-0.120059	0.187998	-0.638619	0.523071	0.795975	Traf3ip1
ENSMUSG00000026311.16	928.814	-0.250849	0.159211	-1.57558	0.115123	0.436797	Asb1
ENSMUSG00000100980.1	38.9793	-0.181437	0.421596	-0.430357	0.666936	0.869573	NA
ENSMUSG00000007805.4	15.9625	0.309185	0.551279	0.560851	0.574899	NA	Twist2
ENSMUSG00000026313.16	1630.29	-0.270796	0.14419	-1.87805	0.060374	0.334552	Hdac4
ENSMUSG00000096941.1	60.5866	-0.0492095	0.338446	-0.145398	0.884396	0.962857	NA
ENSMUSG00000026260.12	2258.23	-0.000351058	0.111991	-0.00313471	0.997499	0.999481	Ndufa10
ENSMUSG00000073616.10	808.633	-0.320559	0.149604	-2.14272	0.0321359	0.258359	Cops9
ENSMUSG00000044055.5	5.25099	-0.746666	0.969467	-0.770182	0.441192	NA	Otos
ENSMUSG00000100546.1	5.12827	-0.381684	1.00805	-0.378636	0.704958	NA	Gm29483
ENSMUSG00000034220.7	1382.72	-0.313676	0.138881	-2.2586	0.0239081	0.229215	Gpc1
ENSMUSG00000101995.1	6.31979	-0.699498	0.908549	-0.769907	0.441355	NA	NA
ENSMUSG00000065470.1	1.18211	-2.47938	2.30613	-1.07513	0.282318	NA	Mir149
ENSMUSG00000034212.14	122.675	-0.663208	0.252188	-2.62982	0.00854304	0.148203	Ankmy1
ENSMUSG00000047067.7	300.872	0.378984	0.202301	1.87337	0.0610174	0.335564	Dusp28
ENSMUSG00000097251.2	48.5313	-0.0791688	0.368532	-0.214822	0.829906	0.941529	5033417F24Rik
ENSMUSG00000026269.14	569.989	-0.165972	0.153899	-1.07845	0.280835	0.621587	Rnpepl1
ENSMUSG00000100632.1	86.6399	-0.351351	0.278126	-1.26328	0.206489	0.55185	9430060I03Rik
ENSMUSG00000026270.11	535.234	-0.297898	0.162997	-1.82762	0.0676064	0.350096	Capn10
ENSMUSG00000026271.15	12.1887	0.167018	0.660567	0.252841	0.800391	NA	Gpr35
ENSMUSG00000014602.15	23790.1	0.0372997	0.100425	0.371416	0.710327	0.888009	Kif1a
ENSMUSG00000101378.1	0.851896	-0.497318	2.39067	-0.208024	0.83521	NA	NA
ENSMUSG00000084989.3	10.5449	0.554065	0.798441	0.693933	0.487724	NA	Crocc2
ENSMUSG00000047793.13	165.21	-0.246817	0.254517	-0.969743	0.332174	0.666269	Sned1
ENSMUSG00000098997.1	2.63771	-0.311929	1.33735	-0.233244	0.815572	NA	Mir6901
ENSMUSG00000026273.13	226.044	-0.213962	0.18229	-1.17375	0.240496	0.584591	Mterf4
ENSMUSG00000101172.1	10.2508	0.794862	0.698088	1.13863	0.254859	NA	Gm28535
ENSMUSG00000100351.1	2.05304	0.124161	1.72078	0.0721541	0.942479	NA	Gm7867
ENSMUSG00000026274.11	65.812	0.108044	0.303512	0.355981	0.721855	0.893331	Pask
ENSMUSG00000026275.13	2207.46	0.113531	0.113696	0.998547	0.318014	0.654775	Ppp1r7
ENSMUSG00000106302.1	7.7288	-1.22568	0.814546	-1.50474	0.132392	NA	Mir6902
ENSMUSG00000064389.1	3.76617	-0.875744	1.11792	-0.783372	0.433409	NA	Gm26446
ENSMUSG00000034107.10	1.79576	-1.44794	1.65407	-0.875375	0.38137	NA	Ano7
ENSMUSG00000034088.15	3776.92	0.0849782	0.120544	0.704955	0.480838	0.769156	Hdlbp
ENSMUSG00000090489.3	0.983395	-1.00825	2.2829	-0.441651	0.658742	NA	Gm17415
ENSMUSG00000026276.20	1437.21	0.0402076	0.138934	0.289401	0.772274	0.918519	Septin2
ENSMUSG00000116048.1	1418.96	0.0413233	0.138682	0.297971	0.765725	0.914773	Septin2
ENSMUSG00000034066.13	264.417	0.08683	0.170972	0.50786	0.611552	0.843253	Farp2
ENSMUSG00000026277.14	3741.86	-0.000974602	0.107614	-0.00905645	0.992774	0.998211	Stk25
ENSMUSG00000100927.1	382.155	-0.291973	0.206131	-1.41644	0.156646	0.497297	NA
ENSMUSG00000026278.14	403.337	0.00862342	0.219565	0.0392751	0.968671	0.990364	Bok
ENSMUSG00000026279.14	286.103	0.110599	0.189157	0.584692	0.558755	0.815617	Thap4
ENSMUSG00000101952.1	125.696	-0.00654195	0.24505	-0.0266964	0.978702	0.993981	NA
ENSMUSG00000026280.17	1030.97	-0.0534794	0.127754	-0.418611	0.675501	0.873591	Atg4b
ENSMUSG00000026281.15	411.619	-0.159834	0.156999	-1.01806	0.30865	0.646395	Dtymk
ENSMUSG00000026283.13	215.622	0.0385588	0.182305	0.211507	0.832491	0.942134	Ing5
ENSMUSG00000073609.9	128.562	0.00499979	0.23377	0.0213877	0.982936	0.995642	D2hgdh
ENSMUSG00000034000.15	282.207	-0.061643	0.219877	-0.280352	0.779207	0.921225	Neu4
ENSMUSG00000026285.7	1.34451	1.59993	2.05601	0.778169	0.436469	NA	Pdcd1
ENSMUSG00000100347.1	5.76938	0.800285	0.966136	0.828336	0.40748	NA	Gm7895
ENSMUSG00000051185.9	724.197	-0.28437	0.144792	-1.96399	0.0495309	0.307207	Fam174a
ENSMUSG00000103973.1	4.68578	-1.04259	1.01298	-1.02923	0.303374	NA	NA
ENSMUSG00000081051.4	16.9426	0.25381	0.553892	0.45823	0.646787	NA	Gm15427
ENSMUSG00000040710.10	221.3	-0.345041	0.210035	-1.64278	0.100429	0.415143	St8sia4
ENSMUSG00000040693.7	76.3782	-0.229641	0.276739	-0.82981	0.406646	0.719219	Slco4c1
ENSMUSG00000097814.5	75.0769	-0.746425	0.288207	-2.5899	0.00960048	0.154875	Panct2
ENSMUSG00000045463.15	0.889045	3.28059	2.7328	1.20045	0.229963	NA	Slco6b1
ENSMUSG00000026331.13	1.76399	3.16655	2.07694	1.52463	0.127352	NA	Slco6c1
ENSMUSG00000044768.16	1685.16	0.255869	0.153042	1.67188	0.0945471	0.403961	Macir
ENSMUSG00000040648.14	633.657	0.356753	0.14934	2.38887	0.0169002	0.197457	Ppip5k2
ENSMUSG00000026333.14	104.333	-0.115357	0.238905	-0.482858	0.629196	0.852245	Gin1
ENSMUSG00000026335.16	3167.41	-0.0805887	0.110471	-0.729498	0.465697	0.759921	Pam
ENSMUSG00000104140.1	1.38777	1.70088	2.08393	0.816187	0.414393	NA	NA
ENSMUSG00000089782.1	7.39689	-0.0473776	0.903192	-0.0524558	0.958166	NA	NA
ENSMUSG00000089706.7	121.338	-0.0996976	0.228939	-0.435478	0.663216	0.867587	B230216N24Rik
ENSMUSG00000100009.6	5.25428	1.36483	0.955202	1.42884	0.153051	NA	NA
ENSMUSG00000099686.1	1.30923	-0.684687	2.00196	-0.342007	0.732345	NA	NA
ENSMUSG00000067028.11	168.61	0.0987468	0.219813	0.449231	0.653265	0.864239	Cntnap5b
ENSMUSG00000082431.3	2.29879	-1.33079	1.5256	-0.872304	0.383043	NA	NA
ENSMUSG00000099835.1	1.8752	0.38283	1.74398	0.219515	0.826249	NA	NA
ENSMUSG00000100794.1	2.02216	0.572882	1.57747	0.363165	0.716482	NA	NA
ENSMUSG00000050840.8	493.657	-0.0973264	0.143261	-0.679363	0.496908	0.779173	Cdh20
ENSMUSG00000047496.6	562.683	0.027409	0.210091	0.130463	0.8962	0.967757	Rnf152
ENSMUSG00000097482.2	29.1804	0.00141896	0.50452	0.00281249	0.997756	0.999481	Gm17634
ENSMUSG00000067017.5	265.404	-0.176794	0.188756	-0.936627	0.34895	0.678729	NA
ENSMUSG00000056536.14	284.248	0.217787	0.181745	1.19831	0.230797	0.575037	Pign
ENSMUSG00000026319.13	1525.14	0.23656	0.122162	1.93645	0.0528129	0.312929	Relch
ENSMUSG00000026321.7	127.989	0.0181958	0.214743	0.0847332	0.932474	0.98025	Tnfrsf11a
ENSMUSG00000099843.1	25.8337	-0.483414	0.462737	-1.04468	0.296169	NA	Gm7160
ENSMUSG00000038866.15	577.851	-0.134625	0.153453	-0.877306	0.38032	0.700168	Zcchc2
ENSMUSG00000097612.1	3.06268	0.459694	1.33001	0.345633	0.729619	NA	NA
ENSMUSG00000101583.1	5.76305	-0.628642	0.980508	-0.641139	0.521432	NA	Gm20753
ENSMUSG00000044340.7	1773.59	-0.0507569	0.128465	-0.395102	0.692768	0.879794	Phlpp1
ENSMUSG00000057329.7	354.9	-0.565819	0.209953	-2.69499	0.00703917	0.13667	Bcl2
ENSMUSG00000054006.14	43.39	-0.588438	0.373756	-1.57439	0.115397	0.437197	NA
ENSMUSG00000009905.5	686.736	0.174939	0.156366	1.11878	0.263233	0.606547	Kdsr
ENSMUSG00000009907.17	853.616	0.0661481	0.124537	0.531154	0.595312	0.834421	Vps4b
ENSMUSG00000067006.12	1.50372	0.39174	1.79766	0.217917	0.827494	NA	Serpinb5
ENSMUSG00000026327.8	2.93564	1.33934	1.33581	1.00264	0.316035	NA	Serpinb11
ENSMUSG00000026315.13	319.245	-0.0485398	0.20354	-0.238478	0.81151	0.935367	Serpinb8
ENSMUSG00000026312.17	388.088	0.163706	0.178816	0.915501	0.359929	0.685397	Cdh7
ENSMUSG00000047216.8	218.259	0.430886	0.288338	1.49438	0.135078	0.472106	Cdh19
ENSMUSG00000102788.1	5.39084	2.17835	1.21743	1.78931	0.0735652	NA	NA
ENSMUSG00000102160.1	2.99917	1.33223	1.64068	0.812001	0.416791	NA	NA
ENSMUSG00000101253.1	1.44302	2.85602	2.03176	1.40569	0.159817	NA	NA
ENSMUSG00000101846.1	1.44771	4.00185	2.07533	1.9283	0.0538181	NA	NA
ENSMUSG00000038702.6	291.025	-0.219698	0.174151	-1.26154	0.207115	0.552389	Dsel
ENSMUSG00000101054.1	9.49855	0.504534	0.732817	0.688487	0.491146	NA	NA
ENSMUSG00000100515.6	9.14361	0.11692	0.81076	0.144211	0.885334	NA	NA
ENSMUSG00000070695.4	857.249	0.0560633	0.133809	0.418981	0.67523	0.873494	Cntnap5a
ENSMUSG00000102030.1	2.23356	0.311874	1.51616	0.205701	0.837025	NA	NA
ENSMUSG00000026374.14	1450.25	0.0522918	0.113998	0.458709	0.646443	0.861679	Tsn
ENSMUSG00000026377.12	369.684	-0.0642266	0.162549	-0.395121	0.692754	0.879794	Nifk
ENSMUSG00000064302.13	2221.46	0.228025	0.126652	1.80041	0.0717964	0.359439	Clasp1
ENSMUSG00000026380.10	171.293	0.459051	0.211743	2.16796	0.0301614	0.253586	Tfcp2l1
ENSMUSG00000088363.1	8.17262	0.344676	0.790396	0.436081	0.662778	NA	Gm23497
ENSMUSG00000048402.14	82.4243	-0.326982	0.297921	-1.09755	0.272402	0.613711	Gli2
ENSMUSG00000097408.1	1.58524	-1.30976	1.87731	-0.697682	0.485376	NA	NA
ENSMUSG00000037035.5	147.192	-0.123173	0.206643	-0.596066	0.551131	0.811359	Inhbb
ENSMUSG00000004451.14	355.075	-0.0876407	0.152789	-0.573606	0.566234	0.820003	Ralb
ENSMUSG00000098447.2	31.8588	-0.43663	0.415728	-1.05028	0.293591	0.63394	NA
ENSMUSG00000098923.1	173.613	-0.545457	0.209659	-2.60163	0.00927809	0.152483	Tmem185b
ENSMUSG00000101731.1	1.80515	-0.241193	1.53351	-0.157282	0.875023	NA	3830432H09Rik
ENSMUSG00000026383.14	174.285	-0.0709338	0.219354	-0.323376	0.74641	0.905773	Epb41l5
ENSMUSG00000026384.13	2712.06	0.161414	0.150476	1.07269	0.28341	0.624103	Ptpn4
ENSMUSG00000100636.1	1.16883	-0.396786	2.08648	-0.19017	0.849176	NA	Gm3551
ENSMUSG00000101224.1	1.63838	-1.17859	1.73983	-0.677418	0.498141	NA	NA
ENSMUSG00000036975.5	154.058	-0.115948	0.256516	-0.452011	0.651261	0.863547	Tmem177
ENSMUSG00000036962.12	4.37537	1.45799	1.10892	1.31479	0.18858	NA	Cfap221
ENSMUSG00000026387.15	9.27666	-0.19574	0.699157	-0.279966	0.779504	NA	Sctr
ENSMUSG00000050777.7	14.1915	-0.86277	0.626015	-1.37819	0.168143	NA	Tmem37
ENSMUSG00000026385.16	1332.5	0.0171924	0.150825	0.113989	0.909246	0.971617	Dbi
ENSMUSG00000026388.15	13.689	0.696348	0.659564	1.05577	0.291073	NA	3110009E18Rik
ENSMUSG00000026389.16	105.936	-0.561903	0.290327	-1.93542	0.0529392	0.31344	Steap3
ENSMUSG00000036907.9	116.164	-1.23698	0.946332	-1.30713	0.19117	0.539149	C1ql2
ENSMUSG00000097881.7	54.3354	0.463687	0.336097	1.37962	0.167703	0.510438	Celrr
ENSMUSG00000003721.14	667.846	-0.118495	0.135716	-0.873107	0.382605	0.701704	Insig2
ENSMUSG00000104253.1	16.221	0.194833	0.573846	0.339522	0.734217	NA	NA
ENSMUSG00000026339.18	538.969	-0.163269	0.140977	-1.15813	0.246813	0.592128	Ccdc93
ENSMUSG00000085857.1	15.5214	0.0802278	0.575578	0.139386	0.889145	NA	NA
ENSMUSG00000050534.8	24.3587	-0.465837	0.64234	-0.725218	0.468318	NA	Htr5b
ENSMUSG00000001674.11	248.539	-0.363604	0.174743	-2.08079	0.0374532	0.274808	Ddx18
ENSMUSG00000036815.16	3296.8	0.201538	0.139412	1.44562	0.148283	0.48696	Dpp10
ENSMUSG00000102801.1	19.0285	1.07187	0.570017	1.88042	0.0600515	NA	NA
ENSMUSG00000102681.1	2.06261	1.12287	1.92243	0.58409	0.55916	NA	NA
ENSMUSG00000102940.1	2.72317	0.836465	1.45546	0.574709	0.565488	NA	NA
ENSMUSG00000103914.1	2.99616	0.671036	1.492	0.449757	0.652886	NA	NA
ENSMUSG00000100851.1	88.0604	0.553209	0.325952	1.69721	0.0896567	0.396119	NA
ENSMUSG00000026341.16	3332.9	0.0989701	0.13423	0.737316	0.46093	0.757995	Actr3
ENSMUSG00000026342.10	410.794	0.265769	0.176284	1.50762	0.131652	0.466306	Slc35f5
ENSMUSG00000026343.6	725.02	-0.201937	0.175353	-1.1516	0.249485	0.594689	Gpr39
ENSMUSG00000026344.9	1098.28	-0.250278	0.15746	-1.58948	0.111953	0.432671	Lypd1
ENSMUSG00000049690.15	76.27	0.0810438	0.277385	0.292171	0.770156	0.917476	Nckap5
ENSMUSG00000104519.1	1.37362	0.862139	2.01557	0.42774	0.668841	NA	NA
ENSMUSG00000036155.13	2091.44	-0.0794766	0.109693	-0.72454	0.468734	0.762169	Mgat5
ENSMUSG00000104378.1	2.53455	0.269639	1.35979	0.198294	0.842815	NA	NA
ENSMUSG00000099471.1	2.32215	-1.78761	1.53729	-1.16283	0.244898	NA	Gm8451
ENSMUSG00000026347.13	616.693	-0.161328	0.157763	-1.0226	0.306499	0.644454	Tmem163
ENSMUSG00000026348.7	12.8761	-0.594168	0.600083	-0.990144	0.322104	NA	Acmsd
ENSMUSG00000102014.1	13.2012	-1.03541	0.656864	-1.57629	0.11496	NA	2900009J06Rik
ENSMUSG00000026349.14	1352.26	0.0637445	0.134798	0.472889	0.636292	0.855739	Ccnt2
ENSMUSG00000051590.9	62.7202	-0.132624	0.310991	-0.426455	0.669776	0.87046	Map3k19
ENSMUSG00000036104.12	1718.56	0.0263348	0.118109	0.22297	0.823559	0.940018	Rab3gap1
ENSMUSG00000036086.16	206.276	0.0770903	0.186548	0.413246	0.679426	0.875527	Zranb3
ENSMUSG00000099760.1	84.7287	-0.0520989	0.277728	-0.18759	0.851198	0.94832	NA
ENSMUSG00000104164.1	7.37499	0.071988	0.942013	0.0764193	0.939085	NA	NA
ENSMUSG00000058603.10	9.95459	0.132007	0.697488	0.189261	0.849889	NA	Rpl28-ps1
ENSMUSG00000102782.1	1.15623	-1.34008	2.14793	-0.623894	0.532697	NA	NA
ENSMUSG00000056211.13	7329.2	-0.117581	0.129885	-0.905269	0.365323	0.689038	R3hdm1
ENSMUSG00000102179.1	0.842536	-0.478412	2.60067	-0.183957	0.854047	NA	NA
ENSMUSG00000103497.1	3.15432	-0.122692	1.20384	-0.101917	0.918822	NA	NA
ENSMUSG00000065520.2	7.18844	0.0851248	0.81073	0.104998	0.916378	NA	Mir128-1
ENSMUSG00000026353.9	1310.28	0.096969	0.123639	0.784294	0.432867	0.738252	Ubxn4
ENSMUSG00000026354.8	152.914	-1.50595	1.24004	-1.21444	0.22458	0.570049	Lct
ENSMUSG00000026355.11	149.059	-0.130592	0.223612	-0.584011	0.559213	0.815828	Mcm6
ENSMUSG00000026356.15	821.93	-0.0372386	0.129257	-0.288098	0.773272	0.918805	Dars
ENSMUSG00000100078.1	0.855188	1.94054	2.39093	0.811626	0.417006	NA	NA
ENSMUSG00000045382.6	28.5015	-0.087124	0.473294	-0.18408	0.853951	0.949416	Cxcr4
ENSMUSG00000042581.14	142.406	0.353129	0.238871	1.47832	0.139321	0.474629	Thsd7b
ENSMUSG00000087691.1	5.96697	1.58206	0.96428	1.64066	0.100868	NA	Cd55os
ENSMUSG00000086825.1	15.573	1.24221	0.602012	2.06343	0.0390715	NA	NA
ENSMUSG00000026399.12	79.2361	0.0499332	0.284029	0.175803	0.860449	0.952062	Cd55
ENSMUSG00000085526.1	14.8032	-0.0207163	0.579745	-0.0357335	0.971495	NA	NA
ENSMUSG00000042554.10	1.2838	-0.759486	1.89983	-0.399765	0.68933	NA	Zp3r
ENSMUSG00000026405.14	2.66686	4.87571	1.73235	2.8145	0.00488532	NA	C4bp
ENSMUSG00000101904.1	319.979	0.361955	0.185684	1.94931	0.0512589	0.310148	NA
ENSMUSG00000100257.1	3.49187	-0.0428751	1.49556	-0.0286682	0.977129	NA	NA
ENSMUSG00000026409.14	778.867	0.35048	0.152939	2.29163	0.021927	0.219452	Pfkfb2
ENSMUSG00000046404.5	411.147	0.313099	0.152154	2.05778	0.039611	0.283079	Yod1
ENSMUSG00000042510.7	50.4959	0.0329601	0.360306	0.091478	0.927113	0.978669	AA986860
ENSMUSG00000099556.1	5.71334	0.0424219	0.906915	0.0467761	0.962692	NA	NA
ENSMUSG00000026417.13	2.81298	-0.513861	1.26355	-0.406681	0.684243	NA	Pigr
ENSMUSG00000042474.6	1.97044	-0.527856	1.58427	-0.333185	0.738994	NA	Fcmr
ENSMUSG00000016524.12	1.0736	3.55438	2.8443	1.24965	0.211428	NA	Il19
ENSMUSG00000016528.10	504.31	-0.240182	0.139288	-1.72436	0.0846436	0.387219	Mapkapk2
ENSMUSG00000102856.1	1.17173	-0.411662	2.08539	-0.197403	0.843512	NA	NA
ENSMUSG00000016526.8	245.775	0.174476	0.255407	0.683129	0.494525	0.778093	Dyrk3
ENSMUSG00000026427.16	507.427	0.0529176	0.137017	0.386212	0.699339	0.882184	Eif2d
ENSMUSG00000026430.16	606.791	0.307757	0.177113	1.73763	0.0822752	0.382424	Rassf5
ENSMUSG00000042349.13	19.081	-0.142368	0.527163	-0.270064	0.787111	NA	Ikbke
ENSMUSG00000102027.1	1.33087	-3.84858	2.15753	-1.78379	0.0744572	NA	NA
ENSMUSG00000102055.1	2.6448	-1.54247	1.34886	-1.14353	0.252817	NA	NA
ENSMUSG00000026425.15	1659.17	-0.0587471	0.122397	-0.479973	0.631247	0.85329	Srgap2
ENSMUSG00000101778.1	1.00543	3.46734	2.35917	1.46973	0.141635	NA	NA
ENSMUSG00000055184.4	19.2376	-0.277249	0.509968	-0.543658	0.586677	NA	Fam72a
ENSMUSG00000026432.7	1.1411	-2.4291	2.32514	-1.04471	0.296156	NA	Avpr1b
ENSMUSG00000004552.16	1.04169	0.0596121	2.20258	0.0270647	0.978408	NA	Ctse
ENSMUSG00000052688.12	86.0064	-0.0264896	0.329704	-0.0803436	0.935964	0.981542	Rab7b
ENSMUSG00000042251.12	22.9619	-0.313115	0.565136	-0.554052	0.579543	NA	Pm20d1
ENSMUSG00000013275.9	1280.47	-0.119452	0.131087	-0.911242	0.362168	0.687146	Slc41a1
ENSMUSG00000026433.13	48.4908	-0.792799	0.343615	-2.30723	0.021042	0.214482	Rab29
ENSMUSG00000026434.12	3356.32	0.316917	0.129535	2.44657	0.0144221	0.185175	Nucks1
ENSMUSG00000103569.1	1.88135	1.50084	1.77984	0.843244	0.399092	NA	NA
ENSMUSG00000103975.1	382.064	0.466523	0.186252	2.5048	0.012252	0.173359	NA
ENSMUSG00000100037.1	19.7656	-0.0647722	0.561562	-0.115343	0.908173	NA	NA
ENSMUSG00000026435.15	51.7167	-0.104434	0.379405	-0.275258	0.783118	0.922918	Slc45a3
ENSMUSG00000026436.15	671.295	-0.0411443	0.129861	-0.316833	0.75137	0.908119	Elk4
ENSMUSG00000059149.17	1837.53	0.335137	0.135015	2.48221	0.0130569	0.177411	Mfsd4a
ENSMUSG00000097454.1	669.958	0.44522	0.158997	2.80018	0.00510742	0.119173	NA
ENSMUSG00000103966.1	12.5581	1.4804	0.676218	2.18923	0.0285799	NA	NA
ENSMUSG00000026437.11	303.819	-0.392626	0.269868	-1.45488	0.145702	0.483187	Cdk18
ENSMUSG00000099874.1	17.9556	-0.16528	0.640006	-0.258248	0.796215	NA	NA
ENSMUSG00000079330.9	85.4347	-0.0791793	0.278547	-0.284258	0.776213	0.920251	Lemd1
ENSMUSG00000118219.1	194.462	-0.19919	0.184176	-1.08152	0.279466	0.620427	NA
ENSMUSG00000097540.1	7.68036	0.424029	0.786613	0.539056	0.589848	NA	NA
ENSMUSG00000089808.3	2.69942	-2.05391	1.53798	-1.33546	0.181727	NA	Gm7241
ENSMUSG00000042115.4	281.195	-0.237836	0.197702	-1.203	0.228975	0.574419	Klhdc8a
ENSMUSG00000009772.15	15.5249	0.699727	0.564107	1.24041	0.214822	NA	Nuak2
ENSMUSG00000042066.15	3126.03	-0.0764949	0.177281	-0.43149	0.666112	0.869057	Tmcc2
ENSMUSG00000090079.1	256.735	-0.115463	0.199738	-0.578072	0.563216	0.818202	NA
ENSMUSG00000042046.15	1108.61	0.154902	0.124371	1.24548	0.212955	0.559507	Dstyk
ENSMUSG00000097760.2	74.8399	-0.14552	0.263861	-0.551502	0.581289	0.826745	6030442K20Rik
ENSMUSG00000026439.14	812.038	0.0485354	0.142186	0.341353	0.732838	0.898382	Rbbp5
ENSMUSG00000048174.2	53.2555	-0.0594205	0.343962	-0.172753	0.862845	0.952828	Tmem81
ENSMUSG00000053024.14	1945.88	-0.237859	0.147096	-1.61703	0.105871	0.422195	Cntn2
ENSMUSG00000026442.14	8550	0.014888	0.117792	0.126392	0.899421	0.968483	Nfasc
ENSMUSG00000101126.1	0.911876	0.882822	2.7391	0.322303	0.747223	NA	Gm10538
ENSMUSG00000026443.3	2095.22	0.123096	0.158321	0.777507	0.436859	0.740617	Lrrn2
ENSMUSG00000102709.1	1.21781	0.477507	2.27115	0.210249	0.833473	NA	NA
ENSMUSG00000054387.13	1538.05	0.250028	0.126084	1.98302	0.0473646	0.302579	Mdm4
ENSMUSG00000026447.16	327.083	-0.502534	0.196264	-2.5605	0.0104522	0.162055	Pik3c2b
ENSMUSG00000101102.1	1.06939	3.54649	2.5279	1.40294	0.160635	NA	NA
ENSMUSG00000102425.1	137.14	-0.0548964	0.209825	-0.26163	0.793607	0.927441	NA
ENSMUSG00000046062.5	1342.91	0.0900194	0.118188	0.761664	0.446261	0.746457	Ppp1r15b
ENSMUSG00000041757.16	1744.8	0.0461929	0.131972	0.350021	0.726323	0.895528	Plekha6
ENSMUSG00000101693.1	15.2695	-0.326755	0.565825	-0.577483	0.563613	NA	Gm19461
ENSMUSG00000103421.1	30.3994	-0.698814	0.49324	-1.41678	0.156547	0.497186	Golt1a
ENSMUSG00000115958.1	14.0985	-0.176652	0.653716	-0.270228	0.786985	NA	Kiss1
ENSMUSG00000098306.9	36.1478	-0.517502	0.470852	-1.09908	0.271735	0.613224	NA
ENSMUSG00000116158.1	17.4124	-0.130134	0.593343	-0.219323	0.826398	NA	Kiss1
ENSMUSG00000070644.13	123.533	-0.399352	0.234593	-1.70232	0.0886957	0.393648	Etnk2
ENSMUSG00000070643.11	104.218	-0.133762	0.254813	-0.524941	0.599624	0.83767	Sox13
ENSMUSG00000090553.8	291.276	0.0856927	0.19466	0.440217	0.65978	0.867033	Snrpe
ENSMUSG00000097014.1	0.998853	0.0267938	2.0946	0.0127919	0.989794	NA	NA
ENSMUSG00000102976.6	2061.47	0.096335	0.13488	0.71423	0.475085	0.765334	Zc3h11a
ENSMUSG00000116275.1	1849.79	0.0682157	0.136578	0.499463	0.617453	0.846531	Zc3h11a
ENSMUSG00000094410.7	2429.22	0.156558	0.140859	1.11146	0.266372	0.608578	Zbed6
ENSMUSG00000102049.1	509.761	0.455508	0.197398	2.30756	0.0210238	0.214482	NA
ENSMUSG00000051998.14	4.06717	-1.36972	1.15534	-1.18556	0.235798	NA	Lax1
ENSMUSG00000026463.17	3291.66	0.149222	0.123182	1.21139	0.225747	0.571165	Atp2b4
ENSMUSG00000098606.1	85.9305	0.082015	0.277438	0.295616	0.767524	0.915598	Mir6903
ENSMUSG00000010311.15	6.18576	-0.041286	0.889711	-0.0464039	0.962988	NA	Optc
ENSMUSG00000090208.1	35.8121	0.509421	0.377492	1.34949	0.17718	0.522044	NA
ENSMUSG00000041577.5	150.756	0.105664	0.260131	0.406196	0.684599	0.877154	Prelp
ENSMUSG00000041559.7	120.971	0.106497	0.832084	0.127989	0.898158	0.967931	Fmod
ENSMUSG00000020423.6	288.562	0.454862	0.303973	1.49639	0.134552	0.471656	Btg2
ENSMUSG00000026450.14	5.23478	4.8358	1.4723	3.28452	0.00102155	NA	Chit1
ENSMUSG00000064246.10	103.084	0.17358	0.299406	0.579749	0.562084	0.817392	Chil1
ENSMUSG00000042451.12	2092.94	0.017558	0.118906	0.147663	0.882609	0.962168	Mybph
ENSMUSG00000042429.8	5683.8	-0.0775046	0.113878	-0.680593	0.496129	0.778718	Adora1
ENSMUSG00000026458.13	1498.08	-0.133467	0.142868	-0.934193	0.350205	0.679243	Ppfia4
ENSMUSG00000042305.12	1144.83	-0.255384	0.120378	-2.12151	0.033879	0.263291	Tmem183a
ENSMUSG00000026456.18	167.954	0.0677927	0.205737	0.329512	0.741769	0.903443	Cyb5r1
ENSMUSG00000026457.14	1298.79	-0.157274	0.118053	-1.33223	0.182786	0.529833	Adipor1
ENSMUSG00000102722.1	2.48421	-0.144827	1.33382	-0.108581	0.913535	NA	NA
ENSMUSG00000026455.14	730.967	0.109775	0.136139	0.806341	0.420046	0.728613	Klhl12
ENSMUSG00000042229.9	671.46	-0.0946167	0.136204	-0.694671	0.487262	0.772975	Rabif
ENSMUSG00000046367.10	0.849084	-0.504844	2.39307	-0.210961	0.832918	NA	Mgat4e
ENSMUSG00000042207.17	1354.29	0.198594	0.144104	1.37813	0.168162	0.511197	Kdm5b
ENSMUSG00000097435.1	6.54988	-0.0449175	0.890517	-0.0504397	0.959772	NA	NA
ENSMUSG00000026452.15	1121.15	-0.166439	0.125713	-1.32396	0.185515	0.532728	Syt2
ENSMUSG00000073557.11	3076.5	0.0134163	0.108761	0.123356	0.901825	0.969089	Ppp1r12b
ENSMUSG00000101168.1	257.248	0.121111	0.171427	0.706483	0.479888	0.768776	NA
ENSMUSG00000026429.9	18.748	-0.638971	0.525403	-1.21615	0.223927	NA	Ube2t
ENSMUSG00000042793.13	125.575	-0.250587	0.296362	-0.845542	0.397808	0.712922	Lgr6
ENSMUSG00000097993.7	17.9766	1.67338	0.573384	2.91843	0.003518	NA	Ptprv
ENSMUSG00000097988.1	4.7371	1.16861	1.18805	0.983635	0.325295	NA	NA
ENSMUSG00000031506.11	4.00048	2.39117	1.47213	1.62429	0.104314	NA	Ptpn7
ENSMUSG00000026426.10	3539.8	-0.303559	0.140131	-2.16624	0.0302927	0.253692	Arl8a
ENSMUSG00000087721.1	7.10902	0.332841	0.847756	0.392614	0.694604	NA	NA
ENSMUSG00000085311.1	8.51465	-0.156629	0.757537	-0.206761	0.836196	NA	NA
ENSMUSG00000026424.8	3554.86	-0.551828	0.13899	-3.97028	7.17881e-05	0.0145596	Gpr37l1
ENSMUSG00000079139.4	304.934	0.108371	0.182762	0.592963	0.553206	0.812301	Gm4204
ENSMUSG00000097680.1	227.952	-0.0803179	0.205495	-0.39085	0.695908	0.88129	NA
ENSMUSG00000041926.15	632.371	-0.310912	0.173971	-1.78715	0.0739136	0.364963	Rnpep
ENSMUSG00000062580.9	1213.45	-0.205654	0.131428	-1.56476	0.117639	0.441512	Timm17a
ENSMUSG00000048096.7	28.9203	-0.373694	0.435377	-0.858323	0.390714	0.707271	Lmod1
ENSMUSG00000041889.7	2201.87	-0.616146	0.180236	-3.41855	0.000629556	0.0448693	Shisa4
ENSMUSG00000041879.13	3599.26	0.0993223	0.133228	0.745504	0.455967	0.754933	Ipo9
ENSMUSG00000009418.15	3149.44	-0.0589791	0.129269	-0.456251	0.64821	0.862091	Nav1
ENSMUSG00000093515.1	1.62054	2.00544	1.81341	1.1059	0.268772	NA	Mir1231
ENSMUSG00000104524.1	1.16413	-2.4558	2.1543	-1.13995	0.254306	NA	NA
ENSMUSG00000054412.5	118.836	0.131426	0.219917	0.597616	0.550096	0.811264	NA
ENSMUSG00000090399.1	11.0011	0.405549	0.669466	0.60578	0.544661	NA	NA
ENSMUSG00000026421.14	3008.76	-0.165454	0.135792	-1.21844	0.223056	0.568624	Csrp1
ENSMUSG00000041801.5	429.178	-0.262116	0.15646	-1.67529	0.0938783	0.403069	Phlda3
ENSMUSG00000026418.16	69.0769	0.493755	0.306323	1.61188	0.106988	0.424069	Tnni1
ENSMUSG00000041782.14	40.5085	-0.00319624	0.366336	-0.00872489	0.993039	0.998282	Lad1
ENSMUSG00000026414.13	54.3871	0.416055	0.363528	1.14449	0.25242	0.596689	Tnnt2
ENSMUSG00000026413.12	4.27468	1.74132	1.18141	1.47394	0.140498	NA	Pkp1
ENSMUSG00000102414.1	0.810948	1.88677	2.5999	0.72571	0.468017	NA	NA
ENSMUSG00000051985.12	231.541	-0.48809	0.218542	-2.23339	0.025523	0.235944	Igfn1
ENSMUSG00000026411.17	807.832	0.0701603	0.131727	0.532619	0.594298	0.833798	Tmem9
ENSMUSG00000097918.1	5.84487	-1.10083	0.908746	-1.21137	0.225754	NA	Ascl5
ENSMUSG00000026407.17	15.6472	-0.203192	0.588055	-0.345532	0.729694	NA	Cacna1s
ENSMUSG00000102717.1	6.97845	-0.210986	0.838751	-0.251548	0.80139	NA	NA
ENSMUSG00000086264.9	5.86385	-0.671304	0.899341	-0.74644	0.455402	NA	Gm15850
ENSMUSG00000041642.18	2811.13	-0.115735	0.117929	-0.981398	0.326396	0.663013	Kif21b
ENSMUSG00000087230.10	13.5784	0.97957	0.644984	1.51875	0.128825	NA	Mroh3
ENSMUSG00000041605.16	63.1309	-0.0400534	0.318945	-0.125581	0.900064	0.968689	Inava
ENSMUSG00000097315.1	9.6042	-0.425214	0.800436	-0.531228	0.595261	NA	NA
ENSMUSG00000097433.1	428.19	0.294808	0.164472	1.79245	0.0730615	0.362947	NA
ENSMUSG00000052759.7	93.0873	0.0627454	0.295431	0.212386	0.831806	0.942104	Gpr25
ENSMUSG00000041570.14	4133.86	0.257907	0.125508	2.05491	0.0398875	0.283079	Camsap2
ENSMUSG00000097403.2	15.7871	0.488823	0.594056	0.822856	0.41059	NA	9230116N13Rik
ENSMUSG00000026404.12	121.06	0.372708	0.250009	1.49078	0.13602	0.472685	Ddx59
ENSMUSG00000041498.13	16.5941	0.215208	0.601087	0.358032	0.720319	NA	Kif14
ENSMUSG00000104414.1	2.81384	0.52093	1.26254	0.412604	0.679897	NA	NA
ENSMUSG00000097229.1	3.04118	0.376714	1.29892	0.290021	0.7718	NA	NA
ENSMUSG00000041483.14	1052.5	-0.0629464	0.120513	-0.522319	0.601448	0.838735	Zfp281
ENSMUSG00000097113.7	17.1445	0.30934	0.565002	0.547503	0.584033	NA	Gm19705
ENSMUSG00000098243.3	6.93451	0.0952822	0.866923	0.109908	0.912482	NA	NA
ENSMUSG00000104118.1	0.85049	-0.505028	2.24881	-0.224576	0.82231	NA	NA
ENSMUSG00000103038.1	0.977672	3.4319	2.59344	1.3233	0.185734	NA	NA
ENSMUSG00000102142.1	1.99492	1.62297	1.70457	0.952127	0.341032	NA	NA
ENSMUSG00000104145.1	0.765355	3.08989	2.8603	1.08026	0.280024	NA	NA
ENSMUSG00000103427.1	3.91356	0.996804	1.1046	0.902409	0.366839	NA	NA
ENSMUSG00000098206.1	10.6949	-0.204095	0.692275	-0.294818	0.768133	NA	NA
ENSMUSG00000026395.16	63.5509	0.138832	0.320177	0.433609	0.664572	0.868425	Ptprc
ENSMUSG00000026393.10	986.275	0.0624495	0.12388	0.504112	0.614182	0.844792	Nek7
ENSMUSG00000099510.2	90.7751	0.205492	0.265601	0.773686	0.439116	0.741903	NA
ENSMUSG00000019230.14	27.9892	-0.250374	1.28008	-0.195592	0.844929	0.945654	Lhx9
ENSMUSG00000079283.2	85.5814	-0.100944	0.281527	-0.358557	0.719927	0.892748	2310009B15Rik
ENSMUSG00000102365.1	2.67864	0.422527	1.29187	0.327066	0.743618	NA	NA
ENSMUSG00000056268.15	245.446	0.189838	0.221823	0.855809	0.392103	0.708425	Dennd1b
ENSMUSG00000102451.1	5.40551	-1.11245	1.03937	-1.07031	0.28448	NA	NA
ENSMUSG00000085481.1	0.858474	3.23439	2.51589	1.28558	0.198588	NA	Gm16304
ENSMUSG00000063681.14	10.926	0.435684	0.717603	0.607137	0.54376	NA	Crb1
ENSMUSG00000033964.12	568.241	0.0165454	0.139214	0.118849	0.905395	0.969524	Zbtb41
ENSMUSG00000033952.14	28.097	0.386399	0.450089	0.858495	0.390619	0.707271	Aspm
ENSMUSG00000089991.2	1.56017	0.396892	1.86453	0.212864	0.831433	NA	NA
ENSMUSG00000104496.1	1.77497	0.795169	1.78764	0.444814	0.656454	NA	Gm5837
ENSMUSG00000085867.1	0.855188	1.94054	2.39093	0.811626	0.417006	NA	NA
ENSMUSG00000026365.15	439.695	0.325666	0.214456	1.51857	0.128871	0.462933	Cfh
ENSMUSG00000052726.15	827.073	0.0528899	0.141746	0.37313	0.709051	0.887687	Kcnt2
ENSMUSG00000102368.1	47.3572	-0.0251232	0.331042	-0.0758913	0.939506	0.982419	4930590L20Rik
ENSMUSG00000101795.2	7.84077	0.627386	0.806491	0.777921	0.436615	NA	Gm5835
ENSMUSG00000026361.9	1181.5	0.253112	0.126268	2.00455	0.045011	0.295373	Cdc73
ENSMUSG00000033849.3	1396.06	0.0798542	0.149432	0.534386	0.593075	0.833213	B3galt2
ENSMUSG00000018196.18	1047.55	-0.0117363	0.123747	-0.094841	0.924441	0.978462	Glrx2
ENSMUSG00000018199.9	1394.26	0.149259	0.133779	1.11571	0.264545	0.607407	Ro60
ENSMUSG00000018189.12	650.396	0.0936285	0.163743	0.571803	0.567456	0.820481	Uchl5
ENSMUSG00000100455.1	178.876	0.610786	0.249717	2.44591	0.0144485	0.185209	NA
ENSMUSG00000088323.1	14.5035	0.735725	0.626611	1.17413	0.240341	NA	Gm25663
ENSMUSG00000026360.9	699.184	0.0810523	0.194928	0.415807	0.677551	0.87441	Rgs2
ENSMUSG00000051079.8	5.89518	0.333103	0.904337	0.368339	0.71262	NA	Rgs13
ENSMUSG00000026358.13	4.6877	-0.164439	1.05509	-0.155853	0.876149	NA	Rgs1
ENSMUSG00000026357.3	1.0851	1.27265	2.3641	0.538324	0.590353	NA	Rgs18
ENSMUSG00000101661.1	0.734783	3.03402	3.226	0.940491	0.346966	NA	NA
ENSMUSG00000099964.6	77.4428	-0.789799	0.32651	-2.41891	0.015567	0.190374	Gm29514
ENSMUSG00000090323.2	13.7435	-1.2962	0.668321	-1.93949	0.052442	NA	NA
ENSMUSG00000102403.1	0.798753	-0.717562	2.62496	-0.273361	0.784576	NA	NA
ENSMUSG00000035131.14	741.977	-0.216223	0.13572	-1.59315	0.111127	0.431492	Brinp3
ENSMUSG00000087627.2	1.94968	1.00022	1.61206	0.620457	0.534957	NA	NA
ENSMUSG00000102309.1	0.76492	0.47249	2.91091	0.162317	0.871057	NA	NA
ENSMUSG00000056220.14	79.2873	0.117678	0.324491	0.362653	0.716864	0.891361	Pla2g4a
ENSMUSG00000097028.2	14.1096	0.894026	0.662528	1.34942	0.177203	NA	Ptgs2os
ENSMUSG00000032487.8	290.414	0.475995	0.281087	1.69341	0.0903783	0.39706	Ptgs2
ENSMUSG00000101199.1	1.86266	1.53767	1.83156	0.839543	0.401165	NA	Gm9687
ENSMUSG00000097754.1	1.37368	1.63323	1.912	0.8542	0.392994	NA	Ptgs2os2
ENSMUSG00000099875.1	3.16119	1.50995	1.36997	1.10218	0.270383	NA	NA
ENSMUSG00000006010.14	870.482	0.223452	0.154612	1.44524	0.148389	0.487132	Odr4
ENSMUSG00000006005.18	1987.64	0.342863	0.129294	2.65181	0.00800605	0.145546	Tpr
ENSMUSG00000006014.16	100.876	0.250744	0.286171	0.876203	0.38092	0.700275	Prg4
ENSMUSG00000066842.18	74.3383	-0.72567	0.370827	-1.95689	0.0503599	0.308462	Hmcn1
ENSMUSG00000093650.2	2.75512	-0.202813	1.2808	-0.158349	0.874182	NA	NA
ENSMUSG00000102628.1	11.6219	1.64073	0.781688	2.09896	0.0358208	NA	NA
ENSMUSG00000100954.4	295.212	0.033368	0.164248	0.203156	0.839013	0.943565	Gm10138
ENSMUSG00000023150.14	3464.92	0.236675	0.141465	1.67303	0.0943218	0.403575	Ivns1abp
ENSMUSG00000052748.14	134.067	-0.023289	0.240064	-0.0970118	0.922717	0.977897	Swt1
ENSMUSG00000053286.11	439.044	-0.0764719	0.1592	-0.48035	0.630978	0.85329	Trmt1l
ENSMUSG00000106406.1	1.23136	2.58547	2.33408	1.1077	0.267989	NA	Mir7682
ENSMUSG00000103928.1	29.2402	0.42878	0.465299	0.921516	0.356781	0.68257	NA
ENSMUSG00000026484.13	729.333	0.621771	0.199244	3.12066	0.00180448	0.0714682	Rnf2
ENSMUSG00000103238.1	1.74663	0.0564929	1.85733	0.0304162	0.975735	NA	NA
ENSMUSG00000026483.13	75.7088	0.0159272	0.377526	0.0421883	0.966349	0.989859	Niban1
ENSMUSG00000100594.1	23.919	-0.468576	0.471667	-0.993446	0.320492	NA	2810414N06Rik
ENSMUSG00000043019.12	1133.77	0.0298875	0.120637	0.247747	0.80433	0.931536	Edem3
ENSMUSG00000032666.16	1790.12	-0.283961	0.121752	-2.33229	0.0196857	0.209654	1700025G04Rik
ENSMUSG00000100685.1	108.826	-0.508723	0.245185	-2.07485	0.0380004	0.276984	NA
ENSMUSG00000014980.14	284.771	0.0181106	0.164631	0.110007	0.912404	0.972578	Tsen15
ENSMUSG00000032649.14	114.477	0.321945	0.251833	1.27841	0.201105	0.545936	Colgalt2
ENSMUSG00000026482.13	1859.43	0.0165392	0.135543	0.122022	0.902881	0.969378	Rgl1
ENSMUSG00000080950.1	3.40896	2.06183	1.2714	1.6217	0.104868	NA	NA
ENSMUSG00000008475.13	2000.97	0.031468	0.147469	0.213387	0.831025	0.94198	Arpc5
ENSMUSG00000026480.12	62.7591	-0.0706252	0.307494	-0.22968	0.818341	0.938244	Ncf2
ENSMUSG00000042772.15	2055.16	0.23181	0.138672	1.67165	0.0945934	0.403961	Smg7
ENSMUSG00000100394.1	0.813806	1.88678	2.59703	0.726517	0.467522	NA	NA
ENSMUSG00000042751.14	3255.05	0.093502	0.122192	0.765208	0.444148	0.745563	Nmnat2
ENSMUSG00000026479.13	191.16	0.215504	0.241748	0.891441	0.372693	0.695536	Lamc2
ENSMUSG00000026478.14	885.436	-0.251034	0.127206	-1.97344	0.0484449	0.305136	Lamc1
ENSMUSG00000073538.10	2.54275	-0.797298	1.43261	-0.556535	0.577845	NA	NA
ENSMUSG00000042708.12	33.2383	0.726523	0.48215	1.50684	0.131851	0.466553	Shcbp1l
ENSMUSG00000064435.1	1.54834	1.12086	1.91245	0.586083	0.55782	NA	Gm25588
ENSMUSG00000103543.1	4.35977	-0.136334	1.11032	-0.122788	0.902275	NA	NA
ENSMUSG00000042699.11	2180.85	0.0111181	0.108608	0.102369	0.918464	0.975774	Dhx9
ENSMUSG00000042684.8	66.008	0.0682053	0.299163	0.227987	0.819656	0.938402	Npl
ENSMUSG00000099858.1	2.50761	-0.108003	1.41486	-0.076335	0.939153	NA	Gm6652
ENSMUSG00000042671.12	1459.02	-0.296923	0.148001	-2.00622	0.0448332	0.295371	Rgs8
ENSMUSG00000100945.1	63.9506	-0.374942	0.317925	-1.17934	0.238262	0.582533	NA
ENSMUSG00000100334.1	1.19145	-0.326128	1.95621	-0.166714	0.867595	NA	C230024C17Rik
ENSMUSG00000026475.7	155.744	-0.0848848	0.230881	-0.367657	0.713129	0.889304	Rgs16
ENSMUSG00000099568.1	43.6737	0.241346	0.373088	0.646888	0.517704	0.792871	NA
ENSMUSG00000066800.11	246.027	0.534387	0.193039	2.76828	0.00563531	0.124426	Rnasel
ENSMUSG00000100183.1	16.0177	0.956863	0.561902	1.7029	0.0885868	NA	NA
ENSMUSG00000042641.18	43.9044	0.380211	0.34562	1.10008	0.271297	0.612995	Rgsl1
ENSMUSG00000045968.7	2643.24	-0.274201	0.172504	-1.58954	0.111939	0.432671	Teddm2
ENSMUSG00000043282.3	0.83073	-0.613027	2.41092	-0.254271	0.799286	NA	Teddm1b
ENSMUSG00000047053.5	0.838273	-0.476326	2.58039	-0.184595	0.853547	NA	Teddm1a
ENSMUSG00000099227.1	2403.75	-0.303852	0.180155	-1.68661	0.0916778	0.399377	Mir8114
ENSMUSG00000026473.15	27413.1	-0.223017	0.113007	-1.97349	0.0484402	0.305136	Glul
ENSMUSG00000101903.1	3.03533	-1.17086	1.33759	-0.875347	0.381385	NA	NA
ENSMUSG00000100502.1	4.2146	0.203804	1.05492	0.193194	0.846807	NA	NA
ENSMUSG00000100627.6	9.58361	2.08869	0.792134	2.6368	0.00836931	NA	Gm28286
ENSMUSG00000066797.6	24.5716	-1.22213	0.473599	-2.58052	0.00986517	NA	Zfp648
ENSMUSG00000099933.1	0.838273	-0.476326	2.58039	-0.184595	0.853547	NA	4930452N14Rik
ENSMUSG00000100221.6	1.17313	-1.23995	2.13457	-0.580891	0.561314	NA	4930532M18Rik
ENSMUSG00000004110.16	4996.49	0.168729	0.109388	1.54248	0.122956	0.452069	Cacna1e
ENSMUSG00000096950.2	1.43826	0.322733	1.92196	0.167919	0.866647	NA	Gm9530
ENSMUSG00000056708.5	1912.24	-0.657123	0.177135	-3.70972	0.000207487	0.026125	Ier5
ENSMUSG00000026471.14	76.9338	0.252721	0.26863	0.940776	0.34682	0.67749	Mr1
ENSMUSG00000026470.14	1603.93	0.100812	0.143022	0.704874	0.480889	0.769156	Stx6
ENSMUSG00000104181.1	4.22091	1.35516	1.22758	1.10393	0.269625	NA	NA
ENSMUSG00000033722.9	200.979	-0.373766	0.235226	-1.58897	0.112067	0.432671	BC034090
ENSMUSG00000103670.1	4.25983	-0.936877	1.07901	-0.868273	0.385245	NA	NA
ENSMUSG00000026469.14	2513.09	0.114496	0.128924	0.88809	0.374493	0.697145	Xpr1
ENSMUSG00000073535.5	3.22335	0.85297	1.39775	0.610244	0.5417	NA	Gm5532
ENSMUSG00000033701.13	764.377	0.075666	0.14688	0.515154	0.606445	0.840891	Acbd6
ENSMUSG00000033684.14	451.925	0.156577	0.159319	0.98279	0.325711	0.662249	Qsox1
ENSMUSG00000102299.1	55.9413	0.4679	0.302741	1.54554	0.122215	0.450564	NA
ENSMUSG00000033671.18	1036	0.0773931	0.133073	0.581583	0.560848	0.816916	Cep350
ENSMUSG00000103771.1	0.981937	-2.16848	2.44249	-0.887816	0.37464	NA	NA
ENSMUSG00000026466.16	571.664	0.123394	0.155279	0.794658	0.426812	0.733784	Tor1aip1
ENSMUSG00000102964.1	4.64089	2.60842	1.30249	2.00264	0.0452154	NA	NA
ENSMUSG00000050565.16	1155.98	0.108941	0.12884	0.845555	0.397801	0.712922	Tor1aip2
ENSMUSG00000015484.3	142.612	-0.910739	0.277926	-3.27691	0.0010495	0.0570935	Fam163a
ENSMUSG00000060985.15	30.4456	0.882405	0.416183	2.12023	0.0339865	0.263602	Tdrd5
ENSMUSG00000026602.9	1.10447	0.363705	2.32072	0.156721	0.875465	NA	Nphs2
ENSMUSG00000026601.14	9.21043	0.523654	0.735983	0.711503	0.476773	NA	Axdnd1
ENSMUSG00000078193.2	17.9961	-0.149474	0.532615	-0.280641	0.778986	NA	Gm2000
ENSMUSG00000026600.12	510.102	-0.194685	0.14882	-1.30819	0.190808	0.53843	Soat1
ENSMUSG00000101523.1	16.1903	0.474354	0.539311	0.879555	0.3791	NA	Csnk2a1-ps3
ENSMUSG00000026596.13	1625.45	0.308021	0.151493	2.03324	0.0420288	0.288168	Abl2
ENSMUSG00000060519.11	116.661	0.161453	0.237802	0.67894	0.497176	0.779206	Tor3a
ENSMUSG00000033557.17	1786.83	-0.044023	0.118868	-0.370353	0.711119	0.888672	Fam20b
ENSMUSG00000102961.1	215.583	-0.205465	0.182553	-1.12551	0.260374	0.604751	NA
ENSMUSG00000026594.14	801.215	0.0357181	0.139564	0.255926	0.798008	0.929591	Ralgps2
ENSMUSG00000033544.6	13.8618	0.264128	0.623945	0.423319	0.672062	NA	Angptl1
ENSMUSG00000103303.1	5.21696	1.12163	0.973953	1.15163	0.249474	NA	NA
ENSMUSG00000101905.1	1.28526	-0.0710594	1.88934	-0.0376108	0.969998	NA	NA
ENSMUSG00000026592.13	1.15661	-0.38333	1.87191	-0.20478	0.837744	NA	Tex35
ENSMUSG00000109913.1	1.74705	3.14224	1.93872	1.62078	0.105065	NA	NA
ENSMUSG00000070565.11	2266.85	0.0381889	0.147597	0.258737	0.795838	0.928656	Rasal2
ENSMUSG00000049881.13	212.398	-0.281001	0.192724	-1.45805	0.144827	0.48247	2810025M15Rik
ENSMUSG00000033488.11	79.3368	0.0449967	0.284586	0.158113	0.874368	0.958707	Cryzl2
ENSMUSG00000026589.14	37.82	0.646757	0.443458	1.45844	0.14472	0.482395	Sec16b
ENSMUSG00000004031.13	2767.26	0.0929588	0.153246	0.606599	0.544117	0.808176	Brinp2
ENSMUSG00000026587.15	4920.99	0.148528	0.116333	1.27675	0.201691	0.546418	Astn1
ENSMUSG00000103971.1	2.08523	1.69918	1.94821	0.872175	0.383113	NA	NA
ENSMUSG00000102618.1	3.59118	2.66391	1.36945	1.94524	0.051746	NA	NA
ENSMUSG00000073530.11	62.5675	0.00761601	0.848731	0.0089734	0.99284	0.998211	Pappa2
ENSMUSG00000104169.1	1.02947	0.082514	2.39574	0.034442	0.972525	NA	Gm7430
ENSMUSG00000040782.12	1662.38	0.000806258	0.135539	0.00594854	0.995254	0.999123	Cop1
ENSMUSG00000103186.1	2.51893	2.06929	1.60344	1.29053	0.196867	NA	NA
ENSMUSG00000089536.1	3.67902	-0.242614	1.12134	-0.216361	0.828706	NA	NA
ENSMUSG00000105399.1	3.50618	-0.113026	1.14063	-0.0990908	0.921066	NA	Mir1843b
ENSMUSG00000015829.13	5302.52	0.250006	0.124162	2.01355	0.0440568	0.293789	Tnr
ENSMUSG00000073528.7	2.98011	-1.82096	1.32759	-1.37162	0.170181	NA	NA
ENSMUSG00000103719.1	351.659	-0.0937154	0.162871	-0.575395	0.565024	0.818949	NA
ENSMUSG00000090394.8	33.8982	-0.378643	0.39465	-0.95944	0.337337	0.670936	4930523C07Rik
ENSMUSG00000026729.9	14.4201	-0.476308	0.566856	-0.840263	0.400761	NA	4930562F07Rik
ENSMUSG00000026725.17	6.44286	1.52556	1.06389	1.43395	0.151587	NA	Tnn
ENSMUSG00000058267.13	447.319	-0.431694	0.165254	-2.61231	0.00899331	0.15028	Mrps14
ENSMUSG00000014226.10	1232.14	0.0199252	0.143544	0.138809	0.889601	0.965329	Cacybp
ENSMUSG00000103006.1	4.03568	-0.864276	1.15524	-0.748138	0.454377	NA	NA
ENSMUSG00000026721.16	2801.3	0.324858	0.134612	2.41329	0.0158091	0.191488	Rabgap1l
ENSMUSG00000104302.1	46.7288	0.367064	0.3719	0.986995	0.323645	0.66036	NA
ENSMUSG00000103522.1	0.889045	3.28059	2.7328	1.20045	0.229963	NA	NA
ENSMUSG00000104026.1	3.47933	0.708834	1.18611	0.597615	0.550097	NA	NA
ENSMUSG00000103200.1	3.19475	1.17232	1.2328	0.950939	0.341635	NA	NA
ENSMUSG00000103632.1	9.60526	-0.921348	0.812463	-1.13402	0.256787	NA	NA
ENSMUSG00000040423.10	1130.49	0.287848	0.122999	2.34024	0.0192712	0.208448	Rc3h1
ENSMUSG00000103739.1	0.862692	3.24178	2.75733	1.1757	0.239716	NA	NA
ENSMUSG00000026715.12	122.659	-0.120371	0.229363	-0.524803	0.59972	0.83767	Serpinc1
ENSMUSG00000043467.19	394.355	0.0968864	0.149854	0.646539	0.517931	0.792871	Zbtb37
ENSMUSG00000053332.13	1228.71	0.525141	0.164123	3.19969	0.00137577	0.0645041	Gas5
ENSMUSG00000064440.1	19.5408	0.707206	0.504749	1.4011	0.161183	NA	Gm26224
ENSMUSG00000080463.1	13.963	-0.174497	0.599219	-0.291208	0.770892	NA	Gm22489
ENSMUSG00000064816.1	50.5022	0.049862	0.334023	0.149277	0.881335	0.961541	Gm22357
ENSMUSG00000084667.1	43.5197	0.330439	0.353552	0.934626	0.349981	0.679243	Gm23212
ENSMUSG00000077220.1	58.8328	0.418216	0.356213	1.17406	0.24037	0.584382	Snord78
ENSMUSG00000065160.1	30.7204	0.680075	0.45653	1.48966	0.136313	0.472796	NA
ENSMUSG00000065735.1	18.5347	0.629097	0.532388	1.18165	0.237344	NA	Snord80
ENSMUSG00000105780.1	18.5347	0.629097	0.532388	1.18165	0.237344	NA	NA
ENSMUSG00000064968.1	23.0623	-0.299509	0.498114	-0.601286	0.54765	NA	Snord47
ENSMUSG00000065228.1	22.7348	-0.98781	0.487989	-2.02425	0.0429448	NA	Gm25789
ENSMUSG00000026709.10	322.044	0.142322	0.169015	0.842066	0.399751	0.714403	Dars2
ENSMUSG00000102864.1	17.5712	0.294754	0.520384	0.566416	0.571111	NA	NA
ENSMUSG00000026708.16	26.0665	0.0380138	0.462846	0.0821305	0.934543	NA	Cenpl
ENSMUSG00000026705.16	407.667	0.293703	0.170409	1.72352	0.0847951	0.387447	Klhl20
ENSMUSG00000044835.15	985.176	0.0878358	0.121676	0.721885	0.470365	0.763058	Ankrd45
ENSMUSG00000049160.15	4.87864	-0.583389	1.0914	-0.534534	0.592972	NA	Tex50
ENSMUSG00000102817.2	5.19781	-0.0632389	0.972584	-0.0650216	0.948157	NA	Gm6185
ENSMUSG00000026701.15	2843.53	-0.153296	0.115083	-1.33205	0.182844	0.529833	Prdx6
ENSMUSG00000040323.13	10.0955	-0.546366	0.719191	-0.759695	0.447437	NA	NA
ENSMUSG00000000817.10	0.842971	1.9383	2.40042	0.807485	0.419387	NA	Fasl
ENSMUSG00000103625.1	4.53188	0.135011	1.08789	0.124103	0.901233	NA	NA
ENSMUSG00000040297.12	747.246	0.360321	0.15088	2.38813	0.0169343	0.197457	Suco
ENSMUSG00000102254.1	5.50553	0.837564	1.14526	0.731331	0.464577	NA	Gm7496
ENSMUSG00000086277.2	1.83571	2.20793	1.80729	1.22168	0.22183	NA	4930558K02Rik
ENSMUSG00000026698.8	248.257	0.0560431	0.178388	0.314164	0.753397	0.909105	Pigc
ENSMUSG00000103393.1	15.5381	-0.706611	0.595281	-1.18702	0.235219	NA	NA
ENSMUSG00000040265.16	2903.37	0.460604	0.132589	3.47393	0.000512886	0.0412768	Dnm3
ENSMUSG00000090260.1	3.57648	-0.543409	1.15294	-0.471323	0.63741	NA	2810442N19Rik
ENSMUSG00000078190.7	0.987652	-2.17616	2.70562	-0.804313	0.421216	NA	Dnm3os
ENSMUSG00000066752.4	101.001	0.303118	0.254862	1.18934	0.234306	0.579239	NA
ENSMUSG00000026694.19	254.035	0.0516146	0.173838	0.296912	0.766534	0.914937	Eef1aknmt
ENSMUSG00000026696.15	1420.83	-0.0657488	0.145572	-0.451659	0.651514	0.863547	Vamp4
ENSMUSG00000026697.10	96.0174	-1.27637	0.773183	-1.6508	0.0987791	0.412123	Myoc
ENSMUSG00000091060.2	14.9824	-1.02382	0.72785	-1.40664	0.159534	NA	Myocos
ENSMUSG00000040225.15	3217.1	0.220775	0.130742	1.68864	0.0912888	0.398906	Prrc2c
ENSMUSG00000098259.1	18.3821	0.519385	0.570379	0.910596	0.362508	NA	NA
ENSMUSG00000026692.12	0.872136	1.9933	2.81703	0.707587	0.479202	NA	Fmo4
ENSMUSG00000040181.14	138.753	-0.220917	0.243893	-0.905795	0.365045	0.689038	Fmo1
ENSMUSG00000040170.13	9.83745	0.48423	0.723449	0.669335	0.503282	NA	Fmo2
ENSMUSG00000026586.16	140.244	-0.249128	0.216198	-1.15231	0.249192	0.594689	Prrx1
ENSMUSG00000040124.5	179.331	0.1479	0.195735	0.755616	0.449879	0.74969	Gorab
ENSMUSG00000040113.14	32.3271	-0.0239382	0.401948	-0.0595555	0.95251	0.98662	Mettl11b
ENSMUSG00000026585.13	6169.83	0.0528833	0.112415	0.470428	0.638049	0.856345	Kifap3
ENSMUSG00000026584.14	597.462	0.648827	0.197832	3.27969	0.00103922	0.056912	Scyl3
ENSMUSG00000041406.14	188.043	0.719602	0.234533	3.06823	0.00215328	0.0775341	BC055324
ENSMUSG00000041396.13	47.477	0.30117	0.334963	0.899113	0.368593	0.692186	Mettl18
ENSMUSG00000026582.6	0.836821	-0.471099	2.40216	-0.196115	0.844521	NA	Sele
ENSMUSG00000026581.14	1.65392	2.0339	1.77754	1.14422	0.252531	NA	Sell
ENSMUSG00000026580.16	2.88576	3.94071	1.65928	2.37495	0.0175515	NA	Selp
ENSMUSG00000086593.2	2.76819	0.511034	1.30741	0.390874	0.69589	NA	Gm16548
ENSMUSG00000026579.8	34.2476	-0.00479074	0.507126	-0.00944685	0.992463	0.998211	F5
ENSMUSG00000040918.12	289.846	0.10956	0.189257	0.578898	0.562658	0.817902	Slc19a2
ENSMUSG00000026578.6	316.383	0.27044	0.155592	1.73814	0.0821865	0.382353	Ccdc181
ENSMUSG00000026577.13	499.718	0.0124776	0.170306	0.0732659	0.941595	0.982795	Blzf1
ENSMUSG00000026575.15	6359.78	-0.19279	0.123407	-1.56223	0.118235	0.443005	Nme7
ENSMUSG00000103493.1	4.03395	0.320225	1.11372	0.287528	0.773708	NA	NA
ENSMUSG00000026576.12	35678.5	0.0371231	0.119822	0.309819	0.756699	0.910557	Atp1b1
ENSMUSG00000104011.1	36.9243	0.563768	0.437892	1.28746	0.197934	0.543404	Gm32391
ENSMUSG00000097281.2	1.23351	2.60413	2.3202	1.12238	0.261703	NA	Gm26685
ENSMUSG00000026574.5	6.18293	0.431488	0.880201	0.490216	0.623981	NA	Dpt
ENSMUSG00000103659.1	5.25768	-0.159527	0.937193	-0.170218	0.864839	NA	NA
ENSMUSG00000104117.5	17.1836	-0.523451	0.583386	-0.897264	0.369578	NA	Gm20743
ENSMUSG00000103320.1	5.75949	-0.131333	0.921234	-0.142562	0.886636	NA	NA
ENSMUSG00000102408.1	2.6449	-0.762904	1.41605	-0.538755	0.590056	NA	4930568G15Rik
ENSMUSG00000040848.11	542.774	-0.222448	0.156411	-1.4222	0.154967	0.495019	Sft2d2
ENSMUSG00000040843.10	802.168	0.0233288	0.126344	0.184645	0.853508	0.949416	Tiprl
ENSMUSG00000102302.1	42.3294	0.321015	0.411461	0.780183	0.435283	0.739799	NA
ENSMUSG00000040836.15	365.871	-0.0557628	0.658843	-0.0846375	0.93255	0.98025	Gpr161
ENSMUSG00000026571.12	1921.65	0.128558	0.127851	1.00553	0.314641	0.65209	Dcaf6
ENSMUSG00000104427.1	0.81846	-1.8394	2.61638	-0.70303	0.482037	NA	NA
ENSMUSG00000026568.6	1138.1	-0.343753	0.138599	-2.48019	0.0131312	0.177484	Mpc2
ENSMUSG00000103763.1	4.32033	0.693146	1.06114	0.653209	0.513621	NA	NA
ENSMUSG00000026567.16	14.5059	0.52337	0.581406	0.90018	0.368025	NA	Adcy10
ENSMUSG00000103059.1	5.16108	-0.621888	0.957005	-0.649827	0.515804	NA	Gm18186
ENSMUSG00000103583.1	4.81397	-1.10559	1.0062	-1.09878	0.271864	NA	NA
ENSMUSG00000087886.1	0.759204	0.4919	2.91844	0.168549	0.866152	NA	NA
ENSMUSG00000104474.1	1.20976	0.51302	2.12654	0.241247	0.809364	NA	NA
ENSMUSG00000026566.15	605.758	-0.0585424	0.144399	-0.405421	0.685168	0.877154	Mpzl1
ENSMUSG00000103098.1	1.15379	3.66937	2.22369	1.65013	0.098917	NA	NA
ENSMUSG00000040723.14	75.8347	-0.650216	0.305716	-2.12686	0.0334316	0.262445	Rcsd1
ENSMUSG00000103686.1	1.8023	0.253054	1.53344	0.165023	0.868926	NA	NA
ENSMUSG00000040713.12	463.987	0.35924	0.177472	2.02421	0.0429483	0.290255	Creg1
ENSMUSG00000005763.15	156.179	0.285621	0.217812	1.31132	0.18975	0.537213	Cd247
ENSMUSG00000026565.18	443.654	0.213697	0.173827	1.22937	0.218934	0.565182	Pou2f1
ENSMUSG00000026564.9	4.22972	0.474921	1.18459	0.400915	0.688483	NA	Dusp27
ENSMUSG00000040629.8	2.21896	4.60602	1.85917	2.47747	0.0132319	NA	Mael
ENSMUSG00000040612.13	3230.11	-0.128742	0.125526	-1.02562	0.30507	0.643025	Ildr2
ENSMUSG00000091393.1	346.059	-0.0760129	0.192255	-0.395375	0.692566	0.879794	NA
ENSMUSG00000103400.2	89.9444	-0.0307713	0.25734	-0.119574	0.904821	0.969524	NA
ENSMUSG00000026563.13	533.332	-0.316918	0.14498	-2.18594	0.0288203	0.249016	Tada1
ENSMUSG00000040596.15	1295.35	-0.172318	0.131933	-1.3061	0.191519	0.539646	Pogk
ENSMUSG00000084093.1	4.63587	-0.194099	1.00094	-0.193916	0.846242	NA	NA
ENSMUSG00000051081.7	1.69491	0.114747	2.03341	0.0564309	0.954999	NA	Gm4847
ENSMUSG00000102548.1	55.0161	0.123419	0.325246	0.379465	0.704343	0.884574	Gm16701
ENSMUSG00000097823.2	153.824	0.0520651	0.213356	0.244029	0.807208	0.93306	NA
ENSMUSG00000060568.14	747.334	-0.231567	0.142251	-1.62788	0.10355	0.420037	Fam78b
ENSMUSG00000026558.13	1021.66	-0.624291	0.201618	-3.09641	0.00195879	0.0736709	Uck2
ENSMUSG00000102909.1	14.7922	-1.36693	0.658239	-2.07665	0.0378341	NA	NA
ENSMUSG00000052428.10	538.111	-0.327852	0.175354	-1.86966	0.0615313	0.33668	Tmco1
ENSMUSG00000026687.14	357.66	-0.138578	0.178378	-0.776877	0.437231	0.740986	Aldh9a1
ENSMUSG00000026688.5	1468.39	-0.130366	0.158769	-0.821106	0.411586	0.72252	Mgst3
ENSMUSG00000015843.10	64.7351	0.713982	0.864027	0.826342	0.40861	0.720049	Rxrg
ENSMUSG00000026686.14	3.57401	1.38068	1.31916	1.04664	0.295265	NA	Lmx1a
ENSMUSG00000052534.15	3131.11	0.198128	0.109831	1.80394	0.0712404	0.358323	Pbx1
ENSMUSG00000026683.14	33.8651	-0.32807	0.517736	-0.633664	0.5263	0.798632	Nuf2
ENSMUSG00000026678.10	1829.28	-0.675343	0.165452	-4.0818	4.46891e-05	0.0113271	Rgs5
ENSMUSG00000038530.11	12083.4	-0.477129	0.150451	-3.17133	0.00151742	0.0684678	Rgs4
ENSMUSG00000070532.5	171.38	-0.252882	0.244246	-1.03536	0.3005	0.639285	Ccdc190
ENSMUSG00000089990.1	130.31	-0.23163	0.286066	-0.809708	0.418108	0.726859	NA
ENSMUSG00000026675.12	603.893	-0.0605499	0.165141	-0.366656	0.713876	0.889457	Hsd17b7
ENSMUSG00000097503.2	16.3486	0.0141412	0.596792	0.0236953	0.981096	NA	3110045C21Rik
ENSMUSG00000026674.9	152.895	-0.384541	0.267848	-1.43567	0.151097	0.49033	Ddr2
ENSMUSG00000026670.15	1117.68	-0.0657147	0.122181	-0.537848	0.590682	0.832272	Uap1
ENSMUSG00000104266.1	4.31526	-2.03163	1.18449	-1.71519	0.086311	NA	NA
ENSMUSG00000103908.1	1.863	-0.723905	1.60188	-0.45191	0.651334	NA	NA
ENSMUSG00000026667.14	5887.65	-0.264045	0.136605	-1.93291	0.0532468	0.313892	Uhmk1
ENSMUSG00000044306.4	175.87	-0.409871	0.235298	-1.74192	0.081522	0.380964	NA
ENSMUSG00000096964.1	4.04953	0.276032	1.05896	0.260664	0.794352	NA	Gm6345
ENSMUSG00000102752.1	62.5734	-0.734984	0.311517	-2.35937	0.0183062	0.203862	Gm7694
ENSMUSG00000038473.14	2019.02	0.411139	0.135882	3.02572	0.00248045	0.0827507	Nos1ap
ENSMUSG00000042800.5	4.0346	0.338433	1.1181	0.302687	0.762128	NA	Spata46
ENSMUSG00000038463.8	290.53	-0.0761007	0.287115	-0.265053	0.790968	0.926428	Olfml2b
ENSMUSG00000026663.6	2083.32	0.198082	0.138897	1.42611	0.153837	0.494418	Atf6
ENSMUSG00000053925.4	81.2583	-0.376473	0.271652	-1.38586	0.165789	0.507457	NA
ENSMUSG00000026659.13	169.54	-0.240855	0.194082	-1.241	0.214606	0.561059	Dusp12
ENSMUSG00000096968.1	52.9834	-0.125166	0.326258	-0.383642	0.701244	0.883413	NA
ENSMUSG00000070524.1	11.0816	0.0105995	0.715741	0.0148092	0.988184	NA	Fcrlb
ENSMUSG00000089838.1	0.968275	-0.976271	2.2676	-0.430531	0.666809	NA	NA
ENSMUSG00000026656.15	53.9131	0.644485	0.335381	1.92165	0.0546498	0.318645	Fcgr2b
ENSMUSG00000059089.4	7.98419	4.53837	1.30831	3.46887	0.000522653	NA	Fcgr4
ENSMUSG00000059498.13	204.105	0.440189	0.261754	1.68169	0.0926282	0.401122	Fcgr3
ENSMUSG00000026649.14	17.4108	0.973172	0.59845	1.62615	0.103917	NA	Cfap126
ENSMUSG00000058076.12	1175.49	-0.170519	0.124481	-1.36985	0.170735	0.514809	Sdhc
ENSMUSG00000038370.6	1158.08	-0.0146672	0.192904	-0.0760336	0.939392	0.982419	Pcp4l1
ENSMUSG00000005677.14	691.535	-0.473409	0.167312	-2.82951	0.00466199	0.11517	Nr1i3
ENSMUSG00000005674.9	896.463	-0.563648	0.170626	-3.30341	0.000955152	0.0546261	Tomm40l
ENSMUSG00000005681.12	10.4989	-0.656446	0.678028	-0.968169	0.33296	NA	Apoa2
ENSMUSG00000058715.11	113.556	0.172325	0.228989	0.752545	0.451723	0.751479	Fcer1g
ENSMUSG00000013593.12	3326.59	-0.0290726	0.107789	-0.269718	0.787377	0.924909	Ndufs2
ENSMUSG00000006403.13	779.737	0.0889436	0.195507	0.454937	0.649154	0.862795	Adamts4
ENSMUSG00000052423.14	534.899	-0.523086	0.194994	-2.68257	0.0073058	0.138429	B4galt3
ENSMUSG00000062729.11	509.254	-0.153871	0.149096	-1.03202	0.302061	0.640511	Ppox
ENSMUSG00000053483.13	569.22	-0.321016	0.16576	-1.93663	0.0527909	0.312929	Usp21
ENSMUSG00000062963.10	860.102	-0.153371	0.140585	-1.09095	0.275294	0.616542	Ufc1
ENSMUSG00000079137.3	3.68756	-0.697581	1.20022	-0.58121	0.561099	NA	NA
ENSMUSG00000103983.1	57.1711	-0.190395	0.313156	-0.607989	0.543195	0.807729	NA
ENSMUSG00000013973.12	567.461	-0.0721746	0.133965	-0.538758	0.590054	0.832178	Dedd
ENSMUSG00000013997.10	915.253	-0.0929902	0.121459	-0.765609	0.443909	0.745403	Nit1
ENSMUSG00000006412.10	968.052	-0.358709	0.141834	-2.52907	0.0114364	0.168048	Pfdn2
ENSMUSG00000102929.1	8.58985	-0.313808	0.841561	-0.372888	0.709232	NA	NA
ENSMUSG00000045259.4	370.741	0.0583991	0.173424	0.336742	0.736311	0.900237	Klhdc9
ENSMUSG00000006411.12	50.4814	0.129176	0.361937	0.356901	0.721166	0.892978	Nectin4
ENSMUSG00000048865.16	62.377	-0.317799	0.296862	-1.07053	0.284382	0.62448	Arhgap30
ENSMUSG00000026641.13	845.898	0.0285408	0.149905	0.190392	0.849002	0.947033	Usf1
ENSMUSG00000103711.1	6.58137	-1.77736	0.902881	-1.96854	0.0490056	NA	Tstd1
ENSMUSG00000038235.4	120.013	-0.405873	0.232774	-1.74364	0.0812223	0.380663	F11r
ENSMUSG00000091993.2	38.1544	-0.408622	0.370046	-1.10425	0.269486	0.61092	NA
ENSMUSG00000060244.1	50.6998	-0.325548	0.329729	-0.987321	0.323485	0.66012	Alyref2
ENSMUSG00000004709.14	2.30691	2.52547	1.87002	1.35051	0.176854	NA	Cd244a
ENSMUSG00000004707.14	2.22417	1.1914	1.54294	0.772166	0.440016	NA	Ly9
ENSMUSG00000015355.13	9.44286	0.903362	0.764306	1.18194	0.23723	NA	Cd48
ENSMUSG00000059058.7	5.15538	-0.266214	0.925324	-0.287699	0.773577	NA	NA
ENSMUSG00000015316.11	4.53772	-0.695312	1.12587	-0.617577	0.536854	NA	Slamf1
ENSMUSG00000038147.13	53.4239	0.34465	0.364868	0.944587	0.34487	0.675647	Cd84
ENSMUSG00000073492.2	2.0334	1.09496	1.60301	0.683062	0.494568	NA	NA
ENSMUSG00000015314.10	5.37058	0.226611	0.940854	0.240857	0.809666	NA	Slamf6
ENSMUSG00000026556.15	277.044	0.0249555	0.186634	0.133713	0.893629	0.966925	Vangl2
ENSMUSG00000051251.3	12.2133	-0.17239	0.628587	-0.27425	0.783892	NA	Nhlh1
ENSMUSG00000003458.12	1247.08	0.265009	0.121709	2.1774	0.0294509	0.250992	Ncstn
ENSMUSG00000026553.17	4205.8	0.029138	0.10935	0.266465	0.789881	0.926126	Copa
ENSMUSG00000103380.1	234.273	-0.0148651	0.179435	-0.0828437	0.933976	0.980727	NA
ENSMUSG00000003464.13	1631.77	0.0170306	0.111208	0.153142	0.878286	0.960743	Pex19
ENSMUSG00000089803.3	0.862692	3.24178	2.75733	1.1757	0.239716	NA	NA
ENSMUSG00000026554.15	3526.79	0.177176	0.11748	1.50814	0.131518	0.466214	Dcaf8
ENSMUSG00000013698.12	7021.29	-0.0283214	0.10248	-0.276362	0.78227	0.922579	Pea15a
ENSMUSG00000007122.11	12.6854	0.57381	0.684903	0.837797	0.402145	NA	Casq1
ENSMUSG00000092085.1	2.405	0.456032	1.43459	0.317882	0.750574	NA	NA
ENSMUSG00000007107.6	4.84455	-0.681538	0.96506	-0.706213	0.480056	NA	Atp1a4
ENSMUSG00000038034.15	5075.15	-0.231823	0.133876	-1.73162	0.0833408	0.384515	Igsf8
ENSMUSG00000007097.14	20705.5	-0.354074	0.132934	-2.66353	0.00773245	0.143722	Atp1a2
ENSMUSG00000038026.12	3309.95	-0.0757789	0.110772	-0.684095	0.493915	0.777447	Kcnj9
ENSMUSG00000102413.1	315.436	-0.117605	0.165876	-0.708992	0.47833	0.767697	NA
ENSMUSG00000044708.5	3789.3	-0.479584	0.158306	-3.02947	0.00244982	0.0820262	Kcnj10
ENSMUSG00000050229.3	343.736	0.173641	0.16613	1.04521	0.295925	0.635461	Pigm
ENSMUSG00000102278.1	2.26395	0.373108	1.51089	0.246946	0.80495	NA	NA
ENSMUSG00000103357.1	0.991334	2.23001	2.26015	0.986666	0.323806	NA	NA
ENSMUSG00000026548.4	9.07377	1.28147	0.884854	1.44822	0.147555	NA	Slamf9
ENSMUSG00000037995.15	90.4751	-0.0184898	0.2974	-0.0621714	0.950426	0.985588	Igsf9
ENSMUSG00000026547.15	102.224	0.228599	0.276049	0.828111	0.407608	0.719219	Tagln2
ENSMUSG00000026546.16	48.9268	-0.155574	0.357311	-0.435402	0.66327	0.867587	Cfap45
ENSMUSG00000085184.9	8.17854	0.437998	0.853143	0.513394	0.607676	NA	4933439K11Rik
ENSMUSG00000049598.9	5.62415	-0.965082	1.03387	-0.933467	0.350579	NA	Vsig8
ENSMUSG00000053318.7	2.04703	-0.397328	1.68422	-0.235912	0.813501	NA	Slamf8
ENSMUSG00000070504.9	0.862753	-0.532028	2.55923	-0.207886	0.835318	NA	Fcrl6
ENSMUSG00000026544.6	62.2284	0.0423539	0.32779	0.129211	0.897191	0.967757	Dusp23
ENSMUSG00000037872.5	1316.09	0.15159	0.131711	1.15093	0.249761	0.595255	Ackr1
ENSMUSG00000005338.13	8878.52	0.103546	0.113982	0.908442	0.363645	0.6882	Cadm3
ENSMUSG00000037860.15	35.345	0.620958	0.426192	1.45699	0.145119	0.482528	Aim2
ENSMUSG00000037849.8	0.888572	2.00289	2.80048	0.715196	0.474488	NA	Ifi206
ENSMUSG00000073491.11	2.64947	2.15054	1.62997	1.31938	0.187044	NA	Ifi213
ENSMUSG00000043263.13	4.5632	3.64823	1.61351	2.26105	0.0237564	NA	Ifi209
ENSMUSG00000073490.11	10.5788	2.42661	0.90823	2.67181	0.00754441	NA	Ifi207
ENSMUSG00000073489.6	12.542	3.07342	0.885816	3.4696	0.000521242	NA	Ifi204
ENSMUSG00000090222.2	2.98375	0.721408	1.36064	0.530197	0.595975	NA	NA
ENSMUSG00000090272.8	19.47	-0.418594	0.610475	-0.685686	0.492911	NA	Mndal
ENSMUSG00000026536.9	1.38259	2.77763	2.26429	1.22672	0.21993	NA	Ifi211
ENSMUSG00000039997.16	17.3991	0.453241	0.599001	0.75666	0.449253	NA	Ifi203
ENSMUSG00000054203.7	0.870278	-1.93425	2.81799	-0.686394	0.492465	NA	Ifi205
ENSMUSG00000026532.7	1.98656	0.126743	1.93134	0.0656241	0.947677	NA	Spta1
ENSMUSG00000028354.13	1602.41	-0.0197337	0.114009	-0.17309	0.862581	0.952828	Fmn2
ENSMUSG00000050069.3	405.855	0.468082	0.213038	2.19718	0.0280076	0.245862	Grem2
ENSMUSG00000026527.13	1710.67	0.142797	0.135884	1.05088	0.293314	0.633804	Rgs7
ENSMUSG00000026526.14	1305.36	-0.0651248	0.126267	-0.515772	0.606014	0.840802	Fh1
ENSMUSG00000039783.15	3.46518	0.165167	1.11879	0.147631	0.882634	NA	Kmo
ENSMUSG00000026525.9	133.632	-0.462706	0.357521	-1.29421	0.195593	0.542393	Opn3
ENSMUSG00000078185.3	437.136	-0.0120456	0.174843	-0.068894	0.945074	0.984024	Chml
ENSMUSG00000026523.14	1.66148	0.611698	1.61057	0.379803	0.704092	NA	Wdr64
ENSMUSG00000039748.11	15.362	0.94923	0.561012	1.69199	0.090647	NA	Exo1
ENSMUSG00000103540.1	0.867445	0.658937	2.58083	0.25532	0.798476	NA	NA
ENSMUSG00000055214.15	135.43	-0.0840122	0.232523	-0.361308	0.717869	0.891938	Pld5
ENSMUSG00000078184.1	0.821805	1.88188	2.58873	0.726951	0.467256	NA	NA
ENSMUSG00000104157.1	5.92642	0.340703	0.894248	0.380994	0.703207	NA	NA
ENSMUSG00000057335.11	1838.88	0.282798	0.150782	1.87555	0.0607173	0.334777	Cep170
ENSMUSG00000103634.1	0.986642	0.977008	2.25382	0.43349	0.664659	NA	NA
ENSMUSG00000104154.1	33.1789	0.923525	0.444107	2.07951	0.0375703	0.275134	NA
ENSMUSG00000103435.1	56.4745	0.469975	0.297706	1.57866	0.114415	0.435698	NA
ENSMUSG00000026504.17	593.809	-0.018043	0.189945	-0.0949908	0.924322	0.978424	Sdccag8
ENSMUSG00000103367.1	4.83031	-1.27472	1.09362	-1.16559	0.243779	NA	NA
ENSMUSG00000102211.1	0.856609	-1.90798	2.58448	-0.738245	0.460366	NA	NA
ENSMUSG00000087082.1	5.05997	-1.51982	1.01008	-1.50465	0.132413	NA	Gm15423
ENSMUSG00000019699.16	3793.21	0.057316	0.107818	0.531602	0.595002	0.834135	Akt3
ENSMUSG00000104391.1	2.16059	1.20631	1.52319	0.791963	0.428382	NA	NA
ENSMUSG00000102133.1	1.44767	0.305076	1.81099	0.168458	0.866223	NA	NA
ENSMUSG00000102427.1	0.890451	3.28225	2.69661	1.21718	0.223537	NA	NA
ENSMUSG00000097892.2	22.4796	-0.542659	0.458869	-1.1826	0.236968	NA	NA
ENSMUSG00000063659.11	7156.05	-0.00940356	0.144505	-0.0650745	0.948115	0.98476	Zbtb18
ENSMUSG00000102432.1	3.16422	3.11663	1.53404	2.03165	0.0421895	NA	NA
ENSMUSG00000101746.1	1.3215	-0.0244019	1.96692	-0.0124061	0.990102	NA	2310043L19Rik
ENSMUSG00000015962.5	1.49326	-0.258647	1.94055	-0.133285	0.893968	NA	1700016C15Rik
ENSMUSG00000015961.8	1378.73	-0.105721	0.129497	-0.816398	0.414272	0.724506	Adss
ENSMUSG00000091476.6	38.1154	-0.855402	0.378472	-2.26014	0.0238124	0.22912	Catspere2
ENSMUSG00000104097.1	17.0726	-0.427571	0.538359	-0.79421	0.427073	NA	NA
ENSMUSG00000102493.1	1.54715	-0.104162	1.91011	-0.0545321	0.956511	NA	NA
ENSMUSG00000026502.13	594.799	-0.0761199	0.136978	-0.555708	0.57841	0.825025	Desi2
ENSMUSG00000070489.5	0.855188	1.94054	2.39093	0.811626	0.417006	NA	NA
ENSMUSG00000104126.1	1.65021	-3.03562	1.92018	-1.58091	0.113899	NA	NA
ENSMUSG00000086350.1	44.9774	-0.557432	0.360094	-1.54802	0.121618	0.449958	NA
ENSMUSG00000026500.6	479.064	0.161693	0.18125	0.892095	0.372342	0.69547	Cox20
ENSMUSG00000039630.10	7728.51	0.0301252	0.104674	0.287801	0.773499	0.919005	Hnrnpu
ENSMUSG00000104279.1	31.6307	-0.0486952	0.398212	-0.122285	0.902674	0.96937	NA
ENSMUSG00000026495.8	292.572	0.356535	0.162284	2.19698	0.0280216	0.245862	Efcab2
ENSMUSG00000026494.12	245.405	-0.13777	0.230999	-0.596409	0.550902	0.811359	Kif26b
ENSMUSG00000089713.1	23.0844	0.368404	0.466138	0.790333	0.429334	NA	NA
ENSMUSG00000055067.15	548.045	0.557933	0.154809	3.60401	0.000313345	0.032615	Smyd3
ENSMUSG00000096474.2	5.47679	-0.707706	0.989005	-0.715574	0.474254	NA	NA
ENSMUSG00000026492.11	332.336	0.200339	0.185379	1.0807	0.279831	0.620596	Tfb2m
ENSMUSG00000038949.8	893.165	-0.104718	0.137899	-0.759383	0.447624	0.74746	Cnst
ENSMUSG00000038936.13	1186.35	0.0478995	0.193504	0.247538	0.804492	0.931579	Sccpdh
ENSMUSG00000087236.3	66.4855	0.128358	0.321136	0.3997	0.689377	0.87897	Kif28
ENSMUSG00000026491.13	966.786	0.198421	0.152319	1.30266	0.19269	0.540388	Ahctf1
ENSMUSG00000073486.2	10.6272	0.536933	0.71229	0.753812	0.450962	NA	NA
ENSMUSG00000026490.18	6388.91	0.00338769	0.120064	0.0282158	0.97749	0.993397	Cdc42bpa
ENSMUSG00000103636.1	254.563	0.107517	0.17	0.632451	0.527092	0.799247	NA
ENSMUSG00000026489.13	867.678	0.266999	0.154166	1.73189	0.0832933	0.38441	Coq8a
ENSMUSG00000104520.1	1.91518	0.890344	1.64934	0.539819	0.589322	NA	NA
ENSMUSG00000010609.15	229.743	0.0546045	0.178935	0.305164	0.760241	0.911902	Psen2
ENSMUSG00000102923.1	2.51294	-0.525758	1.34852	-0.389878	0.696627	NA	Gm31728
ENSMUSG00000055676.4	41.7592	-0.326535	0.369293	-0.884217	0.376579	0.698221	NA
ENSMUSG00000038855.10	469.573	0.00956168	0.175947	0.0543441	0.956661	0.987725	Itpkb
ENSMUSG00000053963.7	5005.13	0.0286448	0.133635	0.214352	0.830273	0.941645	Stum
ENSMUSG00000104210.1	1.14725	-0.371301	2.12011	-0.175133	0.860975	NA	NA
ENSMUSG00000026496.11	1619.95	-0.228828	0.128873	-1.77561	0.0757968	0.36924	Parp1
ENSMUSG00000098926.1	75.8804	-0.336018	0.288518	-1.16463	0.244167	0.588944	Mir6904
ENSMUSG00000058729.13	75.214	0.339251	0.267449	1.26847	0.20463	0.549669	Lin9
ENSMUSG00000026499.5	654.99	-0.150721	0.1474	-1.02253	0.30653	0.644454	Acbd3
ENSMUSG00000103649.1	26.0612	-0.387842	0.47597	-0.814845	0.415161	NA	NA
ENSMUSG00000060743.12	2534.44	-0.133898	0.153528	-0.87214	0.383132	0.701756	H3f3a
ENSMUSG00000097347.1	1770.01	-0.0561694	0.14439	-0.389012	0.697267	0.88129	NA
ENSMUSG00000073485.3	10.4355	0.451111	0.67633	0.666997	0.504774	NA	NA
ENSMUSG00000038806.7	399.757	-0.0284977	0.163096	-0.174729	0.861292	0.952156	Sde2
ENSMUSG00000066652.5	25.6825	0.728731	0.512141	1.42291	0.154762	NA	Lefty2
ENSMUSG00000026520.8	423.25	-0.310876	0.19935	-1.55945	0.11889	0.444181	Pycr2
ENSMUSG00000038793.8	42.5268	-0.118222	1.70495	-0.0693401	0.944719	0.983917	Lefty1
ENSMUSG00000026519.16	336.177	-0.123977	0.175716	-0.705557	0.480464	0.768989	Tmem63a
ENSMUSG00000085563.2	60.6258	0.127009	0.309597	0.410238	0.681631	0.876469	NA
ENSMUSG00000038776.13	306.355	0.104747	0.185118	0.565841	0.571502	0.821827	Ephx1
ENSMUSG00000026516.8	1153.45	-0.0371874	0.136496	-0.272444	0.785281	0.923616	Nvl
ENSMUSG00000103178.1	83.7854	-0.100564	0.285763	-0.351914	0.724903	0.894489	NA
ENSMUSG00000062169.13	555.965	-0.0739322	0.143895	-0.513792	0.607397	0.841565	Cnih4
ENSMUSG00000038733.14	3235.8	0.280656	0.131688	2.13121	0.0330715	0.262104	Wdr26
ENSMUSG00000054135.2	12.5867	0.248541	0.601874	0.412945	0.679647	NA	NA
ENSMUSG00000081214.3	9.20477	-0.996108	0.766382	-1.29975	0.193685	NA	NA
ENSMUSG00000026514.14	1373.17	-0.209214	0.134978	-1.54998	0.121145	0.448847	Cnih3
ENSMUSG00000050625.4	8.6069	1.44946	0.78709	1.84154	0.0655418	NA	Ccdc121rt1
ENSMUSG00000047369.15	86.6467	0.698205	0.254585	2.74252	0.00609691	0.128637	Dnah14
ENSMUSG00000103100.1	0.858039	0.694588	2.56601	0.270688	0.786631	NA	NA
ENSMUSG00000004880.11	230.691	0.145918	0.185769	0.785481	0.432172	0.737879	Lbr
ENSMUSG00000089429.1	1.00543	3.46734	2.35917	1.46973	0.141635	NA	NA
ENSMUSG00000022995.16	2549.64	0.0602149	0.112396	0.535738	0.59214	0.832742	Enah
ENSMUSG00000103317.1	1.3873	1.60813	2.20989	0.727699	0.466798	NA	NA
ENSMUSG00000026511.7	1088.67	0.0345816	0.133082	0.259851	0.794978	0.927931	Srp9
ENSMUSG00000103018.1	6.26439	0.023953	0.95496	0.0250827	0.979989	NA	Gm17968
ENSMUSG00000038633.5	1383.72	0.177928	0.135896	1.3093	0.190433	0.538114	Degs1
ENSMUSG00000100147.2	196.55	0.115306	0.213517	0.540033	0.589175	0.831852	1700047M11Rik
ENSMUSG00000047539.9	1068.58	-0.0510317	0.124503	-0.409884	0.681891	0.876469	Fbxo28
ENSMUSG00000026510.10	543.473	0.0391073	0.146619	0.266727	0.789679	0.926121	Trp53bp2
ENSMUSG00000026509.15	1511.31	0.0498489	0.150173	0.331943	0.739933	0.902364	Capn2
ENSMUSG00000102234.1	489.533	-0.001494	0.138208	-0.0108098	0.991375	0.99815	NA
ENSMUSG00000104415.1	80.888	0.341802	0.291524	1.17247	0.24101	0.585033	NA
ENSMUSG00000038576.15	2279.95	-0.19707	0.117334	-1.67957	0.0930411	0.401517	Susd4
ENSMUSG00000102291.1	0.865565	-0.524013	2.55658	-0.204966	0.837598	NA	NA
ENSMUSG00000079164.8	5.95416	-0.732653	1.22422	-0.598467	0.549529	NA	Tlr5
ENSMUSG00000030768.12	96.5494	-0.43076	0.285538	-1.50859	0.131402	0.466214	Disp1
ENSMUSG00000046836.13	1185.2	0.232121	0.125844	1.84452	0.0651077	0.344589	Brox
ENSMUSG00000042901.10	855.651	0.193128	0.142757	1.35284	0.176106	0.521478	Aida
ENSMUSG00000056050.12	1678.29	0.15169	0.120442	1.25944	0.20787	0.553174	Mia3
ENSMUSG00000103415.1	1.49435	-2.90113	2.02429	-1.43316	0.151812	NA	Gm37339
ENSMUSG00000072258.10	166.202	0.0315474	0.249895	0.126243	0.89954	0.968483	Taf1a
ENSMUSG00000104212.1	7.95995	-0.0669462	0.817881	-0.0818532	0.934763	NA	NA
ENSMUSG00000053461.9	5.88302	-0.307214	0.951775	-0.32278	0.746862	NA	Hhipl2
ENSMUSG00000039384.8	136.44	-0.0890551	0.216179	-0.411952	0.680375	0.876011	Dusp10
ENSMUSG00000044854.7	1.43076	-0.364677	1.81672	-0.200734	0.840906	NA	1700056E22Rik
ENSMUSG00000103308.5	0.734783	3.03402	3.226	0.940491	0.346966	NA	NA
ENSMUSG00000039377.7	10.048	0.418296	0.729953	0.573045	0.566614	NA	Hlx
ENSMUSG00000026621.13	2.66362	-0.771686	1.44836	-0.532799	0.594173	NA	Mtarc1
ENSMUSG00000073481.9	729.397	-0.135183	0.138244	-0.97786	0.328143	0.664289	Mtarc2
ENSMUSG00000088559.1	2.984	0.0995053	1.34345	0.0740671	0.940957	NA	Mir1981
ENSMUSG00000039349.5	829.452	-0.484287	0.143624	-3.37191	0.00074649	0.0489704	C130074G19Rik
ENSMUSG00000026620.11	2668.33	-0.113598	0.113382	-1.00191	0.316388	0.653523	Mark1
ENSMUSG00000102784.1	0.824611	0.631548	2.26994	0.278222	0.780842	NA	NA
ENSMUSG00000039318.12	1888.82	-0.00865163	0.132853	-0.0651216	0.948077	0.98476	Rab3gap2
ENSMUSG00000103613.1	69.6845	0.351482	0.322936	1.0884	0.27642	0.617417	Gm34882
ENSMUSG00000026618.11	1444.6	0.0691848	0.133522	0.518152	0.604352	0.840174	Iars2
ENSMUSG00000104368.1	5.63957	-0.681004	0.954978	-0.71311	0.475778	NA	2010103J01Rik
ENSMUSG00000102526.1	15.4378	-0.403634	0.607759	-0.664136	0.506603	NA	NA
ENSMUSG00000026617.16	1095.1	0.00348331	0.116568	0.0298822	0.976161	0.992692	Bpnt1
ENSMUSG00000097261.2	1.14906	-1.32465	2.15056	-0.615957	0.537923	NA	NA
ENSMUSG00000026615.14	1768.08	0.258082	0.145233	1.77702	0.0755651	0.368917	Eprs
ENSMUSG00000051295.7	6.49056	0.543432	0.874836	0.621182	0.53448	NA	9630028B13Rik
ENSMUSG00000097615.1	96.8379	-0.314829	0.259763	-1.21199	0.225517	0.571165	Gm2061
ENSMUSG00000026614.6	361.942	-0.372022	0.171813	-2.16527	0.030367	0.253692	Slc30a10
ENSMUSG00000102185.1	5.34109	-0.285759	0.941182	-0.303617	0.76142	NA	5033404E19Rik
ENSMUSG00000039246.8	86.0086	-0.599565	0.291888	-2.05409	0.0399665	0.283079	Lyplal1
ENSMUSG00000039239.14	261.676	-0.0119409	0.219731	-0.0543431	0.956662	0.987725	Tgfb2
ENSMUSG00000100393.1	8.30719	0.0480706	0.769017	0.0625091	0.950157	NA	NA
ENSMUSG00000102619.1	0.979086	-0.993628	2.1316	-0.466142	0.641114	NA	NA
ENSMUSG00000001305.5	128.826	0.215925	0.22478	0.960606	0.33675	0.670264	Rrp15
ENSMUSG00000097784.1	3.94474	-0.496916	1.11822	-0.444381	0.656767	NA	NA
ENSMUSG00000026611.17	6.31447	-0.249941	0.890854	-0.280564	0.779045	NA	Spata17
ENSMUSG00000089730.2	15.2642	-0.264635	0.750249	-0.352729	0.724292	NA	1700007P06Rik
ENSMUSG00000039210.16	349.304	0.0874613	0.161177	0.54264	0.587378	0.830805	Gpatch2
ENSMUSG00000104394.2	25.2314	-0.567384	0.46407	-1.22263	0.221471	NA	NA
ENSMUSG00000104245.1	16.4277	-0.101282	0.576477	-0.175692	0.860536	NA	NA
ENSMUSG00000103923.1	2.6342	2.10023	1.5704	1.33738	0.181098	NA	Gm37896
ENSMUSG00000026610.13	782.837	0.450809	0.14221	3.17003	0.00152425	0.0684678	Esrrg
ENSMUSG00000103961.1	16.7621	0.793248	0.591815	1.34037	0.180126	NA	NA
ENSMUSG00000026609.15	5.35093	1.89941	1.05607	1.79856	0.0720877	NA	Ush2a
ENSMUSG00000026608.13	1884.23	-0.0747468	0.109677	-0.681517	0.495544	0.778598	Kctd3
ENSMUSG00000037624.15	1196.95	0.0682379	0.153757	0.443803	0.657185	0.865949	Kcnk2
ENSMUSG00000103669.1	1.45397	-2.86459	2.23481	-1.28181	0.19991	NA	NA
ENSMUSG00000102824.1	7.27761	0.931205	1.08598	0.857476	0.391182	NA	NA
ENSMUSG00000104507.1	124.273	0.148249	0.339149	0.437121	0.662024	0.86752	NA
ENSMUSG00000026605.14	31.3846	0.00446507	0.421624	0.0105902	0.99155	0.9982	Cenpf
ENSMUSG00000026604.17	127.452	-0.0717616	0.226352	-0.317036	0.751217	0.908079	Ptpn14
ENSMUSG00000097925.1	4.04806	1.04085	1.0727	0.970312	0.331891	NA	NA
ENSMUSG00000104435.1	456.43	-0.320854	0.169431	-1.89371	0.0582631	0.328992	NA
ENSMUSG00000026603.13	860.074	-0.3677	0.138821	-2.64873	0.00807944	0.145546	Smyd2
ENSMUSG00000103467.1	1.58483	-0.619399	1.86322	-0.332434	0.739561	NA	NA
ENSMUSG00000010175.13	549.918	-0.382067	0.604768	-0.631757	0.527545	0.799511	Prox1
ENSMUSG00000099404.1	1.59748	0.550236	1.65109	0.333256	0.738941	NA	NA
ENSMUSG00000079045.3	35.0853	-0.29531	0.508206	-0.581082	0.561185	0.817102	Prox1os
ENSMUSG00000089872.10	915.371	-0.091761	0.125061	-0.733729	0.463114	0.758959	Rps6kc1
ENSMUSG00000026634.16	1061.83	0.187561	0.120844	1.55209	0.120641	0.448148	Angel2
ENSMUSG00000037568.12	79.4431	0.43083	0.264836	1.62678	0.103783	0.420226	Vash2
ENSMUSG00000103723.1	7.47002	1.02208	0.813443	1.25648	0.208941	NA	NA
ENSMUSG00000103964.1	14.7781	0.0939582	0.614056	0.153012	0.878388	NA	NA
ENSMUSG00000066595.9	263.6	0.354244	0.194449	1.82179	0.0684871	0.352255	Flvcr1
ENSMUSG00000097845.2	46.4136	0.314429	0.371837	0.845609	0.397771	0.712922	A230020J21Rik
ENSMUSG00000057072.11	6.58396	1.77243	0.917154	1.93253	0.053294	NA	Spata45
ENSMUSG00000026632.17	246.439	0.372253	0.201248	1.84973	0.0643532	0.342622	Tatdn3
ENSMUSG00000062510.12	14.9574	-0.347067	0.576609	-0.60191	0.547234	NA	Nsl1
ENSMUSG00000026630.9	11.1533	-0.40994	0.672285	-0.609771	0.542014	NA	Batf3
ENSMUSG00000026628.13	20.0443	1.81151	0.736941	2.45815	0.0139656	NA	Atf3
ENSMUSG00000073478.6	29.0252	-0.0440195	0.442622	-0.0994516	0.92078	0.977038	D730003I15Rik
ENSMUSG00000103685.1	7.34729	-1.30492	0.824618	-1.58245	0.113546	NA	NA
ENSMUSG00000103174.1	18.5727	-1.10236	0.5938	-1.85645	0.06339	NA	NA
ENSMUSG00000037499.9	581.687	-0.453042	0.16465	-2.75154	0.0059315	0.12659	Nenf
ENSMUSG00000026627.7	140.211	-0.241704	0.229007	-1.05544	0.291222	0.631332	Pacc1
ENSMUSG00000026626.11	1764.33	-0.195471	0.122581	-1.59463	0.110796	0.431278	Ppp2r5a
ENSMUSG00000103433.1	1.23593	-0.110484	2.44776	-0.0451369	0.963998	NA	Gm2272
ENSMUSG00000103114.1	31.7954	0.323012	0.452629	0.713636	0.475452	0.765519	Gm32200
ENSMUSG00000102246.1	6.14975	1.47353	1.06303	1.38616	0.165698	NA	NA
ENSMUSG00000037474.13	282.893	0.084413	0.192525	0.438451	0.661059	0.867227	Dtl
ENSMUSG00000037461.10	900.303	0.0710335	0.14639	0.485236	0.627509	0.851238	Ints7
ENSMUSG00000102970.1	0.87497	-0.551876	2.57301	-0.214486	0.830168	NA	NA
ENSMUSG00000026623.16	5734.54	-0.194268	0.132862	-1.46218	0.143692	0.480913	Lpgat1
ENSMUSG00000064845.1	2.26181	0.768981	1.70544	0.450899	0.652062	NA	Gm26203
ENSMUSG00000102840.1	3.8671	-1.01674	1.21407	-0.837462	0.402333	NA	NA
ENSMUSG00000026622.15	18.7992	-0.0203743	0.570625	-0.0357052	0.971517	NA	Nek2
ENSMUSG00000055833.14	135.528	0.0239047	0.211437	0.113058	0.909985	0.971638	1700034H15Rik
ENSMUSG00000037434.7	783.419	0.28721	0.146095	1.96592	0.0493082	0.307003	Slc30a1
ENSMUSG00000049353.17	7.6521	0.0296022	0.819391	0.0361271	0.971181	NA	Rd3
ENSMUSG00000097416.3	2.40368	-0.18288	1.5893	-0.115069	0.90839	NA	NA
ENSMUSG00000102915.1	1.17778	-0.299776	2.08147	-0.144022	0.885483	NA	NA
ENSMUSG00000026637.13	50.1422	-0.0969803	0.367331	-0.264014	0.791769	0.926748	Traf5
ENSMUSG00000103653.1	9.56006	-0.384739	0.69504	-0.553549	0.579888	NA	NA
ENSMUSG00000097089.2	86.6094	0.366389	0.254231	1.44116	0.149539	0.48885	NA
ENSMUSG00000037395.15	355.019	0.4303	0.16471	2.61247	0.008989	0.15028	Rcor3
ENSMUSG00000102755.1	2.69609	2.12574	1.47716	1.43907	0.15013	NA	NA
ENSMUSG00000097316.2	90.1376	-0.190332	0.262668	-0.72461	0.468691	0.762169	Gm10516
ENSMUSG00000058248.12	2538	-0.189265	0.127641	-1.48279	0.138131	0.473571	Kcnh1
ENSMUSG00000037375.16	15.094	-0.0554942	0.639547	-0.0867712	0.930853	NA	Hhat
ENSMUSG00000047384.3	4.56627	1.31066	1.0617	1.2345	0.217018	NA	A730013G03Rik
ENSMUSG00000100872.2	3.25481	-1.21341	1.23164	-0.985196	0.324528	NA	NA
ENSMUSG00000016262.14	454.746	0.180627	0.150487	1.20028	0.230031	0.574419	Sertad4
ENSMUSG00000089812.2	16.2289	0.719751	0.552139	1.30357	0.192381	NA	Gm15867
ENSMUSG00000102162.1	4.61844	-0.774476	1.08406	-0.714423	0.474965	NA	Gm2367
ENSMUSG00000016200.14	457.072	0.383058	0.164161	2.33343	0.0196257	0.209587	Syt14
ENSMUSG00000103640.1	1.10768	-2.42531	2.35546	-1.02966	0.303171	NA	NA
ENSMUSG00000016181.9	383.157	0.0116082	0.171839	0.0675529	0.946142	0.98428	Utp25
ENSMUSG00000026638.15	26.2177	-0.021005	0.451396	-0.0465335	0.962885	NA	Irf6
ENSMUSG00000079144.7	88.3142	-0.127124	0.270105	-0.470645	0.637894	0.856345	A130010J15Rik
ENSMUSG00000037318.10	35.7969	0.0423343	0.402058	0.105294	0.916143	0.974369	Traf3ip3
ENSMUSG00000026639.18	49.9926	0.246174	0.318693	0.772449	0.439849	0.742336	Lamb3
ENSMUSG00000016194.14	500.798	-0.110215	0.146681	-0.751397	0.452414	0.75198	Hsd11b1
ENSMUSG00000009633.3	55.2305	-0.57701	0.303687	-1.90002	0.057431	0.326775	G0s2
ENSMUSG00000104348.1	14.3308	-0.128932	0.606056	-0.21274	0.83153	NA	NA
ENSMUSG00000016179.11	813.739	-0.224372	0.205704	-1.09075	0.275382	0.616542	Camk1g
ENSMUSG00000026640.12	3157.09	0.00367895	0.115695	0.0317986	0.974633	0.992301	Plxna2
ENSMUSG00000102621.1	2.73509	1.65008	1.37563	1.19951	0.23033	NA	NA
ENSMUSG00000016494.9	1829.3	0.231164	0.203362	1.13672	0.255657	0.598876	Cd34
ENSMUSG00000097325.2	377.083	0.293887	0.225941	1.30073	0.193353	0.541134	Gm16897
ENSMUSG00000096929.7	504.927	-0.627374	0.256054	-2.45016	0.0142794	0.184404	A330023F24Rik
ENSMUSG00000103867.1	2.41656	-0.196309	1.52971	-0.12833	0.897887	NA	NA
ENSMUSG00000104077.1	0.840114	1.93832	2.4027	0.806723	0.419826	NA	NA
ENSMUSG00000016493.13	341.556	-0.256573	0.21237	-1.20814	0.226993	0.572724	Cd46
ENSMUSG00000065412.3	35.9993	-0.86937	0.410851	-2.11602	0.0343428	0.264787	Mir29b-2
ENSMUSG00000065548.1	82.6735	-0.876803	0.332782	-2.63476	0.00841962	0.148203	Mir29c
ENSMUSG00000104010.1	12.6132	-0.0556593	0.597962	-0.0930817	0.925839	NA	NA
ENSMUSG00000103443.1	5.69407	1.30237	0.944926	1.37827	0.168119	NA	NA
ENSMUSG00000016481.15	379.727	0.146706	0.16971	0.864448	0.387342	0.704874	Cr1l
ENSMUSG00000026616.15	7.4986	0.894989	0.798445	1.12092	0.262324	NA	Cr2
ENSMUSG00000050530.14	1310.29	-0.0577178	0.13098	-0.440663	0.659457	0.866961	Fam171a1
ENSMUSG00000026643.16	1753.11	-0.0770368	0.148212	-0.519774	0.603221	0.839709	Nmt2
ENSMUSG00000049950.6	61.9718	0.0536858	0.30794	0.174339	0.861599	0.952364	Rpp38
ENSMUSG00000026644.7	2.58675	0.632496	1.39188	0.45442	0.649527	NA	Acbd7
ENSMUSG00000026645.11	0.978703	-2.20845	2.44842	-0.901989	0.367063	NA	Olah
ENSMUSG00000026650.15	11.081	-0.0121149	0.657711	-0.0184198	0.985304	NA	Meig1
ENSMUSG00000026648.18	227.571	0.252816	0.187086	1.35134	0.176588	0.521478	Dclre1c
ENSMUSG00000026646.16	119.44	-0.116369	0.261507	-0.444996	0.656323	0.865251	Suv39h2
ENSMUSG00000085043.1	1.72216	0.615945	1.8696	0.329453	0.741813	NA	NA
ENSMUSG00000109865.1	532.819	0.269578	0.171717	1.5699	0.116438	0.438854	Hspa14
ENSMUSG00000051396.15	197.667	0.135809	0.208952	0.649957	0.51572	0.791241	Hspa14
ENSMUSG00000039496.8	27.2709	0.472789	0.453937	1.04153	0.297629	0.637086	Cdnf
ENSMUSG00000026655.15	242.149	-0.287061	0.213491	-1.3446	0.178754	0.524489	Fam107b
ENSMUSG00000026657.16	1248.21	-0.0648267	0.127379	-0.508928	0.610803	0.842453	Frmd4a
ENSMUSG00000102136.1	1.15763	-2.44984	2.18959	-1.11886	0.263199	NA	NA
ENSMUSG00000102357.1	0.835369	-0.448334	2.82893	-0.158482	0.874077	NA	NA
ENSMUSG00000102494.1	1.32188	0.0710688	1.87746	0.0378536	0.969804	NA	NA
ENSMUSG00000086018.7	57.7976	-0.20909	0.320323	-0.65275	0.513918	0.789899	NA
ENSMUSG00000039449.14	911.652	0.0723437	0.147182	0.491525	0.623055	0.85	Prpf18
ENSMUSG00000048186.14	34.5903	0.447329	0.40012	1.11799	0.263572	0.606839	Bend7
ENSMUSG00000026662.13	655.287	0.158777	0.139634	1.13709	0.255499	0.598876	Sephs1
ENSMUSG00000026664.7	1202.26	0.191755	0.142665	1.3441	0.178917	0.524489	Phyh
ENSMUSG00000086670.1	4.95228	1.25968	1.12647	1.11826	0.263457	NA	NA
ENSMUSG00000026668.10	11.9955	0.280701	0.624404	0.44955	0.653035	NA	Ucma
ENSMUSG00000026669.14	13.584	0.116493	0.657076	0.17729	0.85928	NA	Mcm10
ENSMUSG00000026672.11	246.935	0.251554	0.194278	1.29482	0.195384	0.542379	Optn
ENSMUSG00000086430.1	29.2761	0.315304	0.438475	0.719092	0.472084	0.763679	NA
ENSMUSG00000097770.1	268.885	0.00852293	0.181952	0.0468415	0.96264	0.988711	NA
ENSMUSG00000026676.7	316.271	0.0565783	0.184942	0.305924	0.759663	0.911648	Ccdc3
ENSMUSG00000039145.16	3051.7	0.324734	0.125201	2.5937	0.00949486	0.154495	Camk1d
ENSMUSG00000039128.13	885.764	-0.0358084	0.124752	-0.287036	0.774085	0.91956	Cdc123
ENSMUSG00000025817.12	763.45	-0.0672141	0.1345	-0.499734	0.617262	0.846418	Nudt5
ENSMUSG00000056718.2	76.6596	-0.170395	0.28031	-0.60788	0.543267	0.807729	Gm13199
ENSMUSG00000025816.15	1087.25	0.0573804	0.156296	0.367126	0.713525	0.889371	Sec61a2
ENSMUSG00000085818.7	13.243	0.306733	0.620377	0.494429	0.621003	NA	NA
ENSMUSG00000025815.13	126.858	0.298898	0.248375	1.20341	0.228817	0.574328	Dhtkd1
ENSMUSG00000043241.14	811.295	0.182954	0.138388	1.32203	0.186157	0.53347	Upf2
ENSMUSG00000045319.13	56.8628	-1.32421	0.345676	-3.8308	0.00012773	0.0205592	Proser2
ENSMUSG00000039063.5	10.0208	-0.428847	0.678658	-0.631904	0.527449	NA	Echdc3
ENSMUSG00000087485.1	2.43109	-0.686081	1.52266	-0.45058	0.652292	NA	NA
ENSMUSG00000039046.15	753.842	-0.0075203	0.12787	-0.0588123	0.953102	0.98672	Usp6nl
ENSMUSG00000086109.2	3.83799	-0.55486	1.19966	-0.462514	0.643713	NA	NA
ENSMUSG00000102599.1	1.75767	-0.332791	1.66994	-0.199283	0.842042	NA	NA
ENSMUSG00000002107.18	7540.43	0.207571	0.111183	1.86693	0.0619115	0.337276	Celf2
ENSMUSG00000087079.1	1.17167	2.51048	2.32106	1.08161	0.279427	NA	NA
ENSMUSG00000097774.1	7.63119	1.07819	0.838049	1.28655	0.19825	NA	NA
ENSMUSG00000077396.1	1.9373	3.31871	2.26793	1.46332	0.14338	NA	Gm24340
ENSMUSG00000082953.3	0.977672	3.4319	2.59344	1.3233	0.185734	NA	NA
ENSMUSG00000075534.5	9.8157	-0.0305251	0.685895	-0.0445041	0.964503	NA	NA
ENSMUSG00000025782.12	322.959	0.0496772	0.160728	0.309076	0.757264	0.910875	Taf3
ENSMUSG00000103570.1	30.2268	0.37114	0.399254	0.929585	0.352586	0.679872	NA
ENSMUSG00000025781.14	3611.35	0.092413	0.111594	0.828116	0.407605	0.719219	Atp5c1
ENSMUSG00000037262.7	144.007	-0.0378404	0.210416	-0.179836	0.857281	0.950791	Kin
ENSMUSG00000037254.18	50.4434	0.448122	0.463095	0.967668	0.33321	0.666792	Itih2
ENSMUSG00000025780.7	615.473	0.289965	0.158179	1.83315	0.06678	0.347661	Itih5
ENSMUSG00000061186.15	59.8481	-0.0407996	0.296708	-0.137507	0.89063	0.96575	Sfmbt2
ENSMUSG00000026778.13	256.746	-0.26508	0.175223	-1.51281	0.130328	0.465417	Prkcq
ENSMUSG00000102894.1	1.28197	-1.66679	2.03186	-0.820328	0.412029	NA	NA
ENSMUSG00000086006.2	22.7389	0.567896	0.493641	1.15042	0.249969	NA	Gm13293
ENSMUSG00000103321.1	1.02002	0.121647	2.40207	0.0506423	0.959611	NA	NA
ENSMUSG00000082424.4	7.28646	-1.31055	1.02008	-1.28475	0.198878	NA	Gm13292
ENSMUSG00000082314.2	6.65768	-1.44084	1.06949	-1.34722	0.177909	NA	Gm13296
ENSMUSG00000026773.19	536.998	-0.609009	0.188277	-3.23465	0.00121794	0.0615394	Pfkfb3
ENSMUSG00000037197.11	702.701	0.070945	0.132072	0.537171	0.591149	0.8324	Rbm17
ENSMUSG00000026770.5	3.27035	-0.877857	1.29923	-0.675675	0.499247	NA	Il2ra
ENSMUSG00000023206.16	56.3852	-0.323284	0.308414	-1.04821	0.29454	0.634645	Il15ra
ENSMUSG00000058594.15	1499.98	-0.0040667	0.119624	-0.0339957	0.972881	0.99207	Fbh1
ENSMUSG00000047909.11	508.812	0.618517	0.183681	3.36735	0.000758944	0.0493725	Ankrd16
ENSMUSG00000026768.10	125.304	0.857749	0.329575	2.60259	0.00925225	0.152379	Itga8
ENSMUSG00000086843.3	22.0341	0.396078	0.519211	0.762846	0.445555	NA	E030013I19Rik
ENSMUSG00000026767.12	845.376	0.173688	0.150672	1.15275	0.249012	0.594649	Mindy3
ENSMUSG00000102630.1	2.39371	-0.331734	1.45314	-0.228287	0.819423	NA	NA
ENSMUSG00000104449.1	1.45523	1.77633	1.87316	0.948306	0.342974	NA	NA
ENSMUSG00000104406.1	1.03228	0.0847276	2.20787	0.0383752	0.969389	NA	NA
ENSMUSG00000026730.12	1223.2	-0.0257397	0.118245	-0.217681	0.827678	0.941335	Pter
ENSMUSG00000049630.6	1379.8	-0.238117	0.134335	-1.77256	0.0763013	0.370312	C1ql3
ENSMUSG00000104459.1	228.597	-0.188096	0.20301	-0.926535	0.354168	0.680988	NA
ENSMUSG00000102900.1	715.625	-0.339165	0.177251	-1.91348	0.0556869	0.321436	NA
ENSMUSG00000103599.1	3.02141	0.0529575	1.29335	0.0409459	0.967339	NA	NA
ENSMUSG00000026727.10	340.728	-0.00531408	0.159092	-0.0334027	0.973353	0.992094	Rsu1
ENSMUSG00000102691.1	3.49716	0.440208	1.11461	0.394943	0.692885	NA	NA
ENSMUSG00000103232.1	5.17582	0.328614	0.955448	0.343937	0.730894	NA	NA
ENSMUSG00000086358.2	6.42697	0.40422	0.879543	0.459579	0.645818	NA	Gm13270
ENSMUSG00000026726.10	11.7844	0.528152	0.712998	0.740748	0.458846	NA	Cubn
ENSMUSG00000026723.10	93.7106	0.188606	0.276485	0.682157	0.49514	0.778286	Trdmt1
ENSMUSG00000026728.9	661.462	1.02062	0.421069	2.42388	0.0153556	0.190028	Vim
ENSMUSG00000003418.11	43.7525	0.366577	0.373329	0.981915	0.326142	0.662941	St8sia6
ENSMUSG00000104354.1	1.22062	0.480037	2.06438	0.232533	0.816124	NA	NA
ENSMUSG00000063275.15	160.022	-0.24944	0.206558	-1.2076	0.227202	0.572983	Hacd1
ENSMUSG00000102553.1	12.3046	-0.743908	0.63379	-1.17375	0.240497	NA	NA
ENSMUSG00000103926.1	2.31567	-3.57326	1.74199	-2.05125	0.0402422	NA	NA
ENSMUSG00000086657.2	3.39267	-0.856913	1.28117	-0.668854	0.503589	NA	NA
ENSMUSG00000026718.17	1367.23	0.170464	0.142018	1.2003	0.230023	0.574419	Stam
ENSMUSG00000103901.1	70.1235	-0.171745	0.31051	-0.553105	0.580192	0.826207	NA
ENSMUSG00000061531.8	1.98544	-0.401065	1.7275	-0.232165	0.81641	NA	Tmem236
ENSMUSG00000026712.3	61.9435	-0.44926	0.346136	-1.29793	0.194312	0.541847	Mrc1
ENSMUSG00000036949.16	1191.79	-0.0321808	0.146098	-0.220269	0.825662	0.940911	Slc39a12
ENSMUSG00000057914.15	892.603	0.453267	0.165714	2.73523	0.00623373	0.129083	Cacnb2
ENSMUSG00000075525.3	10.7271	0.706518	0.767231	0.920868	0.35712	NA	NA
ENSMUSG00000104106.1	40.3932	0.113156	0.357859	0.316203	0.751848	0.90842	NA
ENSMUSG00000103050.1	6.84195	-0.009091	0.819162	-0.0110979	0.991145	NA	NA
ENSMUSG00000087086.7	1.48212	-0.339986	1.78068	-0.190931	0.84858	NA	NA
ENSMUSG00000104271.1	10.7051	1.30356	0.757077	1.72184	0.085099	NA	NA
ENSMUSG00000026707.15	108.478	0.482702	0.228479	2.11267	0.0346287	0.26581	Nsun6
ENSMUSG00000017418.13	685.257	-0.079537	0.140283	-0.566974	0.570732	0.821418	Arl5b
ENSMUSG00000102258.1	0.980544	-0.0693994	2.23842	-0.0310038	0.975267	NA	NA
ENSMUSG00000026748.13	594.903	-0.107468	0.138406	-0.776466	0.437474	0.74102	Plxdc2
ENSMUSG00000081525.1	3.33358	0.0894853	1.3467	0.0664479	0.947021	NA	Gm13325
ENSMUSG00000085193.1	3.70302	-0.78379	1.14434	-0.684925	0.493391	NA	NA
ENSMUSG00000053702.16	1384.06	0.00212211	0.139557	0.015206	0.987868	0.996999	Nebl
ENSMUSG00000054057.2	67.1209	-0.235996	0.378391	-0.623682	0.532836	0.801496	A930004D18Rik
ENSMUSG00000054074.9	204.615	0.0842165	0.195592	0.430573	0.666779	0.869564	Skida1
ENSMUSG00000086340.1	1.60596	-4.1262	2.20795	-1.86879	0.0616521	NA	NA
ENSMUSG00000026743.16	697.669	0.267985	0.134718	1.98923	0.0466757	0.300266	Mllt10
ENSMUSG00000026740.12	577.712	0.0618457	0.13994	0.441946	0.658528	0.866768	Dnajc1
ENSMUSG00000051154.11	849.248	0.197264	0.139012	1.41904	0.155888	0.495863	Commd3
ENSMUSG00000026739.13	784.984	0.275146	0.152862	1.79996	0.0718664	0.359439	Bmi1
ENSMUSG00000037708.16	62.1651	0.357652	0.308006	1.16118	0.245567	0.590397	Spag6
ENSMUSG00000092353.1	12.4213	0.280551	0.654611	0.428576	0.668232	NA	Gm3363
ENSMUSG00000097638.1	23.427	0.0906221	0.476625	0.190133	0.849205	NA	Carlr
ENSMUSG00000026737.12	1591.71	-0.0896118	0.135097	-0.663313	0.50713	0.785577	Pip4k2a
ENSMUSG00000026736.1	12.8165	1.0785	0.704427	1.53104	0.12576	NA	4930426L09Rik
ENSMUSG00000037683.14	12.6709	-0.0961096	0.622641	-0.154358	0.877328	NA	Armc3
ENSMUSG00000087674.7	86.62	0.141946	0.25278	0.561539	0.57443	0.823183	NA
ENSMUSG00000023094.14	251.236	-0.0813839	0.16922	-0.480936	0.630562	0.853191	Msrb2
ENSMUSG00000109733.1	19.6911	0.715194	0.574626	1.24462	0.21327	NA	NA
ENSMUSG00000087103.1	18.0073	0.456529	0.554395	0.823473	0.410239	NA	Gm13344
ENSMUSG00000056329.3	2.10327	-0.203497	1.64219	-0.123918	0.90138	NA	NA
ENSMUSG00000043415.5	523.491	-0.341565	0.185753	-1.83881	0.0659428	0.345805	Otud1
ENSMUSG00000036617.16	2563.15	0.0870534	0.120708	0.721193	0.470791	0.763164	Etl4
ENSMUSG00000081128.1	1.16228	-1.20848	2.28415	-0.529071	0.596756	NA	Gm13328
ENSMUSG00000091457.1	2.85115	-1.33499	1.574	-0.848154	0.396352	NA	NA
ENSMUSG00000086418.1	112.913	0.142503	0.228759	0.622938	0.533325	0.801502	NA
ENSMUSG00000036591.16	3815.9	0.466532	0.167958	2.77768	0.00547486	0.123346	Arhgap21
ENSMUSG00000075514.4	144.542	0.0783655	0.234431	0.334279	0.738169	0.901449	Gm13375
ENSMUSG00000026679.3	43.5316	0.453187	0.369418	1.22676	0.219913	0.566468	Enkur
ENSMUSG00000048550.17	364.646	0.113876	0.151755	0.75039	0.45302	0.752446	Thnsl1
ENSMUSG00000085680.1	318.738	0.198345	0.164097	1.20871	0.226775	0.572457	NA
ENSMUSG00000045967.11	4676.41	0.325709	0.131865	2.47002	0.0135107	0.179832	Gpr158
ENSMUSG00000083863.1	15.4072	-0.319598	0.640146	-0.499257	0.617598	NA	NA
ENSMUSG00000083563.1	54.0213	0.0838514	0.366718	0.228654	0.819138	0.938244	NA
ENSMUSG00000082884.1	2.8957	-0.15922	1.54559	-0.103016	0.917951	NA	NA
ENSMUSG00000026787.3	3520.7	0.391701	0.178713	2.19179	0.0283947	0.247254	Gad2
ENSMUSG00000026786.14	77.2144	0.0540034	0.294086	0.183631	0.854303	0.949416	Apbb1ip
ENSMUSG00000069136.4	17.2087	0.196743	0.548817	0.358486	0.71998	NA	NA
ENSMUSG00000026784.14	193.428	0.135346	0.205785	0.657708	0.510726	0.788403	Pdss1
ENSMUSG00000081861.1	1.28481	0.721151	2.17687	0.331279	0.740434	NA	Gm14441
ENSMUSG00000058835.14	2291.43	0.214952	0.151998	1.41418	0.157309	0.497881	Abi1
ENSMUSG00000026781.17	1784.35	0.154417	0.12286	1.25685	0.208808	0.554536	Acbd5
ENSMUSG00000026779.6	24.7148	0.457691	0.464862	0.984575	0.324833	NA	Mastl
ENSMUSG00000026775.9	1495.22	0.141025	0.146165	0.964835	0.334627	0.667929	Yme1l1
ENSMUSG00000081648.1	5.74396	0.0515872	0.911029	0.0566251	0.954844	NA	NA
ENSMUSG00000026774.11	4.68432	2.60407	1.21405	2.14494	0.0319575	NA	Potegl
ENSMUSG00000084098.1	1.00824	3.47069	2.35749	1.4722	0.140968	NA	Gm13422
ENSMUSG00000069132.3	52.0877	0.175713	0.373296	0.470706	0.63785	0.856345	Nxph2
ENSMUSG00000102704.1	8.72207	0.618936	0.763763	0.810377	0.417724	NA	NA
ENSMUSG00000026771.14	411.028	0.272611	0.165414	1.64805	0.0993418	0.413436	Spopl
ENSMUSG00000081519.1	44.5115	0.236789	0.383108	0.618074	0.536527	0.803452	NA
ENSMUSG00000026986.14	444.773	0.297764	0.157419	1.89154	0.0585524	0.329553	Hnmt
ENSMUSG00000026983.10	10.9077	0.818049	0.701359	1.16638	0.243462	NA	Il36rn
ENSMUSG00000026981.15	1.9396	2.26709	1.89001	1.19951	0.23033	NA	Il1rn
ENSMUSG00000026979.16	22.4073	-0.19294	0.514601	-0.374932	0.707711	NA	Psd4
ENSMUSG00000102591.1	9.64451	-0.577946	0.712958	-0.810632	0.417577	NA	NA
ENSMUSG00000084241.1	18.4536	-0.144601	0.513601	-0.281544	0.778293	NA	Gm13416
ENSMUSG00000088571.1	1.15477	-2.4465	2.15802	-1.13368	0.25693	NA	NA
ENSMUSG00000004113.18	2659.72	0.0595604	0.123306	0.483028	0.629076	0.852214	Cacna1b
ENSMUSG00000036893.17	685.937	0.101732	0.139015	0.731806	0.464287	0.759207	Ehmt1
ENSMUSG00000103162.1	0.844377	1.9406	2.39945	0.808771	0.418647	NA	NA
ENSMUSG00000102875.1	1.17028	-0.403798	1.86739	-0.216236	0.828804	NA	NA
ENSMUSG00000026972.15	103.738	0.341191	0.250425	1.36245	0.173056	0.518328	Arrdc1
ENSMUSG00000026974.11	545.566	-0.0508712	0.151283	-0.336265	0.736671	0.900465	Zmynd19
ENSMUSG00000026975.10	297.086	0.0786898	0.171194	0.459653	0.645766	0.861297	Dph7
ENSMUSG00000036850.4	809.021	0.335323	0.16271	2.06086	0.0393167	0.282623	Mrpl41
ENSMUSG00000036833.16	249.899	0.274682	0.228733	1.20089	0.229795	0.574419	Pnpla7
ENSMUSG00000083796.3	1.66146	-0.615307	1.82054	-0.337981	0.735378	NA	NA
ENSMUSG00000006476.19	10714.6	-0.099139	0.164918	-0.601141	0.547746	0.809833	Nsmf
ENSMUSG00000099320.1	4.36747	0.480613	1.02409	0.46931	0.638848	NA	Mir7664
ENSMUSG00000087028.7	3.11948	-0.142402	1.21369	-0.117329	0.906599	NA	Gm13387
ENSMUSG00000078202.3	512.762	-0.263701	0.21466	-1.22846	0.219275	0.565519	Nrarp
ENSMUSG00000103217.1	444.801	-0.282498	0.221716	-1.27415	0.202612	0.547569	NA
ENSMUSG00000059555.6	37.7683	-0.12565	0.368698	-0.340794	0.733258	0.898492	Tor4a
ENSMUSG00000013465.19	702.441	-0.299169	0.132388	-2.25979	0.0238341	0.22912	Nelfb
ENSMUSG00000064919.1	1.98225	-0.0257192	1.68219	-0.0152891	0.987802	NA	Gm22572
ENSMUSG00000036770.11	1.86271	2.23068	1.89301	1.17837	0.238647	NA	Stpg3
ENSMUSG00000026969.3	249.026	-0.946334	0.550835	-1.718	0.085797	0.389857	Fam166a
ENSMUSG00000036752.4	4452.26	-0.442879	0.172417	-2.56864	0.0102097	0.160205	Tubb4b
ENSMUSG00000006469.13	2.98949	0.324428	1.23413	0.262881	0.792642	NA	Slc34a3
ENSMUSG00000036731.7	215.579	0.0820055	0.239353	0.342613	0.731889	0.897862	Cysrt1
ENSMUSG00000044628.4	1887.01	-0.043358	0.122346	-0.354389	0.723047	0.893604	Rnf208
ENSMUSG00000115018.2	204.173	0.329256	0.213954	1.53891	0.123827	0.453511	NA
ENSMUSG00000006471.18	668.102	0.249722	0.156098	1.59978	0.109648	0.429381	Ndor1
ENSMUSG00000115074.1	416.641	0.232925	0.171818	1.35566	0.175209	0.521135	Ndor1
ENSMUSG00000078201.5	166.801	0.238889	0.218151	1.09506	0.27349	0.615066	Tmem203
ENSMUSG00000048707.9	354.697	0.148167	0.157292	0.941985	0.3462	0.677008	Tprn
ENSMUSG00000026966.6	523.218	-0.188305	0.15105	-1.24664	0.212528	0.559091	Ssna1
ENSMUSG00000026965.12	1327.7	0.0475188	0.116998	0.406151	0.684631	0.877154	Anapc2
ENSMUSG00000026963.4	60.8468	0.568097	0.329217	1.7256	0.0844189	0.386973	Tmem210
ENSMUSG00000026961.6	104.848	1.00896	0.352247	2.86435	0.00417862	0.110437	Lrrc26
ENSMUSG00000026959.13	12587.2	0.196103	0.108701	1.80406	0.0712212	0.358323	Grin1
ENSMUSG00000085830.1	5815.92	0.146827	0.107842	1.3615	0.173355	0.518713	Grin1os
ENSMUSG00000097345.1	4.40481	-0.799177	1.11403	-0.717376	0.473142	NA	NA
ENSMUSG00000036646.13	1220.89	-0.0548344	0.12998	-0.421869	0.673121	0.872427	Man1b1
ENSMUSG00000026958.13	250.674	0.0848653	0.189906	0.446882	0.654961	0.864331	Dpp7
ENSMUSG00000026956.15	194.661	0.0915813	0.185943	0.492523	0.62235	0.84944	Uap1l1
ENSMUSG00000026955.13	39.3623	0.311187	0.383391	0.81167	0.416981	0.72595	Sapcd2
ENSMUSG00000015085.8	148.861	-0.309402	0.239867	-1.28989	0.19709	0.5428	Entpd2
ENSMUSG00000015094.16	3231.87	-0.221109	0.13993	-1.58014	0.114075	0.435539	Npdc1
ENSMUSG00000036587.13	3.58505	-0.809144	1.33682	-0.605275	0.544996	NA	Fut7
ENSMUSG00000026944.18	4980.62	0.0813316	0.10848	0.749735	0.453414	0.752861	Abca2
ENSMUSG00000104741.1	2.11739	-0.702927	1.43797	-0.488834	0.624959	NA	Mir3087
ENSMUSG00000047617.11	486.408	0.0621045	0.145138	0.427899	0.668725	0.870011	Paxx
ENSMUSG00000015093.15	17.5654	0.607991	0.533292	1.14007	0.254257	NA	Clic3
ENSMUSG00000015090.13	2719.3	0.0792584	0.942432	0.0840998	0.932977	0.980386	Ptgds
ENSMUSG00000015083.11	36.9051	0.269693	0.436458	0.617913	0.536632	0.803456	C8g
ENSMUSG00000015095.12	1730.06	-0.00520093	0.138605	-0.0375234	0.970068	0.99099	Fbxw5
ENSMUSG00000026942.13	176.559	-0.242812	0.196701	-1.23443	0.217044	0.563436	Traf2
ENSMUSG00000015092.9	1315.2	-0.554561	0.181368	-3.05766	0.00223073	0.0795168	Edf1
ENSMUSG00000026941.16	710.979	-0.0375076	0.137796	-0.272196	0.785471	0.923669	Mamdc4
ENSMUSG00000036504.6	780.426	-0.0601131	0.134468	-0.447046	0.654842	0.864331	Phpt1
ENSMUSG00000029419.8	3224.23	0.110076	0.149338	0.737095	0.461065	0.757995	Ajm1
ENSMUSG00000097872.1	3219.55	0.109285	0.149261	0.732179	0.464059	0.759207	NA
ENSMUSG00000015087.14	2660.43	-0.120297	0.124516	-0.96612	0.333984	0.667669	Rabl6
ENSMUSG00000052403.11	24.9846	0.275089	0.476126	0.577766	0.563422	NA	NA
ENSMUSG00000026940.3	51.0607	1.0594	0.365176	2.90105	0.00371911	0.103876	Ccdc183
ENSMUSG00000026939.12	257.723	-0.0851179	0.197049	-0.431962	0.665769	0.868708	Tmem141
ENSMUSG00000026938.10	5.96821	0.176714	0.85879	0.205771	0.83697	NA	Fcna
ENSMUSG00000087612.1	780.116	-0.0696462	0.145232	-0.479551	0.631547	0.85329	NA
ENSMUSG00000049086.8	823.845	-0.0924983	0.144243	-0.641265	0.52135	0.794596	Bmyc
ENSMUSG00000079539.2	0.823159	0.647457	2.59728	0.249282	0.803142	NA	Obp2b
ENSMUSG00000058740.14	2191.42	0.40593	0.159051	2.55219	0.0107047	0.163696	Kcnt1
ENSMUSG00000026933.17	2343.22	0.138815	0.118304	1.17337	0.240647	0.584781	Camsap1
ENSMUSG00000082357.1	1.63704	0.483386	2.00864	0.240653	0.809824	NA	NA
ENSMUSG00000036352.16	855.216	-0.0721717	0.149124	-0.483971	0.628407	0.851822	Ubac1
ENSMUSG00000026932.14	2152.48	-0.304193	0.11665	-2.60775	0.00911404	0.151542	Nacc2
ENSMUSG00000087515.1	265.324	-0.282166	0.196186	-1.43826	0.150361	0.489552	NA
ENSMUSG00000087679.2	935.96	-0.414899	0.159561	-2.60025	0.00931554	0.152772	Tmem250-ps
ENSMUSG00000087595.1	256.571	-0.398874	0.226044	-1.76459	0.077633	0.372949	NA
ENSMUSG00000098977.1	25.0752	0.215658	0.470664	0.458199	0.646809	NA	NA
ENSMUSG00000036327.18	481.701	0.0440449	0.149508	0.2946	0.7683	0.916104	Qsox2
ENSMUSG00000048038.8	37.5676	0.834964	0.522892	1.59682	0.110306	0.43079	Ccdc187
ENSMUSG00000026930.15	700.636	0.221085	0.142942	1.54668	0.121941	0.450343	Gpsm1
ENSMUSG00000075467.4	749.619	-0.579595	0.175704	-3.2987	0.000971337	0.0546261	Dnlz
ENSMUSG00000026928.14	47.0532	0.0496833	0.362537	0.137043	0.890997	0.965917	Card9
ENSMUSG00000086779.1	168.505	0.442462	0.25701	1.72158	0.0851461	0.388275	NA
ENSMUSG00000036281.13	629.996	0.35619	0.175138	2.03377	0.0419746	0.288065	Snapc4
ENSMUSG00000085767.1	698.423	-0.0366107	0.132712	-0.275867	0.78265	0.922748	NA
ENSMUSG00000026927.17	1508.45	-0.0447099	0.120014	-0.37254	0.709491	0.887798	Entr1
ENSMUSG00000026926.14	1964.5	-0.00739881	0.113181	-0.0653717	0.947878	0.98476	Pmpca
ENSMUSG00000026925.16	969.846	0.0802719	0.124289	0.645848	0.518378	0.792884	Inpp5e
ENSMUSG00000026924.17	1163.92	0.237742	0.12404	1.91666	0.0552812	0.320143	Sec16a
ENSMUSG00000086714.1	119.856	0.00480274	0.251551	0.0190925	0.984767	0.996107	0610009E02Rik
ENSMUSG00000085543.1	29.1828	-0.267909	0.41858	-0.640041	0.522146	0.795187	NA
ENSMUSG00000026923.15	576.27	-0.121773	0.180698	-0.673904	0.500373	0.781462	Notch1
ENSMUSG00000026921.18	325.718	-0.359076	0.167863	-2.13911	0.0324271	0.2595	Egfl7
ENSMUSG00000092356.1	741.482	-0.388197	0.199545	-1.94541	0.0517253	0.31088	NA
ENSMUSG00000065540.1	1.53717	-0.936311	2.0542	-0.455804	0.648531	NA	Mir126a
ENSMUSG00000105799.1	1.35964	-1.52867	2.17052	-0.704287	0.481254	NA	Mir126b
ENSMUSG00000026922.13	10.346	0.228102	0.681923	0.334499	0.738003	NA	Agpat2
ENSMUSG00000036186.5	1083.55	-0.37859	0.176513	-2.14483	0.0319663	0.257784	Dipk1b
ENSMUSG00000097052.2	7.68569	0.288352	0.773127	0.372968	0.709172	NA	Snora43
ENSMUSG00000064858.2	7.34002	0.438367	0.800832	0.54739	0.584111	NA	NA
ENSMUSG00000077192.3	3.12136	-0.108414	1.25724	-0.0862319	0.931282	NA	Snora17
ENSMUSG00000086775.7	1.5277	1.08345	2.10901	0.513722	0.607446	NA	NA
ENSMUSG00000036160.13	343.796	-0.280265	0.162701	-1.72258	0.084964	0.387779	Surf6
ENSMUSG00000015776.12	501.824	0.212088	0.142136	1.49215	0.135661	0.472573	Med22
ENSMUSG00000062647.16	2952.17	-0.196624	0.134687	-1.45986	0.14433	0.481705	Rpl7a
ENSMUSG00000065258.1	9.48235	1.13352	0.715398	1.58446	0.11309	NA	Gm23969
ENSMUSG00000064829.3	5.50896	1.47081	1.04297	1.41021	0.158477	NA	Gm22879
ENSMUSG00000065295.1	10.9316	-0.256527	0.651839	-0.393544	0.693918	NA	Gm24134
ENSMUSG00000015790.16	727.482	0.0408494	0.14111	0.289486	0.772209	0.918519	Surf1
ENSMUSG00000014873.15	399.563	-0.107998	0.151368	-0.713479	0.475549	0.765596	Surf2
ENSMUSG00000014867.9	1263.86	0.00705485	0.121355	0.0581341	0.953642	0.98689	Surf4
ENSMUSG00000049897.14	4.62354	0.445631	1.12662	0.395548	0.692439	NA	Stkld1
ENSMUSG00000052406.14	683.887	-0.375942	0.162511	-2.31333	0.0207044	0.213936	Rexo4
ENSMUSG00000014852.16	35.3986	-0.669764	0.415465	-1.61208	0.106944	0.424069	Adamts13
ENSMUSG00000015488.14	786.851	-0.075154	0.141021	-0.53293	0.594082	0.833798	Cacfd1
ENSMUSG00000036067.12	529.066	-0.557927	0.215931	-2.58382	0.00977135	0.155738	Slc2a6
ENSMUSG00000087364.1	1.78911	1.4063	1.80536	0.778957	0.436005	NA	Gm13398
ENSMUSG00000009214.9	3.44897	0.151703	1.3339	0.113729	0.909453	NA	Mymk
ENSMUSG00000036040.14	168.934	-0.307478	0.267464	-1.14961	0.250306	0.595451	Adamtsl2
ENSMUSG00000009216.7	2675.4	-0.156013	0.139903	-1.11516	0.264783	0.607414	Fam163b
ENSMUSG00000085008.1	1.91073	0.437329	1.62911	0.268447	0.788355	NA	Dbhos
ENSMUSG00000000889.8	12.3239	0.0834186	0.65737	0.126897	0.899022	NA	Dbh
ENSMUSG00000009614.16	265.188	-0.396748	0.180431	-2.19889	0.027886	0.245148	Sardh
ENSMUSG00000091192.1	28.6144	-0.524756	0.434067	-1.20893	0.22669	0.572333	NA
ENSMUSG00000009621.18	296.739	-0.135212	0.163148	-0.828764	0.407238	0.719219	Vav2
ENSMUSG00000109946.1	443.913	0.127309	0.144587	0.880505	0.378586	0.699736	Brd3os
ENSMUSG00000026918.16	1169.54	0.085636	0.124096	0.690076	0.490146	0.774613	Brd3
ENSMUSG00000098812.1	55.8541	0.0527675	0.325578	0.162073	0.871248	0.957142	Mir7578
ENSMUSG00000026917.15	537.163	0.0281606	0.149447	0.188432	0.850538	0.94799	Wdr5
ENSMUSG00000085929.1	4.6006	-0.624878	1.00242	-0.623371	0.533041	NA	Gm13421
ENSMUSG00000015846.14	543.896	0.125553	0.142727	0.879674	0.379036	0.699736	Rxra
ENSMUSG00000085766.1	22.1396	0.399651	0.476209	0.839234	0.401338	NA	NA
ENSMUSG00000026837.15	448.59	0.491559	0.241836	2.03261	0.0420919	0.288168	Col5a1
ENSMUSG00000086560.1	31.593	0.918319	0.445601	2.06085	0.039317	0.282623	NA
ENSMUSG00000086425.7	7.06211	0.450782	0.836537	0.538867	0.589979	NA	NA
ENSMUSG00000026833.18	20019.5	-0.160119	0.107375	-1.49121	0.135906	0.472585	Olfm1
ENSMUSG00000087196.1	7.69114	-1.52621	0.856969	-1.78093	0.0749231	NA	NA
ENSMUSG00000035829.13	578.891	-0.0846535	0.149007	-0.568116	0.569956	0.820916	Ppp1r26
ENSMUSG00000026831.16	40.4502	0.143359	0.410026	0.349634	0.726614	0.895582	Pierce1
ENSMUSG00000035772.11	467.535	0.00266153	0.142602	0.018664	0.985109	0.996212	Mrps2
ENSMUSG00000082895.1	0.975831	1.00642	2.42383	0.41522	0.677981	NA	Rpsa-ps9
ENSMUSG00000026829.9	10.5679	-0.2506	0.667751	-0.37529	0.707445	NA	Gbgt1
ENSMUSG00000063611.4	2.63482	-1.53737	1.42115	-1.08178	0.279351	NA	NA
ENSMUSG00000026821.15	2084.59	0.105037	0.10992	0.955577	0.339286	0.671978	Ralgds
ENSMUSG00000087667.8	0.938138	0.965752	2.47583	0.390072	0.696483	NA	NA
ENSMUSG00000026816.14	271.224	0.097355	0.168974	0.576154	0.564511	0.81851	Gtf3c5
ENSMUSG00000026812.16	1414.35	0.160129	0.117159	1.36677	0.171698	0.51612	Tsc1
ENSMUSG00000026807.8	37.192	0.548348	0.416124	1.31775	0.187587	0.534329	Ak8
ENSMUSG00000035666.14	1017	0.0296001	0.155032	0.190928	0.848582	0.946857	Gtf3c4
ENSMUSG00000026806.15	107.103	0.127066	0.227237	0.559179	0.57604	0.823292	Ddx31
ENSMUSG00000079502.8	3.24675	0.587644	1.2281	0.478497	0.632296	NA	Cfap77
ENSMUSG00000083773.4	1.96903	-1.00903	1.55764	-0.647792	0.51712	NA	Gm13394
[truncated: 25,231 more rows]

## Sheet: HP
gene	baseMean	log2FoldChange	lfcSE	stat	pvalue	padj	GeneSymbol
ENSMUSG00000046480.6	473.11	-1.21635	0.169424	-7.17932	7.00612e-13	1.22355e-08	Scn4b
ENSMUSG00000117710.1	297.278	-1.44914	0.208087	-6.96411	3.30482e-12	2.88577e-08	NA
ENSMUSG00000090698.2	165.141	1.60562	0.233393	6.87947	6.00741e-12	3.49711e-08	Apold1
ENSMUSG00000073418.4	814.045	1.60019	0.234054	6.83685	8.09525e-12	3.53439e-08	C4b
ENSMUSG00000056629.16	865.643	-0.815048	0.135468	-6.01654	1.78185e-09	6.22363e-06	Fkbp2
ENSMUSG00000090124.7	117.104	2.1571	0.375897	5.73856	9.54876e-09	2.22391e-05	Ugt1a7c
ENSMUSG00000037405.8	97.5957	1.76002	0.307289	5.72758	1.01874e-08	2.22391e-05	Icam1
ENSMUSG00000059898.9	259.425	1.30161	0.226493	5.74682	9.09377e-09	2.22391e-05	Dsc3
ENSMUSG00000026822.14	320.352	5.77186	1.01481	5.6876	1.28835e-08	2.49997e-05	Lcn2
ENSMUSG00000054545.17	108.304	2.26573	0.401981	5.63642	1.73617e-08	2.75641e-05	Ugt1a6a
ENSMUSG00000055945.8	606.705	-0.937049	0.166038	-5.6436	1.66535e-08	2.75641e-05	Prr18
ENSMUSG00000054976.14	1160.19	0.708338	0.126043	5.61982	1.91156e-08	2.78196e-05	Nyap2
ENSMUSG00000033579.16	986.478	-0.800786	0.143921	-5.56405	2.63585e-08	3.54097e-05	Fa2h
ENSMUSG00000027550.14	438.402	1.09657	0.197823	5.5432	2.97001e-08	3.70487e-05	Lrrcc1
ENSMUSG00000036834.16	510.181	0.932841	0.169958	5.48866	4.04987e-08	4.71513e-05	Plch1
ENSMUSG00000021423.6	250.036	1.59837	0.292977	5.45561	4.88039e-08	5.32694e-05	Ly86
ENSMUSG00000028572.13	1580.75	0.672752	0.123973	5.42662	5.74312e-08	5.89987e-05	Hook1
ENSMUSG00000026969.3	250.68	-1.26378	0.235112	-5.37523	7.64851e-08	7.42076e-05	Fam166a
ENSMUSG00000043448.13	543.072	-0.98262	0.184978	-5.31208	1.0838e-07	9.96182e-05	Gjc2
ENSMUSG00000035202.8	3171.44	-1.02884	0.196092	-5.24672	1.54833e-07	0.0001352	Lars2
ENSMUSG00000038760.14	123.867	1.33408	0.255906	5.21317	1.85644e-07	0.000154385	Trhr
ENSMUSG00000001773.14	184.278	1.35598	0.261146	5.1924	2.07602e-07	0.000164799	Folh1
ENSMUSG00000051067.8	538.161	-0.897063	0.174571	-5.13867	2.76693e-07	0.000210094	Lingo3
ENSMUSG00000033966.8	864.634	0.861461	0.169491	5.08264	3.72226e-07	0.000270856	Cdkl4
ENSMUSG00000036634.15	5404.58	-0.570065	0.11312	-5.03947	4.6683e-07	0.000326108	Mag
ENSMUSG00000020396.8	1091.86	-0.755251	0.151256	-4.99321	5.93837e-07	0.000398876	Nefh
ENSMUSG00000038264.8	2255.67	-0.769395	0.155971	-4.93292	8.10073e-07	0.000523968	Sema7a
ENSMUSG00000053819.16	3097.16	0.577607	0.117967	4.89635	9.76319e-07	0.000584609	Camk2d
ENSMUSG00000038007.14	221.655	1.47744	0.302084	4.8908	1.00425e-06	0.000584609	Acer2
ENSMUSG00000007594.10	809.809	-0.735712	0.150286	-4.8954	9.81067e-07	0.000584609	Hapln4
ENSMUSG00000026043.18	367.677	-0.925453	0.189918	-4.87291	1.09968e-06	0.000600148	Col3a1
ENSMUSG00000037355.14	273.897	1.16282	0.238404	4.87755	1.07414e-06	0.000600148	Uvssa
ENSMUSG00000001506.10	522.101	-0.97825	0.201585	-4.85279	1.21737e-06	0.000644249	Col1a1
ENSMUSG00000014294.4	837.94	-0.737927	0.152296	-4.84535	1.26388e-06	0.000649186	Ndufa2
ENSMUSG00000026203.16	1314.83	-0.564643	0.117136	-4.82041	1.43261e-06	0.000663285	Dnajb2
ENSMUSG00000030357.10	1845.5	-0.680244	0.141161	-4.81894	1.44325e-06	0.000663285	Fkbp4
ENSMUSG00000090291.3	217.189	-1.33506	0.27655	-4.82755	1.38226e-06	0.000663285	Lrrc10b
ENSMUSG00000064348.1	2641.86	0.684596	0.142041	4.81971	1.43764e-06	0.000663285	NA
ENSMUSG00000038642.10	1054.65	0.895807	0.186749	4.79686	1.61169e-06	0.000673706	Ctss
ENSMUSG00000074264.12	573.105	1.22253	0.254545	4.80281	1.56454e-06	0.000673706	Amy1
ENSMUSG00000038630.8	636.262	0.695706	0.14498	4.79862	1.59761e-06	0.000673706	Zkscan16
ENSMUSG00000017400.10	1249.33	-0.642833	0.134041	-4.79581	1.62023e-06	0.000673706	Stac2
ENSMUSG00000090165.8	84.3318	2.00173	0.42222	4.74096	2.12706e-06	0.000700886	Ugt1a10
ENSMUSG00000090175.1	84.3318	2.00173	0.42222	4.74096	2.12706e-06	0.000700886	Ugt1a9
ENSMUSG00000089675.1	84.3318	2.00173	0.42222	4.74096	2.12706e-06	0.000700886	Ugt1a8
ENSMUSG00000090145.7	84.3318	2.00173	0.42222	4.74096	2.12706e-06	0.000700886	Ugt1a6b
ENSMUSG00000089943.1	84.3318	2.00173	0.42222	4.74096	2.12706e-06	0.000700886	Ugt1a5
ENSMUSG00000090171.1	84.3318	2.00173	0.42222	4.74096	2.12706e-06	0.000700886	Ugt1a2
ENSMUSG00000089960.1	84.3318	2.00173	0.42222	4.74096	2.12706e-06	0.000700886	Ugt1a1
ENSMUSG00000029135.10	1482.04	-0.764044	0.160717	-4.75396	1.99473e-06	0.000700886	Fosl2
ENSMUSG00000029661.16	795.029	-0.719543	0.151655	-4.7446	2.08915e-06	0.000700886	Col1a2
ENSMUSG00000040552.8	93.3585	1.98906	0.419396	4.74268	2.10906e-06	0.000700886	C3ar1
ENSMUSG00000006517.5	354.181	-1.0625	0.223154	-4.76128	1.9237e-06	0.000700886	Mvd
ENSMUSG00000003617.16	541.023	1.04769	0.22169	4.72592	2.29076e-06	0.000740847	Cp
ENSMUSG00000054675.5	323.451	-1.07308	0.227867	-4.70921	2.48673e-06	0.000789605	Tmem119
ENSMUSG00000033063.8	298.768	0.752639	0.160105	4.70092	2.58996e-06	0.000793526	Cntnap3
ENSMUSG00000024330.17	368.383	-0.848401	0.180438	-4.70189	2.57761e-06	0.000793526	Col11a2
ENSMUSG00000075602.10	319.812	1.03374	0.220907	4.67954	2.87514e-06	0.000865714	Ly6a
ENSMUSG00000054986.13	91.3004	1.43486	0.307436	4.66718	3.05365e-06	0.000903879	Sec14l3
ENSMUSG00000070436.12	523.319	-0.929939	0.200047	-4.64859	3.34208e-06	0.000941388	Serpinh1
ENSMUSG00000006522.17	549.646	1.09753	0.236021	4.65017	3.31669e-06	0.000941388	Itih3
ENSMUSG00000022054.11	7323.6	-0.712628	0.153086	-4.6551	3.23831e-06	0.000941388	Nefm
ENSMUSG00000064347.1	2044.57	0.636079	0.137069	4.64058	3.47427e-06	0.000963091	NA
ENSMUSG00000019979.12	493.909	0.850421	0.183822	4.62632	3.72212e-06	0.000984894	Apaf1
ENSMUSG00000021898.14	22.1071	2.91415	0.629741	4.62753	3.70044e-06	0.000984894	Asb14
ENSMUSG00000033730.4	2525.09	-0.851525	0.183943	-4.62928	3.66934e-06	0.000984894	Egr3
ENSMUSG00000007617.18	3810.09	-0.713242	0.154281	-4.623	3.78232e-06	0.000985886	Homer1
ENSMUSG00000015243.4	1374.4	0.875747	0.189681	4.61695	3.89423e-06	0.00100013	Abca1
ENSMUSG00000024793.14	100.021	-1.8258	0.396812	-4.60116	4.20148e-06	0.0010634	Tnfrsf25
ENSMUSG00000019916.14	871.678	-0.857755	0.187226	-4.58138	4.61907e-06	0.00113616	P4ha1
ENSMUSG00000002289.16	128.556	1.75898	0.38394	4.58139	4.61893e-06	0.00113616	Angptl4
ENSMUSG00000053024.14	1691.02	-0.559322	0.122638	-4.56077	5.09664e-06	0.00123622	Cntn2
ENSMUSG00000027215.13	234.851	-0.881627	0.194336	-4.5366	5.71676e-06	0.00136764	Cd82
ENSMUSG00000002763.16	813.864	-0.904851	0.201554	-4.48937	7.14346e-06	0.00168586	Pex6
ENSMUSG00000006782.16	11564.2	-0.510301	0.113816	-4.48357	7.34044e-06	0.00170925	Cnp
ENSMUSG00000037679.9	1070.56	-0.726105	0.162114	-4.47898	7.50001e-06	0.00172342	Inf2
ENSMUSG00000092686.1	313.274	-0.790118	0.1768	-4.46899	7.85884e-06	0.00178243	NA
ENSMUSG00000037095.8	82.569	1.46723	0.331198	4.43006	9.42054e-06	0.00210924	Lrg1
ENSMUSG00000018774.13	238.611	1.12293	0.25473	4.40832	1.04175e-05	0.00230292	Cd68
ENSMUSG00000041607.17	71913.7	-0.488518	0.11098	-4.40184	1.07335e-05	0.00234311	Mbp
ENSMUSG00000098955.1	50.1644	1.81697	0.41319	4.39742	1.09543e-05	0.0023618	Mir6935
ENSMUSG00000027981.14	703.669	0.919889	0.210908	4.36157	1.29133e-05	0.0027184	Rnpc3
ENSMUSG00000064349.1	2762.84	0.591334	0.135582	4.36146	1.29196e-05	0.0027184	NA
ENSMUSG00000059743.12	870.305	-0.636626	0.14616	-4.35569	1.32648e-05	0.00275782	Fdps
ENSMUSG00000038695.13	710.421	-0.634777	0.145838	-4.35263	1.34516e-05	0.00276375	Josd2
ENSMUSG00000045193.13	1252.22	0.849864	0.195826	4.33989	1.42555e-05	0.00289487	Cirbp
ENSMUSG00000026830.9	1051.27	-0.662237	0.153145	-4.32426	1.53045e-05	0.00300934	Ermn
ENSMUSG00000096842.1	1084.99	0.815712	0.188656	4.3238	1.53362e-05	0.00300934	NA
ENSMUSG00000048905.5	268.111	0.77179	0.178485	4.32411	1.5315e-05	0.00300934	Bnip5
ENSMUSG00000047446.18	1108.29	0.866082	0.201321	4.30199	1.69268e-05	0.00328455	Arl4a
ENSMUSG00000099696.6	1011.05	0.910505	0.212024	4.29435	1.75203e-05	0.00332581	2900052N01Rik
ENSMUSG00000036138.16	955.435	-0.681865	0.15875	-4.29522	1.74518e-05	0.00332581	Acaa1a
ENSMUSG00000039904.9	940.886	-0.608113	0.142007	-4.28228	1.84985e-05	0.00347375	Gpr37
ENSMUSG00000002055.9	300.663	1.085	0.254177	4.26866	1.96653e-05	0.00365357	Spag5
ENSMUSG00000028329.13	252.184	0.764949	0.179559	4.26015	2.04286e-05	0.00367805	Xpa
ENSMUSG00000040659.3	4214.79	-0.487092	0.114286	-4.26203	2.02575e-05	0.00367805	Efhd2
ENSMUSG00000062591.5	11863.1	-0.511982	0.120179	-4.26015	2.0429e-05	0.00367805	Tubb4a
ENSMUSG00000029208.16	1072.43	0.752203	0.176746	4.25584	2.08269e-05	0.00371144	Guf1
ENSMUSG00000026452.15	930.802	-0.584551	0.137556	-4.24953	2.14218e-05	0.00377625	Syt2
ENSMUSG00000041324.14	86.3595	-1.50174	0.353565	-4.24744	2.1623e-05	0.00377625	Inhba
ENSMUSG00000048482.14	515.572	-1.04322	0.246348	-4.23475	2.28801e-05	0.00387941	Bdnf
ENSMUSG00000027995.10	50.442	2.24425	0.52996	4.23476	2.28798e-05	0.00387941	Tlr2
ENSMUSG00000069516.8	243.102	1.23006	0.290268	4.23768	2.25843e-05	0.00387941	Lyz2
ENSMUSG00000064372.1	1190.67	0.727893	0.172235	4.22616	2.37709e-05	0.00399169	NA
ENSMUSG00000024955.14	787.688	-0.763581	0.180877	-4.22154	2.42637e-05	0.00403563	Esrra
ENSMUSG00000017466.9	8086.9	0.536707	0.127264	4.21726	2.47293e-05	0.00407426	Timp2
ENSMUSG00000000531.5	694.241	-0.740661	0.175892	-4.2109	2.54359e-05	0.00415153	Tamalin
ENSMUSG00000032737.13	677.074	-0.64202	0.152901	-4.19892	2.68189e-05	0.00429693	Inppl1
ENSMUSG00000055884.8	321.991	0.81887	0.194955	4.20031	2.66549e-05	0.00429693	Fancm
ENSMUSG00000042607.15	17.9289	2.64694	0.631655	4.19049	2.78357e-05	0.00434038	Asb4
ENSMUSG00000020099.8	510.736	-0.634428	0.151336	-4.19217	2.76293e-05	0.00434038	Unc5b
ENSMUSG00000020680.15	612.965	-0.627013	0.14949	-4.19435	2.73651e-05	0.00434038	Taf15
ENSMUSG00000061455.13	621.604	0.638196	0.152631	4.18129	2.89862e-05	0.0044751	Stx17
ENSMUSG00000025450.4	192.699	1.05328	0.252009	4.17952	2.92122e-05	0.0044751	NA
ENSMUSG00000053332.13	1516.6	0.728326	0.174555	4.17247	3.01311e-05	0.00457573	Gas5
ENSMUSG00000029657.15	4958.68	-0.647075	0.155377	-4.16455	3.11965e-05	0.00469668	Hsph1
ENSMUSG00000020857.11	897.591	-0.591767	0.142332	-4.15765	3.21544e-05	0.00479953	Nme2
ENSMUSG00000027952.16	473.986	-0.646521	0.155583	-4.15546	3.24633e-05	0.00480457	Pmvk
ENSMUSG00000022472.16	2367.6	-0.554467	0.134155	-4.13302	3.58021e-05	0.00525419	Desi1
ENSMUSG00000035621.13	1062.87	-0.805781	0.195095	-4.13019	3.62463e-05	0.00527505	Midn
ENSMUSG00000038793.8	33.8548	-2.32086	0.563617	-4.11779	3.82522e-05	0.00534429	Lefty1
ENSMUSG00000052155.5	2059.48	0.509644	0.123734	4.11886	3.80751e-05	0.00534429	Acvr2a
ENSMUSG00000086582.1	469.712	-0.835708	0.202664	-4.12362	3.72969e-05	0.00534429	NA
ENSMUSG00000020892.10	222.422	1.01086	0.245266	4.12149	3.76434e-05	0.00534429	Aloxe3
ENSMUSG00000021180.9	654.551	0.941075	0.228262	4.12278	3.74327e-05	0.00534429	Rps6ka5
ENSMUSG00000032744.4	109.605	1.33152	0.323711	4.1133	3.9005e-05	0.00540622	Heyl
ENSMUSG00000015806.12	1303.82	-0.571401	0.13905	-4.10932	3.96829e-05	0.00541424	Qdpr
ENSMUSG00000114934.1	1476.67	-0.863281	0.210032	-4.11023	3.95264e-05	0.00541424	NA
ENSMUSG00000074874.10	35.3887	2.17002	0.529647	4.09711	4.18333e-05	0.00566338	Ctla2b
ENSMUSG00000024427.7	268.218	-1.03681	0.253239	-4.0942	4.23626e-05	0.00569093	Spry4
ENSMUSG00000032327.14	100.466	-1.0574	0.25874	-4.08671	4.3754e-05	0.00583298	Stra6
ENSMUSG00000026879.14	2895.66	-0.6078	0.149056	-4.07767	4.54888e-05	0.00601831	Gsn
ENSMUSG00000064350.1	2393.91	0.577312	0.141732	4.07328	4.63556e-05	0.00608688	NA
ENSMUSG00000032854.12	2611.27	-0.564388	0.138745	-4.0678	4.74596e-05	0.00618533	Ugt8a
ENSMUSG00000040740.7	100.551	1.2941	0.318704	4.06051	4.89647e-05	0.00633421	Slc25a34
ENSMUSG00000027253.15	684.861	-0.695184	0.171658	-4.04982	5.12572e-05	0.00653398	Lrp4
ENSMUSG00000024256.7	386.28	-0.902076	0.222712	-4.05042	5.11259e-05	0.00653398	Adcyap1
ENSMUSG00000000204.16	15.7947	5.57355	1.37769	4.04558	5.21941e-05	0.0066052	Slfn4
ENSMUSG00000048481.15	681.357	-0.781944	0.193556	-4.03988	5.34774e-05	0.00671892	Mypop
ENSMUSG00000026447.16	338.239	-0.618411	0.153157	-4.03775	5.3966e-05	0.00673187	Pik3c2b
ENSMUSG00000031530.6	338.278	-0.808729	0.200919	-4.02516	5.69365e-05	0.00705205	Dusp4
ENSMUSG00000112148.1	56.0503	4.76445	1.18422	4.02327	5.73961e-05	0.00705891	Lilrb4a
ENSMUSG00000020150.13	283.821	-0.832458	0.207073	-4.02011	5.817e-05	0.00707231	Gamt
ENSMUSG00000115923.1	202.628	-0.851664	0.211882	-4.01953	5.8315e-05	0.00707231	NA
ENSMUSG00000055541.17	204.243	0.841787	0.209512	4.01784	5.87333e-05	0.00707392	Lair1
ENSMUSG00000096995.2	238.759	0.824213	0.205237	4.0159	5.92186e-05	0.00708352	2810029C07Rik
ENSMUSG00000041220.10	1548.48	-0.593237	0.147813	-4.01343	5.98423e-05	0.00709014	Elovl6
ENSMUSG00000031853.5	101.246	1.12568	0.280546	4.01247	6.00859e-05	0.00709014	Map3k21
ENSMUSG00000012296.16	363.668	-0.634362	0.158341	-4.0063	6.16761e-05	0.00722894	Tjap1
ENSMUSG00000093930.2	5398.72	-0.744565	0.186148	-3.99986	6.33793e-05	0.00737904	Hmgcs1
ENSMUSG00000044258.10	358.939	2.97373	0.745206	3.99048	6.59384e-05	0.00762614	Ctla2a
ENSMUSG00000055866.9	614.049	-0.697695	0.175002	-3.98679	6.69745e-05	0.00769502	Per2
ENSMUSG00000028998.6	468.394	-0.648485	0.162738	-3.98484	6.75268e-05	0.00770777	Tomm7
ENSMUSG00000096943.1	72.7659	1.28812	0.32377	3.97852	6.93468e-05	0.00786411	NA
ENSMUSG00000056708.5	1594.6	-0.802761	0.202009	-3.9739	7.0706e-05	0.00796652	Ier5
ENSMUSG00000033955.12	1352.7	-0.497684	0.125298	-3.97199	7.12751e-05	0.00797916	Tnks1bp1
ENSMUSG00000037686.6	95.2583	1.57611	0.397328	3.96677	7.28527e-05	0.00810382	Aspg
ENSMUSG00000028108.15	138.729	1.10066	0.277801	3.96206	7.43073e-05	0.0082133	Ecm1
ENSMUSG00000114432.1	291.859	2.86211	0.72366	3.95505	7.65185e-05	0.00840452	NA
ENSMUSG00000086970.1	209.978	-0.931753	0.235777	-3.95185	7.75499e-05	0.008412	NA
ENSMUSG00000098599.1	214.573	-0.921467	0.233131	-3.95257	7.73154e-05	0.008412	NA
ENSMUSG00000091228.1	1976.48	-0.607997	0.153932	-3.94978	7.82232e-05	0.00843265	NA
ENSMUSG00000026424.8	4007.73	-0.497684	0.12644	-3.93612	8.28103e-05	0.00887239	Gpr37l1
ENSMUSG00000072640.11	911.287	0.530449	0.134836	3.93404	8.35299e-05	0.00889491	Lyrm9
ENSMUSG00000040856.17	69.0828	1.43028	0.364583	3.92307	8.7429e-05	0.0092537	Dlk1
ENSMUSG00000049313.8	4971.88	-0.52174	0.133228	-3.91614	8.99775e-05	0.00946607	Sorl1
ENSMUSG00000003814.8	6207.62	-0.521222	0.133167	-3.91404	9.07643e-05	0.00949167	Calr
ENSMUSG00000025425.18	1250.06	-0.543688	0.139007	-3.91123	9.18274e-05	0.00954568	St8sia5
ENSMUSG00000054556.6	57.3274	1.4693	0.376319	3.90441	9.44544e-05	0.00959041	Gm4876
ENSMUSG00000037808.13	480.763	0.731222	0.187186	3.90639	9.36866e-05	0.00959041	Fam76b
ENSMUSG00000018566.14	52.3847	1.62886	0.41706	3.90557	9.40024e-05	0.00959041	Slc2a4
ENSMUSG00000040759.9	727.536	-0.502672	0.128713	-3.90536	9.40865e-05	0.00959041	Cmtm5
ENSMUSG00000030284.11	1220.43	-0.585947	0.150323	-3.89791	9.7026e-05	0.00979458	Creld1
ENSMUSG00000040084.9	84.6299	1.24584	0.320469	3.88756	0.000101257	0.0100003	Bub1b
ENSMUSG00000038668.14	937.456	-0.466597	0.119937	-3.89034	0.000100103	0.0100003	Lpar1
ENSMUSG00000019817.18	492.81	0.692709	0.178197	3.88733	0.000101354	0.0100003	Plagl1
ENSMUSG00000055540.15	387.06	-0.697855	0.179405	-3.88983	0.000100313	0.0100003	Epha6
ENSMUSG00000055067.15	657.231	0.720343	0.185662	3.87987	0.000104514	0.0102071	Smyd3
ENSMUSG00000107272.1	41.9954	-1.55689	0.401719	-3.87558	0.000106373	0.0102071	NA
ENSMUSG00000021028.8	319.228	0.917657	0.236728	3.87642	0.000106006	0.0102071	Mbip
ENSMUSG00000090564.9	136.983	-0.888557	0.22904	-3.87948	0.000104678	0.0102071	A430057M04Rik
ENSMUSG00000044350.14	151.758	0.82816	0.213556	3.87795	0.00010534	0.0102071	Lacc1
ENSMUSG00000062822.8	737.798	0.619248	0.160053	3.86901	0.000109279	0.0104287	4833420G17Rik
ENSMUSG00000001467.5	1490.74	-0.738589	0.191186	-3.8632	0.00011191	0.0106217	Cyp51
ENSMUSG00000015092.9	1345.33	-0.598995	0.15517	-3.86025	0.000113272	0.0106929	Edf1
ENSMUSG00000031604.10	1312.58	-0.800294	0.207416	-3.8584	0.000114132	0.0107162	Msmo1
ENSMUSG00000093938.2	26.8074	2.15193	0.558686	3.85176	0.000117271	0.0107346	Evi2b
ENSMUSG00000021377.15	1318.19	0.522707	0.135691	3.85219	0.000117068	0.0107346	Dek
ENSMUSG00000021676.9	436.606	-0.870782	0.22608	-3.85165	0.000117327	0.0107346	Iqgap2
ENSMUSG00000022463.8	3993.9	-0.70012	0.181779	-3.85149	0.000117402	0.0107346	Srebf2
ENSMUSG00000022491.5	26.948	2.93055	0.760527	3.85332	0.000116527	0.0107346	Glycam1
ENSMUSG00000078684.8	574.224	-0.814958	0.21189	-3.84613	0.000119999	0.0108667	NA
ENSMUSG00000086119.2	398.181	-0.765396	0.199014	-3.84594	0.000120092	0.0108667	NA
ENSMUSG00000063234.5	26.5562	2.39832	0.624093	3.84288	0.000121597	0.0109462	Gpr84
ENSMUSG00000096847.2	3329.41	-0.737658	0.192122	-3.83954	0.000123267	0.0110397	Tmem151b
ENSMUSG00000022863.15	401.913	0.715826	0.186573	3.8367	0.0001247	0.011111	Btg3
ENSMUSG00000114487.1	161.892	2.71637	0.708687	3.83297	0.000126606	0.0112236	NA
ENSMUSG00000030560.17	605.778	-0.801205	0.209421	-3.82581	0.000130343	0.0114387	Ctsc
ENSMUSG00000020311.17	891.082	0.725787	0.189687	3.82623	0.000130122	0.0114387	Erlec1
ENSMUSG00000053603.4	50.4919	-1.26828	0.331888	-3.8214	0.000132694	0.0115869	NA
ENSMUSG00000022594.14	7878.33	-0.459279	0.120266	-3.81884	0.000134079	0.0116495	Lynx1
ENSMUSG00000029819.6	693.586	-0.530442	0.138949	-3.81753	0.000134792	0.0116535	Npy
ENSMUSG00000027335.9	457.589	-0.898097	0.235437	-3.8146	0.000136404	0.0117348	Adra1d
ENSMUSG00000063430.9	709.77	-0.591593	0.155221	-3.81129	0.000138244	0.0118348	Wscd2
ENSMUSG00000026395.16	91.3626	1.20521	0.316519	3.80771	0.000140262	0.0118996	Ptprc
ENSMUSG00000026584.14	591.559	0.596601	0.15669	3.80753	0.000140364	0.0118996	Scyl3
ENSMUSG00000028224.14	355.565	0.687066	0.180647	3.80337	0.000142742	0.0120428	Nbn
ENSMUSG00000074736.10	478.836	-0.829624	0.218205	-3.80204	0.000143508	0.0120491	Syndig1
ENSMUSG00000091623.1	240.006	-1.1177	0.294581	-3.79421	0.000148113	0.0123763	NA
ENSMUSG00000042608.15	613.278	-0.675551	0.178156	-3.79191	0.000149495	0.0124254	Stk40
ENSMUSG00000002416.13	909.176	-0.535874	0.141359	-3.79086	0.000150124	0.0124254	Ndufb2
ENSMUSG00000034854.8	767.591	-0.623605	0.164686	-3.78663	0.000152702	0.0125201	Mfsd12
ENSMUSG00000021007.14	409.156	0.635647	0.167835	3.78734	0.000152268	0.0125201	Spata7
ENSMUSG00000045573.9	365.144	-0.744289	0.196751	-3.78289	0.000155018	0.0125596	Penk
ENSMUSG00000071757.10	283.464	-0.833106	0.22026	-3.78237	0.000155341	0.0125596	Zhx2
ENSMUSG00000048249.14	1149.29	0.632362	0.167136	3.78352	0.000154627	0.0125596	Crebrf
ENSMUSG00000039062.15	106.072	-0.997688	0.263948	-3.77986	0.000156914	0.0125704	Anpep
ENSMUSG00000021012.16	1834.19	0.523218	0.138407	3.7803	0.000156641	0.0125704	Zc3h14
ENSMUSG00000025888.5	101.796	1.03436	0.273779	3.77809	0.000158036	0.0126025	Casp1
ENSMUSG00000025591.6	317.567	0.860327	0.227872	3.77549	0.000159695	0.0126532	Tma16
ENSMUSG00000022865.14	1217.55	0.496203	0.131451	3.77482	0.000160122	0.0126532	Cxadr
ENSMUSG00000112023.1	25.5593	8.13671	2.15739	3.77156	0.000162228	0.012762	Lilrb4b
ENSMUSG00000034587.8	152.499	0.834371	0.221472	3.76739	0.000164962	0.0129188	8430429K09Rik
ENSMUSG00000061898.10	266.801	0.684157	0.181797	3.76331	0.000167681	0.0130023	Rbak
ENSMUSG00000021451.16	2303.66	-0.508083	0.135041	-3.76244	0.000168261	0.0130023	Sema4d
ENSMUSG00000037824.6	823.89	-0.633192	0.168238	-3.76366	0.000167442	0.0130023	Tspan14
ENSMUSG00000028927.6	674.662	-0.671303	0.178538	-3.75999	0.000169919	0.0130046	Padi2
ENSMUSG00000029629.17	1455.07	0.5418	0.144113	3.75955	0.00017022	0.0130046	Phf14
ENSMUSG00000044786.6	81.589	1.24176	0.330429	3.75801	0.00017127	0.0130046	Zfp36
ENSMUSG00000113919.1	91.0501	1.09642	0.291692	3.75881	0.000170722	0.0130046	Gm34466
ENSMUSG00000021948.17	290.101	0.886256	0.235916	3.75666	0.000172194	0.0130182	Prkcd
ENSMUSG00000005716.16	641.376	-0.539314	0.143758	-3.75155	0.000175744	0.0132293	Pvalb
ENSMUSG00000037206.15	449.943	-0.565073	0.150712	-3.74935	0.000177295	0.0132888	Islr
ENSMUSG00000041147.10	210.87	0.768845	0.205182	3.74714	0.000178863	0.013349	Brca2
ENSMUSG00000028864.7	89.2474	0.960598	0.256516	3.74479	0.000180544	0.0134171	Hgf
ENSMUSG00000002846.9	261.325	-0.703714	0.188172	-3.73975	0.000184207	0.0136313	Timmdc1
ENSMUSG00000049796.4	122.141	-0.982869	0.263094	-3.73581	0.000187114	0.013788	Crh
ENSMUSG00000052673.1	85.418	-1.33045	0.356516	-3.7318	0.000190115	0.0139503	NA
ENSMUSG00000034714.9	388.493	-0.56167	0.150646	-3.72841	0.000192689	0.014066	Ttyh2
ENSMUSG00000045731.6	156.954	-1.05946	0.284219	-3.72761	0.000193303	0.014066	Pnoc
ENSMUSG00000093242.1	290.99	-0.653909	0.175512	-3.72572	0.000194761	0.0141133	NA
ENSMUSG00000066652.5	98.4569	1.17944	0.317006	3.72055	0.000198786	0.0141994	Lefty2
ENSMUSG00000018459.15	331.193	-0.59465	0.160027	-3.71594	0.000202453	0.0141994	Slc13a3
ENSMUSG00000027562.12	1969.07	-0.515176	0.138584	-3.71744	0.000201251	0.0141994	Car2
ENSMUSG00000048578.11	2149.76	-0.517216	0.138974	-3.72166	0.000197914	0.0141994	Mlec
ENSMUSG00000092381.1	276.741	-0.769855	0.207062	-3.718	0.000200805	0.0141994	NA
ENSMUSG00000114028.1	19.9954	2.19184	0.589479	3.71826	0.000200597	0.0141994	NA
ENSMUSG00000048376.6	160.425	0.833745	0.224328	3.71663	0.000201899	0.0141994	F2r
ENSMUSG00000042354.7	515.063	0.854186	0.229525	3.72153	0.000198017	0.0141994	Gnl3
ENSMUSG00000062785.14	2317.05	-0.512044	0.138007	-3.71027	0.000207036	0.0144627	Kcnc3
ENSMUSG00000074578.13	344.821	0.635152	0.171472	3.70412	0.000212127	0.0144664	Zfas1
ENSMUSG00000027514.14	17.0946	3.62324	0.978336	3.70347	0.000212671	0.0144664	Zbp1
ENSMUSG00000085084.7	209.987	0.988182	0.266845	3.70321	0.000212887	0.0144664	4930570G19Rik
ENSMUSG00000063052.9	1337.45	0.461783	0.124581	3.70668	0.000209993	0.0144664	Lrrc40
ENSMUSG00000021773.11	169.008	-0.767499	0.207001	-3.7077	0.000209151	0.0144664	Comtd1
ENSMUSG00000051375.15	3819.7	-0.683281	0.184416	-3.7051	0.000211305	0.0144664	Pcdh1
ENSMUSG00000064368.1	36126.7	0.650008	0.175513	3.70348	0.000212664	0.0144664	ND6
ENSMUSG00000022309.9	281.995	0.730787	0.197593	3.69845	0.00021692	0.0146833	Angpt1
ENSMUSG00000085069.2	280.096	-0.719758	0.194799	-3.69488	0.000219992	0.0147728	Prdm16os
ENSMUSG00000109401.1	60.1798	1.34085	0.362983	3.69397	0.00022078	0.0147728	NA
ENSMUSG00000033383.6	38.6647	2.09503	0.567098	3.6943	0.000220492	0.0147728	Rtp1
ENSMUSG00000038370.6	785.612	-0.487861	0.132197	-3.6904	0.000223902	0.0148833	Pcp4l1
ENSMUSG00000008140.17	2976.95	-0.576381	0.156236	-3.68917	0.000224987	0.0148833	Emc10
ENSMUSG00000097558.1	66.6151	1.1583	0.313954	3.6894	0.00022478	0.0148833	NA
ENSMUSG00000019960.8	1021.64	-0.78544	0.213581	-3.67747	0.000235558	0.0155237	Dusp6
ENSMUSG00000021606.8	628.85	-0.581472	0.158477	-3.66912	0.000243386	0.0159793	Ndufs6
ENSMUSG00000090841.2	3020.52	-0.463622	0.126435	-3.66687	0.00024554	0.0159932	Myl6
ENSMUSG00000018593.13	8318.43	0.510387	0.139196	3.66669	0.000245708	0.0159932	Sparc
ENSMUSG00000003541.6	146.591	0.935164	0.255089	3.66603	0.000246344	0.0159932	Ier3
ENSMUSG00000103975.1	432.136	0.544102	0.148891	3.65435	0.000257833	0.0164924	NA
ENSMUSG00000040152.8	186.268	1.0233	0.279985	3.65484	0.000257346	0.0164924	Thbs1
ENSMUSG00000001930.17	562.82	0.603382	0.165154	3.65345	0.000258736	0.0164924	Vwf
ENSMUSG00000048537.16	1780.83	-0.512036	0.140093	-3.65497	0.000257209	0.0164924	Phldb1
ENSMUSG00000022351.14	1274.75	-0.681978	0.186668	-3.65343	0.000258756	0.0164924	Sqle
ENSMUSG00000105218.4	61.9189	1.15131	0.31527	3.65183	0.000260376	0.0165353	Gm38413
ENSMUSG00000050587.14	2671.2	0.499222	0.136941	3.64553	0.000266841	0.0166609	Lrrc4c
ENSMUSG00000090733.6	2015.56	0.623786	0.171009	3.64768	0.000264615	0.0166609	Rps27
ENSMUSG00000029608.10	6432.44	-0.636736	0.174514	-3.64862	0.000263656	0.0166609	Rph3a
ENSMUSG00000039031.16	161.248	0.837984	0.229909	3.64485	0.000267553	0.0166609	Arhgap18
ENSMUSG00000020300.14	3000.34	0.398738	0.109413	3.64434	0.000268079	0.0166609	Cpeb4
ENSMUSG00000104599.1	26.9803	2.03335	0.557817	3.64519	0.00026719	0.0166609	NA
ENSMUSG00000094942.7	35.2142	1.6472	0.452109	3.64337	0.000269093	0.0166647	Gm3604
ENSMUSG00000029478.16	3587.5	-0.432227	0.118744	-3.63999	0.000272645	0.016825	Ncor2
ENSMUSG00000062593.17	40.0769	4.67163	1.28419	3.63779	0.000274989	0.0169099	Lilrb4a
ENSMUSG00000027350.8	9865.11	-0.379754	0.104453	-3.63563	0.000277306	0.0169925	Chgb
ENSMUSG00000013523.13	2415.66	-0.491037	0.135306	-3.62908	0.000284432	0.0173596	Bcas1
ENSMUSG00000030711.16	352.359	0.967456	0.266707	3.62741	0.000286279	0.0173596	Sult1a1
ENSMUSG00000018752.19	134.74	-0.842724	0.232313	-3.62753	0.000286142	0.0173596	Tnfsfm13
ENSMUSG00000020463.15	1469.38	0.518615	0.143032	3.62586	0.000288002	0.0174037	Ppp4r3b
ENSMUSG00000027667.13	562.681	0.667759	0.184301	3.62319	0.000290987	0.0175234	Zfp639
ENSMUSG00000100596.1	23.9201	1.87126	0.516884	3.62027	0.000294299	0.017662	NA
ENSMUSG00000058715.11	162.118	1.09079	0.301475	3.61819	0.000296671	0.0177433	Fcer1g
ENSMUSG00000042213.17	114.198	1.10832	0.30644	3.61675	0.000298323	0.0177813	Zfand4
ENSMUSG00000022283.15	4041.66	0.447228	0.12376	3.61367	0.000301894	0.0179329	Pabpc1
ENSMUSG00000035011.15	2244.15	-0.491579	0.136232	-3.60838	0.00030811	0.0182401	Zbtb7a
ENSMUSG00000050211.14	217.819	0.83941	0.233069	3.60155	0.000316323	0.0182539	Pla2g4e
ENSMUSG00000037754.13	2658.19	-0.416989	0.115661	-3.60527	0.000311826	0.0182539	Ppp1r16b
ENSMUSG00000034855.13	103.268	6.51607	1.8094	3.60124	0.000316704	0.0182539	Cxcl10
ENSMUSG00000019539.11	103.79	-0.951525	0.264183	-3.60176	0.000316067	0.0182539	Rcn3
ENSMUSG00000030805.14	869.079	-0.622301	0.172562	-3.60625	0.00031065	0.0182539	Stx4a
ENSMUSG00000020077.14	152.904	1.25385	0.347911	3.60394	0.000313434	0.0182539	Srgn
ENSMUSG00000020483.14	10526.5	-0.445595	0.12372	-3.60164	0.000316222	0.0182539	Dynll2
ENSMUSG00000064342.1	584.263	-0.766914	0.212844	-3.60318	0.000314347	0.0182539	NA
ENSMUSG00000021194.6	2336.47	-0.504457	0.140113	-3.60037	0.000317768	0.0182549	Chga
ENSMUSG00000038375.15	4916.54	-0.593952	0.165061	-3.59837	0.000320216	0.0183353	Trp53inp2
ENSMUSG00000025991.8	27.543	1.67533	0.466079	3.59453	0.000324981	0.0185473	Cps1
ENSMUSG00000042851.17	372.727	0.664471	0.185153	3.58876	0.000332257	0.0189008	Zc3h6
ENSMUSG00000031939.16	427.962	0.789635	0.22016	3.58664	0.000334962	0.0189928	Taf1d
ENSMUSG00000031765.8	8987.48	1.23564	0.344689	3.58479	0.000337346	0.0190661	Mt1
ENSMUSG00000037306.13	840.85	-0.45983	0.128503	-3.57837	0.000345747	0.0192332	Man1c1
ENSMUSG00000057181.15	1834.65	0.447023	0.124879	3.57966	0.000344044	0.0192332	5730455P16Rik
ENSMUSG00000044447.5	117.823	-0.904423	0.252751	-3.57832	0.000345811	0.0192332	Dock5
ENSMUSG00000073424.9	310.905	0.700715	0.195797	3.57878	0.000345197	0.0192332	Cyp4f15
ENSMUSG00000039220.16	876.628	-0.602726	0.168438	-3.57832	0.000345804	0.0192332	Ppp1r10
ENSMUSG00000039830.9	726.447	-0.526381	0.147139	-3.57743	0.000346994	0.0192378	Olig2
ENSMUSG00000087935.1	30.6499	1.77043	0.495262	3.57473	0.000350594	0.0193759	Snora81
ENSMUSG00000026153.15	855.011	0.589105	0.164912	3.57223	0.000353948	0.0193932	Fam135a
ENSMUSG00000031822.20	1506.1	-0.475268	0.133084	-3.5712	0.000355349	0.0193932	Gse1
ENSMUSG00000046417.14	208.728	-0.887927	0.24861	-3.57156	0.000354855	0.0193932	Lrrc75a
ENSMUSG00000022837.14	445.222	0.607662	0.170154	3.57124	0.000355297	0.0193932	Iqcb1
ENSMUSG00000048458.8	2128.07	-0.563568	0.157927	-3.56853	0.000358996	0.0195312	Inka2
ENSMUSG00000018340.13	1421.77	-0.591328	0.165851	-3.56541	0.000363291	0.0197035	Anxa6
ENSMUSG00000022336.3	1527.42	0.545182	0.15302	3.56281	0.000366909	0.0198274	Eif3e
ENSMUSG00000042622.14	52.5102	1.46778	0.41205	3.56214	0.000367848	0.0198274	Maff
ENSMUSG00000033697.15	1572.42	-0.441284	0.124275	-3.55087	0.000383956	0.020632	Arhgap39
ENSMUSG00000022797.16	2559.68	0.548197	0.154568	3.54664	0.000390183	0.0208384	Tfrc
ENSMUSG00000041488.16	620.345	0.749475	0.211302	3.54693	0.000389743	0.0208384	Stx3
ENSMUSG00000067274.10	4901.3	0.41054	0.115844	3.54391	0.000394246	0.0209912	Rplp0
ENSMUSG00000064343.1	391.987	-0.909939	0.256853	-3.54264	0.000396141	0.021028	NA
ENSMUSG00000022571.9	227.926	-0.742018	0.209512	-3.54165	0.000397626	0.0210429	Pycrl
ENSMUSG00000002250.16	576.256	-0.523009	0.14794	-3.53527	0.000407351	0.0214277	Ppard
ENSMUSG00000050370.5	34.2286	1.49717	0.423435	3.53576	0.000406603	0.0214277	Ch25h
ENSMUSG00000074398.5	313.301	1.00335	0.284017	3.53273	0.0004113	0.0215058	Gm15441
ENSMUSG00000031932.14	415.09	-0.712529	0.201651	-3.53348	0.000410126	0.0215058	Gpr83
ENSMUSG00000024378.9	470.37	-0.788991	0.223549	-3.52939	0.000416512	0.0217133	Stard4
ENSMUSG00000075569.10	137.806	1.11525	0.316211	3.52691	0.000420432	0.0218525	Pms2
ENSMUSG00000116946.1	67.8069	1.46695	0.416047	3.52593	0.000422002	0.021869	NA
ENSMUSG00000092220.1	46.2283	1.70534	0.483769	3.52512	0.000423298	0.0218713	NA
ENSMUSG00000026786.14	111.286	1.06997	0.304344	3.51564	0.000438687	0.0224685	Apbb1ip
ENSMUSG00000031610.3	485.667	0.716377	0.203698	3.51686	0.000436679	0.0224685	Scrg1
ENSMUSG00000022324.15	699.8	0.8701	0.247495	3.51563	0.000438717	0.0224685	Matn2
ENSMUSG00000035674.13	938.4	-0.549038	0.156384	-3.51084	0.00044669	0.0228099	Ndufa3
ENSMUSG00000048163.13	418.658	-0.605051	0.172645	-3.50459	0.000457314	0.0232731	Selplg
ENSMUSG00000021792.15	2606.19	0.525168	0.149879	3.50394	0.000458425	0.0232731	Prxl2a
ENSMUSG00000041889.7	1906.92	-0.587432	0.16772	-3.50246	0.000460985	0.0233352	Shisa4
ENSMUSG00000031592.10	2008.94	0.47992	0.137148	3.49928	0.00046652	0.0235471	Pcm1
ENSMUSG00000050812.18	2609.73	0.415719	0.118898	3.49643	0.000471532	0.0237315	Ecpas
ENSMUSG00000100846.1	135.986	0.805104	0.230367	3.49487	0.000474292	0.0238018	NA
ENSMUSG00000016252.7	1191.2	-0.736431	0.210777	-3.49389	0.000476031	0.0238206	Atp5e
ENSMUSG00000023232.17	81.016	-1.17406	0.336108	-3.49309	0.000477457	0.0238237	Serinc2
ENSMUSG00000084890.1	939.857	0.672472	0.192693	3.48986	0.000483273	0.0240452	A830036E02Rik
ENSMUSG00000027452.11	598.314	-0.620934	0.178171	-3.48504	0.000492064	0.0241288	Acss1
ENSMUSG00000038539.15	347.892	-0.609543	0.174757	-3.48795	0.000486737	0.0241288	Atf5
ENSMUSG00000097023.8	671.665	0.610131	0.175104	3.4844	0.000493242	0.0241288	Mir9-3hg
ENSMUSG00000020614.13	267.338	-0.626981	0.179898	-3.4852	0.000491773	0.0241288	Fam20a
ENSMUSG00000007682.6	1926.13	-0.579933	0.166364	-3.48592	0.000490439	0.0241288	Dio2
ENSMUSG00000040048.14	1291.23	-0.437764	0.125625	-3.48468	0.000492721	0.0241288	Ndufb10
ENSMUSG00000021661.16	765.026	0.534964	0.1536	3.48284	0.00049612	0.0242018	Ankra2
ENSMUSG00000074737.1	33.7238	-1.63691	0.470466	-3.47933	0.000502672	0.0243433	NA
ENSMUSG00000003528.15	544.66	-0.660753	0.189923	-3.47905	0.000503203	0.0243433	Slc25a1
ENSMUSG00000064339.1	120217	0.465933	0.133897	3.4798	0.000501787	0.0243433	NA
ENSMUSG00000087885.1	38.9273	1.9978	0.57466	3.47649	0.000508027	0.0245088	NA
ENSMUSG00000040040.16	411.931	0.708585	0.203942	3.47444	0.000511924	0.0246287	Ift88
ENSMUSG00000108197.1	19.9532	2.31167	0.665519	3.47348	0.000513759	0.0246491	NA
ENSMUSG00000066760.12	74.125	1.03954	0.299465	3.47133	0.000517881	0.0247789	Psg16
ENSMUSG00000037400.17	2025.64	0.560201	0.161622	3.46613	0.000528015	0.0251602	Atp11b
ENSMUSG00000057411.9	744.64	-0.452805	0.130651	-3.46576	0.000528732	0.0251602	Antkmt
ENSMUSG00000036875.15	49.5329	1.40221	0.404698	3.46484	0.000530545	0.0251778	Dna2
ENSMUSG00000074355.2	325.456	-0.749956	0.216695	-3.46088	0.000538418	0.0253448	NA
ENSMUSG00000045246.11	100.286	-1.28617	0.371615	-3.46102	0.000538135	0.0253448	Kcng4
ENSMUSG00000020163.12	1497.85	-0.670295	0.193618	-3.46195	0.000536279	0.0253448	Uqcr11
ENSMUSG00000025880.11	427.287	-0.763946	0.220807	-3.45979	0.000540603	0.0253793	Smad7
ENSMUSG00000022773.18	941.566	0.45291	0.131059	3.45578	0.000548707	0.0256907	Ypel1
ENSMUSG00000046668.9	1408.17	-0.527414	0.152874	-3.44998	0.000560621	0.0261783	Cxxc5
ENSMUSG00000085023.1	464.626	-0.677097	0.196355	-3.44833	0.000564067	0.026221	NA
ENSMUSG00000001995.9	1140.16	-0.516783	0.149875	-3.4481	0.000564538	0.026221	Sipa1l2
ENSMUSG00000003518.13	3271.52	-0.509763	0.148076	-3.44259	0.00057618	0.0266907	Dusp3
ENSMUSG00000031486.15	280.635	-0.644195	0.187251	-3.44028	0.000581113	0.0268466	Adgra2
ENSMUSG00000019362.8	674.558	-0.57488	0.167171	-3.43887	0.000584157	0.0268466	D8Ertd738e
ENSMUSG00000034579.17	115.57	1.23737	0.35981	3.43895	0.000583968	0.0268466	Pla2g3
ENSMUSG00000064367.1	88301.6	0.492191	0.143175	3.4377	0.000586684	0.026892	ND5
ENSMUSG00000037111.9	4290.07	-0.500149	0.145598	-3.43514	0.000592252	0.0270397	Setd7
ENSMUSG00000029082.17	22.4107	2.58027	0.751215	3.43479	0.000593003	0.0270397	Bst1
ENSMUSG00000030237.14	821.776	0.488629	0.142372	3.43206	0.000599021	0.027243	Slco1a4
ENSMUSG00000039167.11	366.972	0.715309	0.208515	3.4305	0.000602475	0.0273052	Adgrl4
ENSMUSG00000037348.15	1115.74	-0.620453	0.180926	-3.42933	0.000605079	0.0273052	Paqr7
ENSMUSG00000018974.7	665.82	-0.461842	0.134657	-3.42976	0.000604118	0.0273052	Sart3
ENSMUSG00000028766.10	88.5816	-1.19578	0.348844	-3.42785	0.000608386	0.0273837	Alpl
ENSMUSG00000032554.15	2816.31	-0.589773	0.17229	-3.42314	0.000619011	0.027719	Trf
ENSMUSG00000022307.16	7170.43	0.448339	0.13096	3.42348	0.000618245	0.027719	Oxr1
ENSMUSG00000063694.5	1638.03	-0.5011	0.146536	-3.41964	0.000627051	0.0277939	Cycs
ENSMUSG00000064023.4	44.2897	-1.50814	0.440829	-3.42114	0.000623597	0.0277939	Klk8
ENSMUSG00000109394.2	324.255	0.868406	0.253885	3.42047	0.000625136	0.0277939	A230057D06Rik
ENSMUSG00000005262.13	1293.4	0.488708	0.142907	3.41978	0.000626723	0.0277939	Ufd1
ENSMUSG00000047798.15	24.0489	6.18009	1.80816	3.41789	0.000631077	0.0279016	Cd300lf
ENSMUSG00000027315.13	31.006	1.85517	0.543278	3.41478	0.000638346	0.0281517	Spint1
ENSMUSG00000032400.18	45.2167	1.23996	0.363229	3.41372	0.00064083	0.0281901	Zwilch
ENSMUSG00000048251.15	1615.79	-0.639451	0.187371	-3.41276	0.000643091	0.0282185	Bcl11b
ENSMUSG00000044816.10	203.498	0.696209	0.204181	3.40976	0.000650199	0.0284588	D630023F18Rik
ENSMUSG00000035397.8	683.629	-0.631674	0.185381	-3.40744	0.000655752	0.0285587	Klf16
ENSMUSG00000014850.15	502.58	0.515567	0.151281	3.40801	0.00065439	0.0285587	Msh3
ENSMUSG00000002984.17	1146.98	-0.508094	0.149179	-3.40593	0.000659395	0.028646	Tomm40
ENSMUSG00000038738.15	7554.57	-0.674807	0.198167	-3.40524	0.000661058	0.028647	Shank1
ENSMUSG00000052293.14	1044.05	0.565365	0.166116	3.40344	0.000665424	0.0287648	Taf9
ENSMUSG00000040044.11	863.799	0.559043	0.16462	3.39596	0.000683895	0.028919	Orc3
ENSMUSG00000097877.2	179.586	0.926745	0.272885	3.3961	0.000683534	0.028919	NA
ENSMUSG00000029394.11	625.8	-0.768814	0.226345	-3.39664	0.000682179	0.028919	Cdk2ap1
ENSMUSG00000013878.18	704.368	0.525877	0.154783	3.39752	0.00068	0.028919	Rnf170
ENSMUSG00000048967.16	233.224	-0.764723	0.224923	-3.39994	0.000674007	0.028919	Yjefn3
ENSMUSG00000015202.13	299.764	-0.652664	0.192172	-3.39625	0.000683156	0.028919	Cnksr3
ENSMUSG00000023992.14	233.045	0.639701	0.188173	3.39954	0.000674987	0.028919	Trem2
ENSMUSG00000050875.11	876.902	0.465501	0.136861	3.40128	0.000670721	0.028919	Minar2
ENSMUSG00000024862.16	4352.1	-0.427758	0.125903	-3.39751	0.000680025	0.028919	Klc2
ENSMUSG00000032193.9	322.218	-0.894563	0.263592	-3.39374	0.000689455	0.0289213	Ldlr
ENSMUSG00000018339.11	183.187	1.037	0.305562	3.39376	0.000689394	0.0289213	Gpx3
ENSMUSG00000042063.11	392.387	0.573045	0.168876	3.39329	0.000690574	0.0289213	Zfp386
ENSMUSG00000114419.1	16.8836	2.14027	0.630568	3.3942	0.000688296	0.0289213	NA
ENSMUSG00000067942.6	399.914	0.525749	0.154974	3.39249	0.00069261	0.0289372	Zfp160
ENSMUSG00000021098.14	143.696	1.08179	0.318962	3.39159	0.000694878	0.0289627	4930447C04Rik
ENSMUSG00000059991.7	886.115	-0.805816	0.237739	-3.3895	0.000700193	0.0290978	Nptx2
ENSMUSG00000003534.17	1634.92	-0.397472	0.117283	-3.38901	0.000701452	0.0290978	Ddr1
ENSMUSG00000035385.5	20.7415	5.98434	1.76753	3.3857	0.000709967	0.0292669	Ccl2
ENSMUSG00000022096.14	792.887	-0.657196	0.194122	-3.38547	0.000710557	0.0292669	Hr
ENSMUSG00000002831.13	118.756	3.10859	0.917944	3.38647	0.000707973	0.0292669	Plin4
ENSMUSG00000002580.7	711.551	-0.449364	0.132854	-3.3824	0.000718553	0.0295266	Mien1
ENSMUSG00000100252.6	778.612	0.613694	0.181634	3.37874	0.000728181	0.029852	Mir124-2hg
ENSMUSG00000030739.18	447.785	-0.493824	0.146244	-3.37672	0.000733544	0.0299314	Myh14
ENSMUSG00000032018.14	1276.92	-0.480228	0.142194	-3.37727	0.000732091	0.0299314	Sc5d
ENSMUSG00000045671.17	2114.37	-0.501654	0.148603	-3.37579	0.000736028	0.0299514	Spred2
ENSMUSG00000022338.8	1107.3	0.503148	0.149069	3.37526	0.000737466	0.0299514	Eny2
ENSMUSG00000026032.8	629.4	-0.575918	0.170705	-3.37376	0.000741487	0.0300448	Ndufb3
ENSMUSG00000020234.10	387.581	-0.701849	0.208377	-3.36817	0.000756681	0.0305895	Tektip1
ENSMUSG00000085586.1	246.687	0.617132	0.18327	3.36734	0.000758983	0.0306117	NA
ENSMUSG00000058886.9	1476.06	0.603747	0.179527	3.36299	0.000771039	0.0310263	Deaf1
ENSMUSG00000090639.1	3121.68	-0.555299	0.165269	-3.35998	0.000779482	0.0310841	NA
ENSMUSG00000037608.16	2759.13	0.464378	0.138172	3.36087	0.000776963	0.0310841	Bclaf1
ENSMUSG00000018068.13	495.121	0.514186	0.153034	3.35994	0.000779595	0.0310841	Ints2
ENSMUSG00000020571.12	1796.07	-0.518385	0.154216	-3.36142	0.00077543	0.0310841	Pdia6
ENSMUSG00000105204.1	2487.23	-0.529034	0.157546	-3.35797	0.000785184	0.0311758	NA
ENSMUSG00000040424.15	1252.69	-0.521932	0.155436	-3.35787	0.000785465	0.0311758	Hipk4
ENSMUSG00000006362.16	626.438	-0.683648	0.20364	-3.35714	0.000787537	0.0311872	Cbfa2t3
ENSMUSG00000063804.8	58.6096	1.14171	0.340486	3.35318	0.000798895	0.0314941	Lin28b
ENSMUSG00000021712.15	1766.38	0.449081	0.133924	3.35325	0.000798696	0.0314941	Trim23
ENSMUSG00000032741.9	864.831	-0.455731	0.136006	-3.35081	0.000805768	0.0316936	Tpcn1
ENSMUSG00000063531.7	582.795	-0.729418	0.218195	-3.34296	0.000828906	0.0321162	Sema3e
ENSMUSG00000030557.17	3408.27	0.370069	0.110686	3.34342	0.00082754	0.0321162	Mef2a
ENSMUSG00000030889.14	145.592	0.79864	0.238796	3.34445	0.000824453	0.0321162	Vwa3a
ENSMUSG00000020277.10	2400.67	-0.387462	0.115839	-3.34483	0.000823328	0.0321162	Pfkl
ENSMUSG00000025875.14	389.555	-0.502019	0.150207	-3.34218	0.000831225	0.0321162	Tspan17
ENSMUSG00000022468.12	59.1445	1.20029	0.358817	3.34512	0.000822458	0.0321162	Endou
ENSMUSG00000092412.1	219.336	0.624646	0.186731	3.34516	0.000822339	0.0321162	NA
ENSMUSG00000024304.14	2310.9	0.402464	0.120416	3.34227	0.00083096	0.0321162	Cdh2
ENSMUSG00000004105.8	94.8226	-0.924678	0.276737	-3.34136	0.000833679	0.0321399	Angptl2
ENSMUSG00000051736.8	193.856	0.742631	0.222354	3.33986	0.000838202	0.0321722	Fam229b
ENSMUSG00000037321.17	78.1782	1.40628	0.421015	3.34021	0.000837151	0.0321722	Tap1
ENSMUSG00000018166.8	334.49	-0.74147	0.222048	-3.33924	0.000840084	0.0321737	Erbb3
ENSMUSG00000091387.2	271.121	-0.766149	0.229872	-3.33293	0.000859355	0.0327681	Gcnt4
ENSMUSG00000033039.10	1505.47	-0.425635	0.127703	-3.33302	0.000859099	0.0327681	Micall1
ENSMUSG00000022055.7	7658.75	-0.434268	0.130334	-3.33197	0.00086234	0.0328103	Nefl
ENSMUSG00000107319.1	162.835	-0.791155	0.237643	-3.32918	0.00087103	0.0330688	NA
ENSMUSG00000030583.16	1089.71	-0.657264	0.197553	-3.32702	0.000877793	0.0332195	Sipa1l3
ENSMUSG00000110148.1	23.6634	-1.77638	0.533975	-3.3267	0.000878802	0.0332195	NA
ENSMUSG00000028986.12	2142.96	0.399876	0.120269	3.32486	0.000884644	0.0333559	Klhl7
ENSMUSG00000064369.1	7865.46	0.561313	0.168849	3.32436	0.000886232	0.0333559	NA
ENSMUSG00000087687.3	249.404	-0.594357	0.178899	-3.32231	0.000892764	0.0335295	Pet100
ENSMUSG00000052914.4	537.557	0.554199	0.167141	3.31577	0.000913918	0.0338868	Cyp2j6
ENSMUSG00000051111.16	812.271	-0.553011	0.166727	-3.31686	0.000910343	0.0338868	Sv2c
ENSMUSG00000043460.7	2910.21	-0.494499	0.149021	-3.31831	0.000905626	0.0338868	Elfn2
ENSMUSG00000097862.1	296.431	-0.740334	0.223227	-3.31651	0.000911509	0.0338868	NA
ENSMUSG00000024679.10	39.4684	1.75175	0.528241	3.31618	0.000912555	0.0338868	Ms4a6d
ENSMUSG00000045932.12	293.486	0.871571	0.262727	3.31739	0.000908612	0.0338868	Ifit2
ENSMUSG00000058454.15	815.907	-0.462073	0.139393	-3.31489	0.000916788	0.0339212	Dhcr7
ENSMUSG00000000295.13	218.941	0.717464	0.216622	3.31205	0.000926155	0.0341913	Hddc2
ENSMUSG00000035597.19	1878.68	0.501863	0.151552	3.31149	0.000928004	0.0341913	Prpf39
ENSMUSG00000029436.9	3043.27	-0.563399	0.170166	-3.31087	0.000930056	0.0341947	Mmp17
ENSMUSG00000048495.16	370.617	0.596335	0.180241	3.30854	0.000937831	0.0342318	Tyw5
ENSMUSG00000054942.13	2993.13	0.381472	0.11531	3.30822	0.000938905	0.0342318	Miga1
ENSMUSG00000030254.16	111.096	0.895125	0.270488	3.30929	0.000935316	0.0342318	Rad18
ENSMUSG00000048782.15	54.4849	-1.1363	0.343307	-3.30987	0.00093338	0.0342318	Insc
ENSMUSG00000026896.14	150.573	1.07022	0.323864	3.30453	0.000951347	0.0344695	Ifih1
ENSMUSG00000037735.7	94.0448	-0.854184	0.258459	-3.30491	0.000950071	0.0344695	2810032G03Rik
ENSMUSG00000040721.9	1102.83	-0.630301	0.190672	-3.30568	0.00094745	0.0344695	Zfhx2
ENSMUSG00000027882.18	558.73	0.744507	0.225442	3.30243	0.000958522	0.034652	Stxbp3
ENSMUSG00000010554.14	490.33	-0.709076	0.214748	-3.30189	0.00096035	0.034652	Mettl16
ENSMUSG00000107191.1	306.138	-0.573307	0.173762	-3.29939	0.000968962	0.0346867	NA
ENSMUSG00000055805.15	2275.38	-0.618059	0.18724	-3.30089	0.000963783	0.0346867	Fmnl1
ENSMUSG00000097494.7	25.5196	1.92363	0.583143	3.29873	0.000971245	0.0346867	4933406C10Rik
ENSMUSG00000068245.14	20.2901	2.57271	0.779793	3.29922	0.000969535	0.0346867	Phf11d
ENSMUSG00000022996.15	28.6531	1.63739	0.49612	3.30039	0.000965515	0.0346867	Wnt10b
37465	16.8759	-2.39891	0.727706	-3.29653	0.000978861	0.0348874	NA
ENSMUSG00000112117.1	146.853	0.765831	0.232365	3.29581	0.000981368	0.0349055	Rmst
ENSMUSG00000028211.11	582.156	0.712788	0.216605	3.29073	0.000999276	0.0353465	Trp53inp1
ENSMUSG00000073792.11	265.968	0.654838	0.199004	3.29057	0.000999839	0.0353465	Alg6
ENSMUSG00000090125.3	1386.7	-0.458585	0.13933	-3.29136	0.000997041	0.0353465	Pou3f1
ENSMUSG00000001334.9	1362.38	-0.401243	0.121999	-3.28891	0.00100578	0.0354846	Fndc5
ENSMUSG00000086805.9	547.201	-0.513737	0.15626	-3.28771	0.00101006	0.035564	NA
ENSMUSG00000019775.17	2694.88	0.413202	0.125737	3.28625	0.00101532	0.0356773	Rgs17
ENSMUSG00000107071.1	775.186	-0.50844	0.15486	-3.28322	0.0010263	0.0357037	NA
ENSMUSG00000020219.7	810.783	-0.673042	0.204961	-3.28376	0.00102433	0.0357037	Timm13
ENSMUSG00000071252.6	294.789	0.606399	0.184581	3.28527	0.00101883	0.0357037	2210408I21Rik
ENSMUSG00000032846.10	523.252	-0.503696	0.153409	-3.28336	0.00102578	0.0357037	Zswim6
ENSMUSG00000022146.12	224.208	2.24291	0.682943	3.28419	0.00102277	0.0357037	Osmr
ENSMUSG00000034858.16	1117.63	0.639725	0.19493	3.28182	0.00103138	0.0358092	Atosa
ENSMUSG00000033316.14	1884.15	-0.584911	0.178274	-3.28096	0.00103453	0.0358158	Galnt9
ENSMUSG00000030495.12	631.729	-0.575574	0.175445	-3.28065	0.00103567	0.0358158	Slc7a10
ENSMUSG00000052105.17	1187.96	-0.555954	0.169762	-3.27491	0.00105697	0.03648	Mtcl1
ENSMUSG00000049130.6	32.1288	2.00863	0.613846	3.27221	0.00106711	0.0367573	C5ar1
ENSMUSG00000039714.9	424.767	-0.621558	0.190001	-3.27135	0.00107036	0.0367967	Cplx3
ENSMUSG00000032417.10	416.268	0.642078	0.196491	3.26772	0.00108419	0.037199	Rwdd2a
ENSMUSG00000022504.10	29.4702	-1.72513	0.528111	-3.26661	0.00108845	0.0372718	Ciita
ENSMUSG00000029571.14	4554.6	0.419667	0.128519	3.2654	0.00109311	0.0373583	Tmem106b
ENSMUSG00000022114.5	745.146	-0.455168	0.139466	-3.26365	0.00109985	0.0375152	Spry2
ENSMUSG00000028495.14	2982.81	0.421155	0.129079	3.26278	0.00110325	0.0375578	Rps6
ENSMUSG00000100838.1	50.8192	1.216	0.372971	3.26032	0.00111286	0.0378114	NA
ENSMUSG00000042671.12	1391.11	-0.557117	0.171017	-3.25766	0.00112335	0.037813	Rgs8
ENSMUSG00000001260.10	646.13	0.504672	0.154949	3.25702	0.0011259	0.037813	Gabrg1
ENSMUSG00000074001.3	151.68	0.765661	0.234972	3.25853	0.00111992	0.037813	Klhl40
ENSMUSG00000049928.15	651.117	0.684724	0.210136	3.25848	0.00112011	0.037813	Glp2r
ENSMUSG00000000202.9	432.621	-0.785283	0.240984	-3.25865	0.00111945	0.037813	Btbd17
ENSMUSG00000022216.17	467.769	0.509583	0.156457	3.25702	0.0011259	0.037813	Psme1
ENSMUSG00000026697.10	420.518	-0.654892	0.201509	-3.24993	0.00115432	0.038354	Myoc
ENSMUSG00000026558.13	932.149	-0.58441	0.179834	-3.24972	0.00115519	0.038354	Uck2
ENSMUSG00000052407.17	58.3382	1.03477	0.318234	3.25161	0.00114754	0.038354	Ccdc171
ENSMUSG00000053930.13	554.8	-0.709569	0.218247	-3.25122	0.0011491	0.038354	Shisa6
ENSMUSG00000085962.8	191.153	0.697887	0.214744	3.24985	0.00115465	0.038354	NA
ENSMUSG00000024213.14	4568.75	-0.519275	0.15967	-3.25218	0.00114524	0.038354	Nudt3
ENSMUSG00000028518.8	1216.08	0.385811	0.118782	3.24805	0.00116199	0.0385066	Prkaa2
ENSMUSG00000061518.11	2672.63	-0.35446	0.109161	-3.24712	0.00116578	0.0385272	Cox5b
ENSMUSG00000020427.11	543.833	0.830979	0.255936	3.24682	0.00116702	0.0385272	Igfbp3
ENSMUSG00000080374.1	795.725	-0.615551	0.189659	-3.24556	0.00117218	0.0386245	NA
ENSMUSG00000024998.17	270.405	0.932383	0.287404	3.24416	0.00117799	0.0387428	Plce1
ENSMUSG00000089929.1	26.3363	1.87719	0.578854	3.24294	0.00118305	0.0388361	Bcl2a1b
ENSMUSG00000034926.3	2239.32	-0.54887	0.169404	-3.24001	0.00119526	0.0390898	Dhcr24
ENSMUSG00000073423.10	410.147	0.596367	0.18404	3.24043	0.0011935	0.0390898	Zfp414
ENSMUSG00000062380.4	5992.16	-0.550208	0.169888	-3.23866	0.00120092	0.039168	Tubb3
ENSMUSG00000051335.6	2662.44	-0.394359	0.121791	-3.23799	0.00120374	0.039168	Gfod1
ENSMUSG00000015597.17	1262.06	0.446178	0.137801	3.23784	0.00120438	0.039168	Zfp318
ENSMUSG00000021886.7	16.442	2.41736	0.747192	3.23526	0.00121533	0.0393776	Gpr65
ENSMUSG00000062760.10	1190.79	-0.528016	0.163201	-3.23537	0.00121485	0.0393776	Shisal1
ENSMUSG00000032115.14	1629.75	-0.49797	0.154129	-3.23086	0.00123418	0.0399143	Hyou1
ENSMUSG00000036941.2	759.732	0.563073	0.174349	3.22958	0.0012397	0.0400187	Elac1
ENSMUSG00000020133.8	427.207	-0.617478	0.191261	-3.22846	0.00124459	0.0401023	2310011J03Rik
ENSMUSG00000030213.12	1750.96	0.366274	0.1135	3.2271	0.00125053	0.0402197	Atf7ip
ENSMUSG00000002409.18	374.318	-0.584297	0.1812	-3.22459	0.00126154	0.0404991	Dyrk1b
ENSMUSG00000041544.11	734.709	-0.453563	0.140816	-3.22096	0.00127762	0.04094	Disp3
ENSMUSG00000000290.13	117.027	1.24499	0.386754	3.21908	0.00128601	0.0411336	Itgb2
ENSMUSG00000071637.5	324.024	0.674047	0.20955	3.21665	0.00129698	0.0414087	Cebpd
ENSMUSG00000038147.13	79.0846	1.18079	0.367293	3.21484	0.00130516	0.0415937	Cd84
ENSMUSG00000060798.7	318.054	0.57301	0.178329	3.21323	0.00131253	0.0417523	Intu
ENSMUSG00000109604.1	20.9569	-1.73169	0.539118	-3.21209	0.00131775	0.0417662	NA
ENSMUSG00000027875.12	232.818	0.675733	0.210371	3.21211	0.00131766	0.0417662	Hmgcs2
ENSMUSG00000025982.13	5598.11	0.450886	0.140406	3.21131	0.00132133	0.0418038	Sf3b1
ENSMUSG00000108414.1	196.478	0.832558	0.259436	3.20911	0.00133148	0.0420487	NA
ENSMUSG00000056145.5	787.349	0.428058	0.133438	3.20792	0.001337	0.0420708	AI504432
ENSMUSG00000005958.15	471.415	-0.607881	0.189471	-3.2083	0.00133521	0.0420708	Ephb3
ENSMUSG00000035226.5	2926.18	-0.545666	0.170139	-3.20718	0.00134045	0.0420871	Rims4
ENSMUSG00000029623.14	1421.13	-0.42571	0.132761	-3.20659	0.00134317	0.0420871	Pdap1
ENSMUSG00000118135.1	690.946	-0.474857	0.148103	-3.20626	0.00134474	0.0420871	NA
ENSMUSG00000038530.11	6756.89	-0.528335	0.164831	-3.20531	0.00134919	0.0421508	Rgs4
ENSMUSG00000001418.13	538.27	-0.455601	0.14228	-3.20214	0.00136413	0.0424085	Glmp
ENSMUSG00000029484.12	295.45	0.626249	0.195611	3.2015	0.00136715	0.0424085	Anxa3
ENSMUSG00000050312.12	257.755	0.646556	0.201864	3.20293	0.00136037	0.0424085	Nsun3
ENSMUSG00000047989.11	435.012	0.519476	0.16225	3.20171	0.00136614	0.0424085	Ino80c
ENSMUSG00000066800.11	291.315	0.602816	0.188448	3.19884	0.0013798	0.0426494	Rnasel
ENSMUSG00000036854.14	117.401	1.00069	0.312806	3.19909	0.00137864	0.0426494	Hspb6
ENSMUSG00000001366.14	1241.99	-0.729898	0.22829	-3.19723	0.00138753	0.0428123	Fbxo9
ENSMUSG00000027834.15	6967.07	0.455442	0.142486	3.19641	0.00139151	0.0428594	Serpini1
ENSMUSG00000038400.15	819.891	-0.602324	0.188507	-3.19523	0.0013972	0.0429589	Pmepa1
ENSMUSG00000019878.8	586.678	0.500711	0.156735	3.19464	0.00140007	0.0429716	Hsf2
ENSMUSG00000016024.9	105.563	0.898413	0.281503	3.19149	0.00141541	0.0433661	Lbp
ENSMUSG00000104597.1	3415.97	0.368842	0.115632	3.18979	0.00142376	0.0434971	NA
10989	45.9297	1.80363	0.565471	3.18961	0.00142467	0.0434971	NA
ENSMUSG00000027828.12	2999.77	0.465372	0.145973	3.18807	0.00143225	0.0435762	Ssr3
ENSMUSG00000090626.9	193.067	0.741436	0.232532	3.18853	0.00142996	0.0435762	Tex9
ENSMUSG00000028218.19	1007.45	0.535985	0.168317	3.18437	0.00145067	0.0439342	Cibar1
ENSMUSG00000049649.8	124.112	-1.18153	0.371024	-3.18452	0.00144995	0.0439342	Gpr3
ENSMUSG00000017493.12	1429.6	-0.40385	0.12683	-3.1842	0.00145156	0.0439342	Igfbp4
ENSMUSG00000040536.15	4345.19	0.360824	0.113351	3.18323	0.00145641	0.0439566	Necab1
ENSMUSG00000023909.4	1035.58	-0.474518	0.149077	-3.18305	0.00145733	0.0439566	Paqr4
ENSMUSG00000002820.6	706.977	-0.471722	0.148326	-3.18031	0.00147119	0.0441797	Atg4d
ENSMUSG00000020811.16	1452.25	-0.352562	0.110883	-3.17959	0.00147485	0.0441797	Wscd1
ENSMUSG00000022661.14	2501.5	0.443074	0.139333	3.17998	0.00147288	0.0441797	Cd200
ENSMUSG00000022658.10	3617.49	-0.410142	0.128938	-3.18092	0.00146808	0.0441797	Tagln3
ENSMUSG00000026414.13	121.316	0.925774	0.291287	3.17822	0.00148182	0.0442279	Tnnt2
ENSMUSG00000026484.13	930.548	0.673558	0.211959	3.17778	0.00148406	0.0442279	Rnf2
ENSMUSG00000060257.2	288.629	-0.73148	0.230146	-3.17833	0.00148127	0.0442279	Scrt2
ENSMUSG00000086533.2	155.563	-0.653001	0.205667	-3.17505	0.00149813	0.0445712	NA
ENSMUSG00000060802.8	1433.76	0.671772	0.211664	3.17377	0.00150472	0.0446153	B2m
ENSMUSG00000097413.2	363.629	-0.614776	0.193675	-3.17426	0.00150217	0.0446153	NA
ENSMUSG00000028243.5	981.774	-0.478332	0.150782	-3.17234	0.00151213	0.0446401	Ubxn2b
ENSMUSG00000020788.15	90.9721	-0.900905	0.283931	-3.17297	0.00150887	0.0446401	Atp2a3
ENSMUSG00000087221.3	373.902	-0.75823	0.239065	-3.17165	0.00151578	0.0446401	NA
ENSMUSG00000024095.15	1431.62	0.381153	0.120159	3.17209	0.00151349	0.0446401	Hnrnpll
ENSMUSG00000031790.8	457.895	-0.654852	0.20651	-3.17105	0.00151891	0.0446569	Mmp15
ENSMUSG00000032532.7	4966.02	-0.51369	0.162032	-3.1703	0.00152282	0.0446967	Cck
ENSMUSG00000033910.13	1526.7	0.532886	0.168135	3.1694	0.00152752	0.0447428	Gucy1a1
ENSMUSG00000021665.9	2245.51	0.428701	0.135278	3.16902	0.00152952	0.0447428	Hexb
ENSMUSG00000097596.1	597.714	-0.679815	0.214647	-3.16713	0.00153951	0.0448658	NA
ENSMUSG00000077212.1	18.9965	1.8647	0.588922	3.16628	0.001544	0.0448658	NA
ENSMUSG00000087532.1	18.0578	-1.81907	0.574345	-3.16721	0.00153908	0.0448658	NA
22102	110.25	0.821697	0.259508	3.16636	0.00154358	0.0448658	NA
ENSMUSG00000026437.11	446.192	-0.517371	0.163433	-3.16564	0.00154743	0.044891	Cdk18
ENSMUSG00000074743.4	440.59	-0.653356	0.206503	-3.1639	0.00155668	0.0450703	Thbd
ENSMUSG00000052373.14	684.633	-0.50206	0.158703	-3.16351	0.00155878	0.0450703	Mpp3
ENSMUSG00000111219.1	2135.42	-0.53408	0.16897	-3.16079	0.00157341	0.0454183	NA
ENSMUSG00000028042.15	258.703	-0.572733	0.181297	-3.15909	0.00158261	0.0456085	Zbtb7b
ENSMUSG00000040809.10	31.0895	4.33966	1.37535	3.15531	0.00160326	0.0460515	Chil3
ENSMUSG00000025478.15	1763.54	0.44582	0.141276	3.15567	0.00160128	0.0460515	Dpysl4
ENSMUSG00000022197.16	1560.2	0.534505	0.169547	3.15255	0.00161853	0.0464137	Pdzd2
ENSMUSG00000036114.3	164.811	-0.886072	0.28118	-3.15126	0.00162566	0.0464489	Rpp25l
ENSMUSG00000031557.16	279.25	-0.643635	0.204223	-3.15162	0.00162365	0.0464489	Plekha2
ENSMUSG00000049612.10	2768.37	0.506852	0.160884	3.15041	0.00163039	0.0464489	Omg
ENSMUSG00000022292.16	786.595	0.428542	0.136016	3.15066	0.001629	0.0464489	Rrm2b
ENSMUSG00000028527.18	803.103	-0.731218	0.232251	-3.14839	0.00164171	0.0466872	Ak4
ENSMUSG00000030035.14	401.317	-0.588365	0.186908	-3.14788	0.00164458	0.0466872	Wbp1
ENSMUSG00000025137.15	1354.97	-0.384781	0.12225	-3.14749	0.00164678	0.0466872	Pcyt2
ENSMUSG00000036752.4	4295.53	-0.393389	0.12509	-3.14485	0.00166172	0.047026	Tubb4b
ENSMUSG00000039114.16	3004.93	-0.476306	0.151476	-3.14443	0.00166411	0.047026	Nrn1
ENSMUSG00000049422.7	2069.99	-0.566648	0.180469	-3.13986	0.00169029	0.0476887	Chchd10
ENSMUSG00000027810.14	866.634	0.456057	0.145287	3.13901	0.00169521	0.0477502	Eif2a
ENSMUSG00000035919.16	318.091	0.566658	0.180581	3.13797	0.0017012	0.0478418	Bbs9
ENSMUSG00000104814.1	58.693	-1.34419	0.428513	-3.13686	0.00170766	0.0479462	NA
ENSMUSG00000038319.14	407.304	-0.460945	0.147023	-3.13519	0.00171744	0.0479895	Kcnh2
ENSMUSG00000032060.10	1084.93	-0.38307	0.12216	-3.13581	0.00171382	0.0479895	Cryab
ENSMUSG00000024650.5	137.37	-0.835378	0.266419	-3.13558	0.00171514	0.0479895	Slc22a6
ENSMUSG00000004661.15	98.6495	-1.00711	0.321296	-3.13452	0.00172137	0.0480225	Arid3b
ENSMUSG00000074252.2	35.1502	1.57916	0.503976	3.13341	0.00172787	0.0480692	Gm10654
ENSMUSG00000040373.12	286.804	0.676793	0.216	3.1333	0.00172855	0.0480692	Cacng5
ENSMUSG00000105572.1	67.1044	1.20165	0.383772	3.13115	0.00174125	0.0481845	NA
ENSMUSG00000032171.7	1180.62	-0.501516	0.160173	-3.1311	0.00174153	0.0481845	Pin1
ENSMUSG00000032502.8	41.5792	-1.61448	0.515553	-3.13154	0.00173891	0.0481845	Stac
ENSMUSG00000117338.1	3307.38	-0.457498	0.146132	-3.13073	0.00174373	0.0481845	NA
ENSMUSG00000020884.15	31.9402	-1.39474	0.445617	-3.12989	0.00174869	0.048245	Asgr1
ENSMUSG00000071713.6	40.6784	1.47295	0.470982	3.12741	0.00176354	0.048578	Csf2rb
ENSMUSG00000024966.9	2591.48	-0.398684	0.127528	-3.12624	0.00177057	0.048695	Stip1
ENSMUSG00000033970.15	95.7847	0.805326	0.257694	3.12512	0.00177734	0.0488042	Rfc3
ENSMUSG00000051703.14	1232.78	-0.622743	0.199488	-3.1217	0.00179809	0.0488279	Tmem198
ENSMUSG00000089821.1	70.8884	-0.996034	0.319088	-3.1215	0.00179929	0.0488279	NA
ENSMUSG00000079484.12	459.393	0.78089	0.25019	3.12119	0.0018012	0.0488279	Phyhd1
ENSMUSG00000026977.17	1237.35	0.457743	0.146743	3.11936	0.00181247	0.0488279	Marchf7
ENSMUSG00000059540.15	614.594	0.602762	0.193284	3.11854	0.00181752	0.0488279	Tcea2
ENSMUSG00000110615.1	141.039	-0.792184	0.254081	-3.11784	0.00182184	0.0488279	NA
ENSMUSG00000047766.15	1275.35	0.443313	0.142277	3.11586	0.00183412	0.0488279	Lrrc49
ENSMUSG00000019841.15	1263.4	0.377963	0.121056	3.12222	0.00179491	0.0488279	Rev3l
ENSMUSG00000020101.14	475.82	-0.523349	0.167847	-3.11801	0.00182077	0.0488279	Vsir
ENSMUSG00000062931.15	421.486	0.541818	0.173422	3.12427	0.00178245	0.0488279	Zfp938
ENSMUSG00000010086.17	3141.29	-0.447682	0.143673	-3.11599	0.00183329	0.0488279	Rnf112
ENSMUSG00000040483.15	61.3825	1.40018	0.448586	3.12132	0.00180041	0.0488279	Xaf1
ENSMUSG00000037601.11	1613.03	-0.468292	0.149953	-3.12293	0.00179061	0.0488279	Nme1
ENSMUSG00000021624.9	105.418	1.23556	0.396392	3.11702	0.0018269	0.0488279	Cd180
ENSMUSG00000022201.16	8226.71	0.402882	0.129225	3.11768	0.00182281	0.0488279	Zfr
ENSMUSG00000035376.10	943.394	0.475169	0.152483	3.11621	0.00183193	0.0488279	Hacd2
ENSMUSG00000022708.16	1645.52	-0.675922	0.216902	-3.11625	0.00183167	0.0488279	Zbtb20
ENSMUSG00000024395.9	632.435	-0.674361	0.21619	-3.1193	0.00181279	0.0488279	Lims2
ENSMUSG00000045664.5	222.386	-0.667489	0.21378	-3.12231	0.00179437	0.0488279	Cdc42ep2
ENSMUSG00000035735.10	2202.88	-0.388696	0.124701	-3.11704	0.00182679	0.0488279	Dagla
ENSMUSG00000026238.14	3591.3	-0.374667	0.120322	-3.11387	0.00184648	0.0490821	Ptma
ENSMUSG00000023827.8	986.948	-0.401714	0.129031	-3.11332	0.00184996	0.0490998	Agpat4
ENSMUSG00000050737.13	117.804	1.10033	0.35361	3.11171	0.00186006	0.0492183	Ptges
ENSMUSG00000108917.1	34.3274	1.2709	0.408385	3.11203	0.00185808	0.0492183	NA
ENSMUSG00000038489.8	310.016	-0.650297	0.209138	-3.10942	0.00187457	0.0493492	Polr2l
ENSMUSG00000025804.5	25.1107	1.55734	0.50089	3.10914	0.00187631	0.0493492	Ccr1
ENSMUSG00000039640.7	730.911	-0.406707	0.130807	-3.10922	0.00187585	0.0493492	Mrpl12
ENSMUSG00000042406.8	1523.41	-0.448228	0.14413	-3.10988	0.00187162	0.0493492	Atf4
ENSMUSG00000059518.14	543.51	-0.456263	0.14684	-3.1072	0.00188865	0.0494505	Znhit1
ENSMUSG00000022443.17	1441.34	-0.5579	0.179522	-3.10769	0.00188557	0.0494505	Myh9
ENSMUSG00000116308.1	16.1499	2.60001	0.836704	3.10744	0.00188715	0.0494505	NA
ENSMUSG00000020473.13	412.472	-0.4562	0.146851	-3.10655	0.00189284	0.0494858	Aebp1
ENSMUSG00000005125.13	1066.58	-0.362098	0.116646	-3.10426	0.00190757	0.0497963	Ndrg1
ENSMUSG00000097025.1	166.755	-0.790016	0.254554	-3.10353	0.00191225	0.049844	NA
ENSMUSG00000109157.1	30.6455	1.61115	0.519548	3.10107	0.00192822	0.0501855	NA
ENSMUSG00000038463.8	254.884	-0.659909	0.212866	-3.10011	0.00193446	0.050273	Olfml2b
ENSMUSG00000028444.17	1120.89	-0.400578	0.129274	-3.09867	0.00194389	0.0503188	Cntfr
ENSMUSG00000040459.11	2535.31	0.528321	0.170531	3.09809	0.00194775	0.0503188	Arglu1
ENSMUSG00000045404.16	65.0922	-0.982213	0.31701	-3.09837	0.00194588	0.0503188	Kcnk13
ENSMUSG00000098090.8	200.45	0.570191	0.184031	3.09834	0.00194605	0.0503188	2700099C18Rik
ENSMUSG00000027015.4	142.103	0.841385	0.271759	3.09607	0.00196104	0.0503551	Cybrd1
ENSMUSG00000008683.16	2323.69	0.364957	0.117841	3.09704	0.00195464	0.0503551	Rps15a
ENSMUSG00000030757.13	509.429	0.577406	0.186444	3.09694	0.00195531	0.0503551	Zkscan2
ENSMUSG00000110630.1	316.538	-0.613344	0.198102	-3.09609	0.00196089	0.0503551	NA
ENSMUSG00000022912.8	334.078	0.622928	0.201224	3.09569	0.00196357	0.0503551	Pros1
ENSMUSG00000085996.1	63.5635	-1.04739	0.338483	-3.09438	0.00197227	0.05043	NA
ENSMUSG00000111348.1	288.433	-0.673965	0.217794	-3.09452	0.00197135	0.05043	NA
ENSMUSG00000057246.16	46.8633	1.36409	0.440926	3.0937	0.00197679	0.0504716	BC051142
ENSMUSG00000033773.14	358.885	0.503747	0.162863	3.09307	0.00198099	0.0505052	Rpap2
ENSMUSG00000043668.13	281.286	0.801904	0.25939	3.0915	0.00199147	0.0506983	Tox3
ENSMUSG00000005142.10	1070.6	0.376648	0.121866	3.09068	0.00199696	0.0507642	Man2b1
ENSMUSG00000028307.9	34.4467	1.54661	0.500732	3.08871	0.00201031	0.0510291	Aldob
ENSMUSG00000026895.7	1457.91	-0.412282	0.133527	-3.08764	0.0020175	0.0510632	Ndufa8
ENSMUSG00000003072.15	3098.8	-0.561551	0.181868	-3.08768	0.00201725	0.0510632	Atp5d
ENSMUSG00000109954.1	180.951	-0.75086	0.243286	-3.08633	0.00202643	0.0512151	NA
ENSMUSG00000093467.1	791.847	-0.427401	0.13851	-3.08571	0.00203067	0.051248	NA
ENSMUSG00000001053.15	180.573	-0.626309	0.203076	-3.08411	0.00204161	0.0514498	N4bp3
ENSMUSG00000032372.14	42.1618	1.27714	0.414552	3.08077	0.00206466	0.0518808	Plscr2
ENSMUSG00000034659.14	613.744	-0.446761	0.145007	-3.08095	0.00206339	0.0518808	Tmem109
ENSMUSG00000029455.14	1167.2	-0.448399	0.145627	-3.07909	0.00207637	0.0521002	Aldh2
ENSMUSG00000031833.10	3818.93	-0.41214	0.133898	-3.07801	0.00208387	0.0522134	Mast3
ENSMUSG00000040701.16	295.69	0.71808	0.23349	3.07543	0.00210203	0.0525929	Ap1g2
ENSMUSG00000034271.16	544.362	-0.50404	0.163936	-3.07462	0.00210772	0.0526598	Jdp2
ENSMUSG00000032024.10	310.418	-0.585723	0.19062	-3.07272	0.00212119	0.052845	Clmp
ENSMUSG00000046160.6	3302.84	-0.379862	0.123612	-3.07303	0.00211898	0.052845	Olig1
ENSMUSG00000034265.8	617.469	-0.468004	0.152342	-3.07207	0.00212583	0.0528852	Zdhhc14
ENSMUSG00000032816.15	951.072	-0.470368	0.153163	-3.07103	0.00213319	0.052993	Igdcc4
ENSMUSG00000025036.7	136.36	0.669132	0.217936	3.07031	0.00213834	0.0530453	Sfxn2
ENSMUSG00000113831.1	166.193	0.639993	0.208537	3.06898	0.00214794	0.0532081	NA
ENSMUSG00000061474.11	226.35	-0.550819	0.179528	-3.06815	0.00215388	0.0532504	Mrps36
ENSMUSG00000033972.9	250.999	0.542561	0.176852	3.06789	0.00215575	0.0532504	Zfp944
ENSMUSG00000069495.12	1210.65	0.545924	0.178033	3.06642	0.00216635	0.0532862	Epc2
ENSMUSG00000028869.13	1004.04	0.502982	0.164014	3.0667	0.00216434	0.0532862	Gnl2
ENSMUSG00000034889.8	458.481	-0.479648	0.156386	-3.06707	0.00216167	0.0532862	Cactin
ENSMUSG00000025235.8	999.819	0.397141	0.129552	3.0655	0.00217304	0.0533755	Bbs4
ENSMUSG00000033632.16	293.146	0.589713	0.192488	3.06363	0.00218666	0.0536345	AW554918
ENSMUSG00000055523.7	136.366	-0.936234	0.305664	-3.06295	0.00219168	0.0536824	Gucy2g
ENSMUSG00000035168.16	649.243	-0.577404	0.188621	-3.06119	0.00220457	0.053847	Tanc1
ENSMUSG00000020074.7	1274.45	0.450548	0.147169	3.06144	0.00220277	0.053847	Ccar1
ENSMUSG00000056260.15	310.018	0.535364	0.175049	3.05836	0.00222554	0.0542075	Lrif1
ENSMUSG00000021670.14	2522.54	-0.523484	0.171144	-3.05873	0.00222276	0.0542075	Hmgcr
ENSMUSG00000035285.6	954.196	-0.585278	0.191641	-3.05403	0.00225788	0.0549186	Nat14
ENSMUSG00000018819.10	63.6134	0.917232	0.300471	3.05265	0.00226831	0.0550192	Lsp1
ENSMUSG00000032537.15	888.287	-0.580933	0.190282	-3.05301	0.00226557	0.0550192	Ephb1
ENSMUSG00000020070.18	1875.63	0.404984	0.132735	3.05108	0.00228019	0.0552306	Rufy2
ENSMUSG00000068129.5	14.92	3.22469	1.05779	3.04852	0.00229971	0.0556262	Cst7
ENSMUSG00000028976.10	48.7477	-1.22869	0.403359	-3.04615	0.00231796	0.0558079	Slc2a5
ENSMUSG00000108079.1	161.247	0.710565	0.233337	3.04523	0.00232505	0.0558079	NA
ENSMUSG00000030967.15	1360.82	0.446132	0.146511	3.04505	0.0023264	0.0558079	Zranb1
ENSMUSG00000021831.9	789.073	0.4702	0.154402	3.0453	0.00232445	0.0558079	Ero1a
ENSMUSG00000023020.2	888.552	-0.524053	0.172068	-3.04561	0.0023221	0.0558079	Cox14
ENSMUSG00000065979.12	846.151	0.488366	0.160304	3.0465	0.00231522	0.0558079	Cpped1
ENSMUSG00000034220.7	1204.28	-0.440341	0.144812	-3.04078	0.00235966	0.056034	Gpc1
ENSMUSG00000055963.12	345.551	0.507956	0.167128	3.03932	0.00237111	0.056034	Triqk
ENSMUSG00000097415.2	62.9049	1.22423	0.402328	3.04286	0.00234341	0.056034	AU020206
ENSMUSG00000042978.10	2207.7	-0.638434	0.209992	-3.04027	0.00236365	0.056034	Sbk1
ENSMUSG00000031953.2	77.9714	-0.899057	0.295644	-3.04101	0.00235787	0.056034	Tmem170
ENSMUSG00000034796.14	1307.99	0.505603	0.166346	3.03948	0.0023699	0.056034	Cpne7
ENSMUSG00000001151.10	1209.81	0.508272	0.167181	3.04025	0.00236378	0.056034	Pcnt
ENSMUSG00000076128.1	675.713	-0.667578	0.219439	-3.0422	0.00234857	0.056034	Mir686
ENSMUSG00000023826.16	160.999	0.715853	0.235237	3.04311	0.00234145	0.056034	Prkn
ENSMUSG00000073532.3	211.827	-0.598519	0.196903	-3.03966	0.00236841	0.056034	NA
ENSMUSG00000039126.10	1506.93	0.495687	0.163026	3.04055	0.00236148	0.056034	Prune2
ENSMUSG00000027206.13	1904.63	0.492365	0.162082	3.03775	0.00238353	0.0562514	Cops2
ENSMUSG00000030335.6	522.65	-0.460729	0.151726	-3.03658	0.00239279	0.0563456	Mrpl51
ENSMUSG00000040667.11	965.776	0.446938	0.147192	3.03643	0.00239398	0.0563456	Nup88
ENSMUSG00000026082.11	755.673	0.440332	0.145122	3.03422	0.00241155	0.0566067	Rev1
ENSMUSG00000024309.15	545.284	-0.448493	0.147798	-3.03449	0.00240941	0.0566067	Pfdn6
ENSMUSG00000086360.1	188.345	-0.783265	0.258216	-3.03337	0.0024184	0.0566913	NA
ENSMUSG00000029597.14	60.0069	1.11506	0.367692	3.03261	0.00242452	0.0567585	Sds
ENSMUSG00000029022.18	253.411	0.705902	0.232835	3.03177	0.00243127	0.0568214	Miip
ENSMUSG00000037112.16	623.175	-0.448601	0.147982	-3.03146	0.00243371	0.0568214	Sik2
ENSMUSG00000053137.7	536.014	-0.570017	0.188083	-3.03067	0.00244011	0.0568946	Mapk11
ENSMUSG00000037300.19	740.104	0.422199	0.139453	3.02754	0.00246556	0.0574115	Ttc13
ENSMUSG00000020863.15	3131.85	0.419165	0.138562	3.02511	0.00248544	0.0577973	Luc7l3
ENSMUSG00000027710.14	748.66	-0.398499	0.131764	-3.02434	0.00249174	0.0578667	Acad9
ENSMUSG00000109523.1	1146.8	-0.662783	0.21923	-3.02323	0.00250093	0.0580029	Gdf1
ENSMUSG00000058558.12	3808.7	0.378575	0.125252	3.02251	0.0025069	0.0580642	Rpl5
ENSMUSG00000019158.9	386.339	-0.696888	0.230655	-3.02134	0.00251661	0.0581351	Tmem160
ENSMUSG00000035248.9	1615.77	0.429575	0.142165	3.02166	0.00251392	0.0581351	Tut7
ENSMUSG00000090327.1	644.37	-0.494135	0.16364	-3.01965	0.00253071	0.0583834	NA
ENSMUSG00000021038.17	1059.81	0.386595	0.128092	3.01811	0.00254359	0.0586033	Vipas39
ENSMUSG00000036905.8	946.101	0.618051	0.204826	3.01744	0.00254921	0.0586554	C1qb
ENSMUSG00000070858.12	448.945	-0.754515	0.25031	-3.01432	0.0025756	0.0591068	Gm1673
ENSMUSG00000098973.1	80.6169	-1.16431	0.386214	-3.01467	0.00257258	0.0591068	Mir6236
ENSMUSG00000104002.2	1102.38	-0.468189	0.155344	-3.01388	0.00257934	0.0591149	NA
ENSMUSG00000022622.5	25.7943	1.7946	0.596155	3.01029	0.00260996	0.0597383	Acr
ENSMUSG00000029999.14	627.853	-0.520313	0.172887	-3.00956	0.00261628	0.0598046	Tgfa
ENSMUSG00000034936.2	222.279	-0.731063	0.243111	-3.00711	0.00263744	0.0601563	Arl4d
ENSMUSG00000022416.15	2028.29	-0.513308	0.170705	-3.00698	0.00263856	0.0601563	Cacna1i
ENSMUSG00000023973.13	845.018	-0.381864	0.127029	-3.00612	0.00264603	0.0602481	Cnpy3
ENSMUSG00000021134.17	4362.33	0.510152	0.169912	3.00245	0.00267813	0.0608995	Srsf5
ENSMUSG00000093769.4	102.824	-0.923339	0.307607	-3.00168	0.00268493	0.0609749	H3c14
ENSMUSG00000021597.16	394.948	0.530914	0.17699	2.99969	0.00270258	0.061296	Slf1
ENSMUSG00000037965.14	692.588	0.5141	0.171411	2.99922	0.00270669	0.0613094	Zc3h7a
ENSMUSG00000057060.7	445.451	-0.44974	0.150012	-2.99803	0.00271733	0.0614708	Slc35f3
ENSMUSG00000026721.16	3134.23	0.397297	0.132602	2.99615	0.00273411	0.061611	Rabgap1l
ENSMUSG00000031838.8	82.4983	1.11408	0.371797	2.99647	0.00273121	0.061611	Ifi30
ENSMUSG00000022372.14	186.658	0.68923	0.229992	2.99676	0.00272864	0.061611	Sla
ENSMUSG00000021474.9	1029.87	0.390748	0.130485	2.99459	0.00274815	0.0618475	Sfxn1
ENSMUSG00000053470.13	919.511	0.472449	0.157865	2.99274	0.00276489	0.0621071	Kdm3a
ENSMUSG00000037326.10	959.275	-0.434034	0.145058	-2.99213	0.00277035	0.0621071	Capn15
ENSMUSG00000051439.7	78.7909	1.03818	0.346927	2.9925	0.002767	0.0621071	Cd14
ENSMUSG00000016179.11	791.54	-0.651909	0.217978	-2.99071	0.00278326	0.0623164	Camk1g
ENSMUSG00000027861.13	38.8844	-1.24426	0.416271	-2.98905	0.00279846	0.0625397	Casq2
ENSMUSG00000073888.13	982.071	-0.494849	0.165566	-2.98884	0.00280039	0.0625397	Ccl27a
ENSMUSG00000022452.16	1015.94	-0.371668	0.124402	-2.98764	0.00281138	0.0626871	Smdt1
ENSMUSG00000023949.7	830.723	-0.465534	0.155836	-2.98734	0.00281417	0.0626871	Tcte1
ENSMUSG00000039958.17	67.497	0.965317	0.323336	2.98549	0.00283124	0.062987	Etfbkmt
ENSMUSG00000032966.14	6985.86	-0.349805	0.117268	-2.98296	0.00285478	0.0631782	Fkbp1a
ENSMUSG00000056666.13	374.719	0.655745	0.219788	2.98354	0.00284934	0.0631782	Retsat
ENSMUSG00000030956.15	613.717	-0.477445	0.160024	-2.98358	0.00284898	0.0631782	Fam53b
ENSMUSG00000021102.4	803.613	-0.428717	0.143739	-2.98262	0.00285792	0.0631782	Glrx5
ENSMUSG00000040420.15	328.116	0.607806	0.203767	2.98285	0.00285578	0.0631782	Cdh18
ENSMUSG00000015355.13	14.8717	2.22152	0.745111	2.98146	0.00286875	0.0633264	Cd48
ENSMUSG00000026494.12	350.733	-0.670824	0.225064	-2.9806	0.00287689	0.0633264	Kif26b
ENSMUSG00000004032.10	2919.1	0.39277	0.131782	2.98044	0.00287834	0.0633264	Gstm5
ENSMUSG00000000682.7	41.8375	1.53864	0.516274	2.98027	0.00287992	0.0633264	Cd52
ENSMUSG00000016624.15	238.48	-0.8154	0.273627	-2.97997	0.00288276	0.0633264	Phf21b
ENSMUSG00000003934.5	1729.04	-0.46563	0.156289	-2.97928	0.00288924	0.0633394	Efnb3
ENSMUSG00000018572.10	529.578	-0.466741	0.15669	-2.97875	0.00289423	0.0633394	Phf23
ENSMUSG00000029875.5	547.374	-0.59724	0.200475	-2.97912	0.00289075	0.0633394	Ccdc184
ENSMUSG00000028785.13	8952.35	-0.457934	0.153927	-2.97501	0.00292978	0.0639571	Hpca
ENSMUSG00000040945.13	1809.63	-0.448621	0.150779	-2.97535	0.00292656	0.0639571	Rcc2
ENSMUSG00000030528.12	97.4067	0.793445	0.266794	2.97399	0.0029395	0.0640484	Blm
ENSMUSG00000011256.16	505.826	-0.70616	0.23746	-2.97381	0.0029413	0.0640484	Adam19
ENSMUSG00000032648.14	878.54	0.428378	0.144075	2.97329	0.00294623	0.064076	Pygm
ENSMUSG00000034472.13	724.83	-0.385196	0.129754	-2.96867	0.0029909	0.0648859	Rasd2
ENSMUSG00000113165.1	83.8636	-0.846507	0.285135	-2.96879	0.00298971	0.0648859	NA
ENSMUSG00000039478.15	2239.29	0.407587	0.13735	2.96751	0.00300226	0.0650514	Micu3
ENSMUSG00000038034.15	5865.66	-0.355263	0.119764	-2.96636	0.00301346	0.0651324	Igsf8
ENSMUSG00000032518.6	7254.39	0.371652	0.12528	2.96658	0.00301133	0.0651324	Rpsa
ENSMUSG00000027254.13	19631.7	-0.372013	0.125466	-2.96505	0.00302632	0.0651665	Map1a
ENSMUSG00000031878.18	764.206	0.449656	0.151668	2.96474	0.00302943	0.0651665	Nae1
ENSMUSG00000013646.17	941.245	-0.498564	0.168167	-2.9647	0.00302982	0.0651665	Sh3bp5l
ENSMUSG00000002768.8	1232.72	-0.395646	0.133453	-2.96468	0.00302996	0.0651665	Mea1
ENSMUSG00000001119.7	835.508	0.563953	0.19039	2.9621	0.0030555	0.065635	Col6a1
ENSMUSG00000007721.6	1061.03	-0.440402	0.148766	-2.96037	0.00307267	0.0658612	Ccdc124
ENSMUSG00000024826.15	905.297	-0.35476	0.11984	-2.96028	0.00307357	0.0658612	Dpf2
ENSMUSG00000028010.16	203.568	-0.541371	0.182968	-2.95883	0.00308806	0.0660905	Gar1
ENSMUSG00000025616.14	891.705	0.493501	0.166902	2.95682	0.00310827	0.0664417	Usp16
ENSMUSG00000026201.12	2362.46	-0.442264	0.149697	-2.95438	0.00313293	0.0664903	Stk16
ENSMUSG00000070392.5	103.818	-0.913728	0.309195	-2.95518	0.00312484	0.0664903	NA
ENSMUSG00000029482.4	1077.18	-0.50764	0.171825	-2.95441	0.00313271	0.0664903	Aacs
ENSMUSG00000001844.10	347.277	0.548697	0.185724	2.95437	0.00313313	0.0664903	Zdhhc4
ENSMUSG00000038644.14	125.757	-0.682683	0.230939	-2.95611	0.00311545	0.0664903	Pold1
ENSMUSG00000004626.14	349.785	0.714805	0.241951	2.95434	0.00313339	0.0664903	Stxbp2
ENSMUSG00000028937.14	3491.43	-0.426961	0.14458	-2.9531	0.00314598	0.066515	Acot7
ENSMUSG00000105255.1	774.029	-0.44544	0.150823	-2.9534	0.00314299	0.066515	NA
ENSMUSG00000025701.12	47.2241	1.19355	0.404071	2.9538	0.00313886	0.066515	Alox5
ENSMUSG00000061298.14	240.849	0.508941	0.172419	2.95176	0.00315967	0.0666508	Agbl4
ENSMUSG00000073174.6	119.2	-1.02785	0.348221	-2.95173	0.00316004	0.0666508	NA
ENSMUSG00000042348.10	805.323	0.457551	0.155108	2.94989	0.00317885	0.0669668	Arl15
ENSMUSG00000063286.7	55.6892	1.41242	0.478983	2.94879	0.00319025	0.0671231	Gm8995
ENSMUSG00000059277.12	1282.23	-0.515948	0.175004	-2.94821	0.00319623	0.0671231	R74862
ENSMUSG00000038127.14	1556.47	0.354935	0.120396	2.94805	0.0031978	0.0671231	Ccdc50
ENSMUSG00000027499.12	4678.7	0.356379	0.120955	2.94638	0.00321516	0.0672221	Pkia
ENSMUSG00000105265.4	507.405	-0.451592	0.153364	-2.94458	0.00323397	0.0672221	Sox2ot
ENSMUSG00000097745.1	200.814	-0.688848	0.233794	-2.94639	0.00321503	0.0672221	AI115009
ENSMUSG00000034007.10	752.156	0.374299	0.127065	2.94573	0.00322197	0.0672221	Scaper
ENSMUSG00000062561.3	51.1253	-1.00463	0.341059	-2.94563	0.00322299	0.0672221	NA
ENSMUSG00000018507.16	265.944	-0.578972	0.196598	-2.94495	0.00323004	0.0672221	Trpv2
ENSMUSG00000009470.17	1737.92	0.397833	0.135034	2.94616	0.00321741	0.0672221	Tnpo1
ENSMUSG00000023341.15	58.4838	1.51157	0.513393	2.94427	0.00323716	0.0672221	Mx2
ENSMUSG00000050138.8	343.304	-0.664414	0.225617	-2.94488	0.00323083	0.0672221	Kcnk12
ENSMUSG00000079022.10	63.6038	0.900909	0.306101	2.94318	0.00324858	0.0672991	Col22a1
ENSMUSG00000048385.9	2961.06	-0.523913	0.177992	-2.94346	0.00324561	0.0672991	Scrt1
ENSMUSG00000020459.14	580.303	0.44376	0.150832	2.94207	0.00326022	0.0673805	Mtif2
ENSMUSG00000095407.2	213.519	-0.63999	0.217506	-2.9424	0.00325683	0.0673805	Tmem200c
ENSMUSG00000044005.13	370.831	-0.493872	0.167904	-2.94139	0.00326742	0.0674494	Gls2
ENSMUSG00000039782.14	2170.46	0.431169	0.146736	2.9384	0.00329911	0.0679216	Cpeb2
ENSMUSG00000118134.1	151.356	0.628667	0.213968	2.93813	0.00330196	0.0679216	4930549G23Rik
ENSMUSG00000095742.1	74.4608	-0.96405	0.328064	-2.9386	0.00329693	0.0679216	NA
ENSMUSG00000031879.14	249.725	-0.613127	0.208747	-2.93717	0.00331221	0.0680523	Ciao2b
ENSMUSG00000027322.11	15.3388	1.90482	0.648907	2.93542	0.00333096	0.068357	Siglec1
ENSMUSG00000074793.10	113.257	-0.696982	0.237555	-2.93398	0.00334643	0.0685037	Hspa12b
ENSMUSG00000049225.14	1744.61	-0.429709	0.146475	-2.93366	0.00334987	0.0685037	Pdp1
ENSMUSG00000041731.13	56.4342	-0.959917	0.327157	-2.93412	0.00334495	0.0685037	Pgm5
ENSMUSG00000003420.8	324.258	-0.621862	0.212008	-2.9332	0.00335486	0.0685255	Fcgrt
ENSMUSG00000005069.12	1125.69	-0.41943	0.143074	-2.93155	0.00337273	0.0687742	Pex5
ENSMUSG00000051550.10	296.767	-0.592544	0.20214	-2.93135	0.00337491	0.0687742	Zfp579
ENSMUSG00000045036.15	77.7707	1.03218	0.352217	2.93053	0.00338388	0.0688766	Tmem232
ENSMUSG00000036196.16	107.695	0.768004	0.262122	2.92995	0.00339016	0.0689241	Slc26a8
ENSMUSG00000002274.13	1207.74	-0.458759	0.156599	-2.92952	0.00339484	0.0689389	Metrn
ENSMUSG00000031983.7	2129.53	0.363523	0.12424	2.92598	0.00343369	0.0696468	2310022B05Rik
ENSMUSG00000062115.15	1370.99	-0.402883	0.13771	-2.92559	0.00343805	0.0696544	Rai1
ENSMUSG00000038244.14	6837.31	-0.42481	0.145233	-2.92501	0.00344443	0.0697028	Mical2
ENSMUSG00000022471.14	555.659	-0.44343	0.151643	-2.92417	0.00345376	0.0698107	Xrcc6
ENSMUSG00000071014.10	709.999	-0.440895	0.150816	-2.9234	0.00346227	0.0698211	Ndufb6
ENSMUSG00000000149.10	2156.83	-0.440346	0.150623	-2.92349	0.0034613	0.0698211	Gna12
ENSMUSG00000018476.7	760.081	-0.535649	0.183292	-2.92238	0.00347371	0.0699298	Kdm6b
ENSMUSG00000021203.15	617.405	-0.486504	0.166486	-2.9222	0.00347567	0.0699298	Otub2
ENSMUSG00000044595.10	24.7192	-1.38821	0.475217	-2.92122	0.00348666	0.0700701	Dnd1
ENSMUSG00000038047.18	166.681	0.654127	0.22414	2.91839	0.00351846	0.0706281	Haus6
ENSMUSG00000022255.16	2080.61	0.394277	0.135158	2.91716	0.00353232	0.0708248	Mtdh
ENSMUSG00000047909.11	525.454	0.598085	0.205173	2.91503	0.00355649	0.071149	Ankrd16
ENSMUSG00000056167.7	1061.36	0.421788	0.144694	2.91502	0.00355663	0.071149	Cnot10
ENSMUSG00000078185.3	371.716	-0.542642	0.186228	-2.91386	0.00356989	0.0713325	Chml
ENSMUSG00000030093.7	269.054	-0.591792	0.203127	-2.91341	0.00357509	0.0713546	Wnt7a
ENSMUSG00000075012.4	1235.4	-0.515975	0.177354	-2.9093	0.00362242	0.0720759	Fjx1
ENSMUSG00000027524.9	84.8489	-0.888349	0.305424	-2.90858	0.00363072	0.0720759	Edn3
ENSMUSG00000030322.12	235.011	0.560992	0.192845	2.90904	0.00362545	0.0720759	Mbd4
ENSMUSG00000041375.18	591.268	-0.406848	0.139883	-2.90848	0.00363186	0.0720759	Ccdc9
ENSMUSG00000039568.6	1409.03	-0.447238	0.153735	-2.90915	0.00362417	0.0720759	Ubald1
ENSMUSG00000075467.4	701.758	-0.491278	0.168966	-2.90755	0.00364272	0.0721714	Dnlz
ENSMUSG00000032126.16	245.936	0.590656	0.203159	2.90736	0.00364494	0.0721714	Hmbs
ENSMUSG00000012428.9	50.0342	2.71659	0.934832	2.90597	0.00366119	0.0722475	Steap4
ENSMUSG00000040857.15	777.806	-0.54393	0.187169	-2.90609	0.00365974	0.0722475	Erf
ENSMUSG00000097605.1	476.229	0.618549	0.212816	2.9065	0.00365502	0.0722475	NA
ENSMUSG00000008028.15	144.964	-0.663042	0.228424	-2.90268	0.00369985	0.0729028	1700008O03Rik
ENSMUSG00000117694.1	5443.28	0.340729	0.117394	2.90243	0.00370275	0.0729028	NA
ENSMUSG00000049241.5	30.0073	-1.26304	0.435285	-2.90164	0.00371214	0.0729095	Hcar1
ENSMUSG00000056737.14	51.9321	1.39137	0.47956	2.90135	0.00371561	0.0729095	Capg
ENSMUSG00000036751.7	2596.56	-0.434304	0.149669	-2.90176	0.00371068	0.0729095	Cox6b1
ENSMUSG00000025352.6	343.631	-0.73004	0.251677	-2.9007	0.00372328	0.072971	Gdf11
ENSMUSG00000000567.5	589.856	0.597955	0.206164	2.90038	0.0037271	0.072971	Sox9
ENSMUSG00000037708.16	37.5866	1.10892	0.382549	2.89877	0.00374631	0.0732649	Spag6
ENSMUSG00000037771.11	1583.2	-0.441415	0.152335	-2.89767	0.00375949	0.0734404	Slc32a1
ENSMUSG00000019055.15	510.47	-0.518143	0.178838	-2.89728	0.00376418	0.0734498	Plod1
ENSMUSG00000026904.17	6932.85	0.316117	0.109238	2.89384	0.00380564	0.0736055	Slc4a10
ENSMUSG00000027298.17	3280.63	-0.432435	0.149434	-2.89382	0.00380587	0.0736055	Tyro3
ENSMUSG00000037625.7	5449.56	-0.3821	0.132013	-2.8944	0.00379881	0.0736055	Cldn11
ENSMUSG00000048581.12	171.318	0.60588	0.209355	2.89403	0.00380326	0.0736055	E130311K13Rik
ENSMUSG00000070814.15	203.906	-0.684043	0.236188	-2.89618	0.00377736	0.0736055	Zswim9
ENSMUSG00000034799.16	5966.84	-0.53302	0.184187	-2.89391	0.00380481	0.0736055	Unc13a
ENSMUSG00000021969.8	973.767	0.421453	0.145536	2.89587	0.00378111	0.0736055	Zdhhc20
ENSMUSG00000035929.11	84.6119	1.29295	0.446703	2.89443	0.00379852	0.0736055	H2-Q4
ENSMUSG00000066829.7	259.786	0.550798	0.190613	2.88961	0.00385722	0.0744336	Zfp810
ENSMUSG00000050503.8	281.4	0.544153	0.188292	2.88994	0.00385317	0.0744336	Fbxl22
ENSMUSG00000028434.12	718.685	0.434549	0.150436	2.88861	0.00386954	0.0745891	Epb41l4b
ENSMUSG00000026096.14	298.337	0.535369	0.185385	2.88787	0.00387863	0.0746817	Osgepl1
ENSMUSG00000040187.15	169.351	0.750291	0.259935	2.88646	0.003896	0.0749337	Arntl2
ENSMUSG00000086587.7	760.467	0.460762	0.159664	2.88583	0.00390389	0.0750028	Gm11837
ENSMUSG00000019232.14	822.061	1.5581	0.540058	2.88506	0.00391338	0.0751024	Etnppl
ENSMUSG00000070034.13	27.1285	1.6389	0.568239	2.88417	0.00392444	0.0752321	Sp110
ENSMUSG00000019494.14	1332.43	-0.475143	0.164773	-2.88362	0.00393128	0.0752805	Cops6
ENSMUSG00000027605.18	944.611	-0.408735	0.141852	-2.88143	0.00395876	0.0757238	Acss2
ENSMUSG00000053347.15	459.234	0.49699	0.172519	2.88079	0.00396685	0.0757955	Zfp943
[truncated: 26,748 more rows]
