# Supplementary material for: IMPDH2 filaments protect from neurodegeneration in AMPD2 deficiency
Source: EMBO Rep. 2024 Jul 29;25(9):16. doi: 10.1038/s44319-024-00218-2 (PMC11387764; doi:10.1038/s44319-024-00218-2)
Supplement: Supplementary file 5 — Data Set EV3 [file 44319_2024_218_MOESM5_ESM.xlsx]

## Sheet: Legend 
Dataset EV3: Measurement of nucleotide levels per mg of protein in NPCs transduced with Flag, IMPDH2WT or IMPDH2 p.Y12A. BLOQ = Below the Limit of Quantitation.

## Sheet: Dataset EV3
Final Reported Result (nmol/mg protein)
Core ID	Experiment	Sample	1-MethylNAM	ADP	ADPR	AMP	ATP	cAMP	CDP	cGMP	CMP	CTP	GDP	GMP	GTP	IDP	IMP	ITP	NAAD	NAD	NADP	NAM	NAMN	NMN	TDP	TMP	TTP	UDP	UMP	UTP
2	1	WT	0.205323	92.7533	2.58414	64.3801	36.7094	BLOQ	13.2457	BLOQ	5.67449	14.5111	35.5604	19.8498	18.149	BLOQ	BLOQ	BLOQ	0.511953	5.2756	0.100348	4.36327	0.0337717	0.00672692	0.0877681	0.0340437	0.265078	13.5486	14.5235	13.3298
5	2	WT	0.173602	102.645	2.66085	56.1221	34.2874	BLOQ	10.8474	BLOQ	5.65375	11.5149	89.3541	17.8084	22.5304	BLOQ	BLOQ	BLOQ	0.513153	4.78009	0.140468	4.38996	0.0198325	0.0062389	0.0578305	0.0328872	0.167985	15.3299	15.5106	17.4448
8	3	WT	0.201834	116.235	2.64306	61.0557	34.3433	BLOQ	17.8673	BLOQ	6.64285	16.3068	71.6786	19.3357	30.6114	BLOQ	BLOQ	BLOQ	0.669789	6.72623	0.125743	3.73397	0.019507	0.00449115	0.115377	0.0148036	0.24705	21.915	20.0739	20.6707
11	4	WT	0.122973	76.928	1.62375	48.54	36.1982	BLOQ	5.73382	BLOQ	5.66659	10.3255	39.7968	13.128	19.2834	BLOQ	BLOQ	BLOQ	0.465788	5.06519	0.136146	2.51735	0.0141965	0.00553359	0.0978878	0.0210315	0.176371	29.2627	15.9097	16.9346
14	5	WT	0.144509	38.0009	0.622125	50.1352	36.1279	BLOQ	5.10371	BLOQ	5.1697	12.5331	12.1572	8.86636	14.3187	BLOQ	BLOQ	BLOQ	0.456223	4.54444	0.196558	2.12388	0.0129901	0.00419195	0.0227629	0.0106285	0.251569	24.2552	11.5303	15.9901
1	1	FLAG	0.216982	126.787	3.86963	83.9284	57.4403	BLOQ	13.8751	BLOQ	8.4561	16.046	39.1005	23.7844	23.695	BLOQ	BLOQ	BLOQ	0.628423	6.50693	0.189095	6.36689	0.0574005	0.00985666	0.0547513	0.0536317	0.324763	22.5752	26.1715	17.8139
4	2	FLAG	0.13012	103.019	1.75757	90.2561	49.6346	BLOQ	8.30894	BLOQ	10.3235	16.0606	45.1482	27.28	42.273	BLOQ	BLOQ	BLOQ	0.735574	8.29261	0.189248	5.90233	0.0216443	0.00949548	0.0271739	0.0508279	0.127428	29.955	26.9241	25.2721
7	3	FLAG	0.270178	181.565	4.41401	68.3466	45.7546	BLOQ	16.636	BLOQ	7.28048	12.6181	53.9908	15.2675	19.2869	BLOQ	BLOQ	BLOQ	0.728736	7.71215	0.136474	5.27194	0.0226379	0.0103808	0.149797	0.0354384	0.197326	18.0225	17.7305	15.0341
10	4	FLAG	0.222817	133.026	2.23899	58.3278	37.1535	BLOQ	13.409	BLOQ	6.10218	12.5042	77.052	14.3403	26.8226	BLOQ	BLOQ	BLOQ	0.647106	6.69615	0.115576	2.77555	0.0133246	0.00873464	0.0763893	0.0548156	0.17046	22.0266	19.203	16.8504
13	5	FLAG	0.262302	49.1083	0.761871	60.8325	34.4358	BLOQ	5.60322	BLOQ	6.25546	11.5903	25.1437	16.1169	22.8124	BLOQ	BLOQ	BLOQ	0.625862	7.36514	0.2039	3.8363	0.0111797	0.00739761	0.0548737	0.0402672	0.159045	23.6059	15.2427	19.6219
3	1	Y12A	0.130649	82.5484	2.1673	74.2759	41.9811	BLOQ	10.5048	BLOQ	8.26145	15.3952	39.3118	17.8304	28.0154	BLOQ	BLOQ	BLOQ	0.707209	7.20339	0.176537	5.61279	0.0306288	0.00816597	0.0745039	0.0402998	0.249583	29.9599	21.6593	21.808
6	2	Y12A	0.0946608	89.6327	2.26177	67.7781	27.9811	BLOQ	23.1569	BLOQ	7.37801	20.0853	42.6806	19.9144	16.5201	BLOQ	BLOQ	BLOQ	0.693064	7.30726	0.135603	4.36161	0.0243507	0.00755561	0.0510372	0.0258605	0.232987	22.3029	22.5339	21.5925
9	3	Y12A	0.107172	94.3612	2.11427	54.0969	30.5727	BLOQ	7.25444	BLOQ	4.18454	8.99079	24.5023	4.78615	13.9006	BLOQ	BLOQ	BLOQ	0.416655	4.59791	0.0919341	3.82142	0.0132139	0.00503351	0.108993	0.0291424	0.366453	12.6804	8.04899	14.7067
12	4	Y12A	0.0810437	86.7276	1.59348	38.7275	36.0346	BLOQ	6.51879	BLOQ	4.20823	8.85742	29.4471	6.46307	14.9282	BLOQ	BLOQ	BLOQ	0.461956	4.86498	0.111055	2.03655	0.0124848	0.00445686	0.0622796	0.0111401	0.137855	17.537	9.44068	18.3452
15	5	Y12A	0.117591	37.1834	0.461932	54.4655	34.4436	BLOQ	5.77111	BLOQ	5.25892	13.9818	16.3516	9.47255	21.9353	BLOQ	BLOQ	BLOQ	0.494097	5.55447	0.179974	3.07901	0.015504	0.00608461	0.0192748	0.0151799	0.209209	29.9928	12.4942	21.3446
