# Supplementary material for: IMPDH2 filaments protect from neurodegeneration in AMPD2 deficiency
Source: EMBO Rep. 2024 Jul 29;25(9):16. doi: 10.1038/s44319-024-00218-2 (PMC11387764; doi:10.1038/s44319-024-00218-2)
Supplement: Supplementary file 6 — Source data Fig. 1 [file 44319_2024_218_MOESM6_ESM.zip]

Archive with 56 entries (50 files):
- Figure 1/
- __MACOSX/._Figure 1
- Figure 1/._.DS_Store
- __MACOSX/Figure 1/._._.DS_Store
- Figure 1/.DS_Store
- __MACOSX/Figure 1/._.DS_Store
- Figure 1/1E/
- __MACOSX/Figure 1/._1E
- Figure 1/1D/
- __MACOSX/Figure 1/._1D
- Figure 1/1C/
- __MACOSX/Figure 1/._1C
- Figure 1/1E/._.DS_Store
- __MACOSX/Figure 1/1E/._._.DS_Store
- Figure 1/1E/.DS_Store
- __MACOSX/Figure 1/1E/._.DS_Store
- Figure 1/1E/Ctrl/
- __MACOSX/Figure 1/1E/._Ctrl
- Figure 1/1E/dKO/
- __MACOSX/Figure 1/1E/._dKO
- Figure 1/1E/._Measurements and Statics.xlsx
- __MACOSX/Figure 1/1E/._._Measurements and Statics.xlsx
- Figure 1/1E/Measurements and Statics.xlsx
- __MACOSX/Figure 1/1E/._Measurements and Statics.xlsx
- Figure 1/1D/._.DS_Store
- __MACOSX/Figure 1/1D/._._.DS_Store
- Figure 1/1D/._Measurements and Statics.xlsx
- __MACOSX/Figure 1/1D/._._Measurements and Statics.xlsx
- Figure 1/1D/Measurements and Statics.xlsx
- __MACOSX/Figure 1/1D/._Measurements and Statics.xlsx
- Figure 1/1C/Untitled.tiff
- __MACOSX/Figure 1/1C/._Untitled.tiff
- Figure 1/1E/Ctrl/609 Het, Nissl_609 Het, Hip 5x-III_ch00.tif
- __MACOSX/Figure 1/1E/Ctrl/._609 Het, Nissl_609 Het, Hip 5x-III_ch00.tif
- Figure 1/1E/Ctrl/609 Het, Nissl_609 Het, CA3 10x-I_ch00.tif
- __MACOSX/Figure 1/1E/Ctrl/._609 Het, Nissl_609 Het, CA3 10x-I_ch00.tif
- Figure 1/1E/Ctrl/609 Het, Nissl_609 Het,  DG 40x-III_ch00.tif
- __MACOSX/Figure 1/1E/Ctrl/._609 Het, Nissl_609 Het,  DG 40x-III_ch00.tif
- Figure 1/1E/Ctrl/._609 Het, Nissl_609 Het, 1,25x_ch00.tif
- __MACOSX/Figure 1/1E/Ctrl/._._609 Het, Nissl_609 Het, 1,25x_ch00.tif
- Figure 1/1E/Ctrl/609 Het, Nissl_609 Het, 1,25x_ch00.tif
- __MACOSX/Figure 1/1E/Ctrl/._609 Het, Nissl_609 Het, 1,25x_ch00.tif
- Figure 1/1E/dKO/._Nissl_614dKO, Hip 5x_ch00.tif
- __MACOSX/Figure 1/1E/dKO/._._Nissl_614dKO, Hip 5x_ch00.tif
- Figure 1/1E/dKO/Nissl_614dKO, Hip 5x_ch00.tif
- __MACOSX/Figure 1/1E/dKO/._Nissl_614dKO, Hip 5x_ch00.tif
- Figure 1/1E/dKO/._Nissl_614dKO, DG 40x-I_ch00.tif
- __MACOSX/Figure 1/1E/dKO/._._Nissl_614dKO, DG 40x-I_ch00.tif
- Figure 1/1E/dKO/Nissl_614dKO, CA3 10x-V_ch00.tif
- __MACOSX/Figure 1/1E/dKO/._Nissl_614dKO, CA3 10x-V_ch00.tif
- Figure 1/1E/dKO/Nissl_614dKO, 1,25x_ch00.tif
- __MACOSX/Figure 1/1E/dKO/._Nissl_614dKO, 1,25x_ch00.tif
- Figure 1/1E/dKO/Nissl_614dKO, DG 40x-I_ch00.tif
- __MACOSX/Figure 1/1E/dKO/._Nissl_614dKO, DG 40x-I_ch00.tif
- Figure 1/1E/dKO/._Nissl_614dKO, 1,25x_ch00.tif
- __MACOSX/Figure 1/1E/dKO/._._Nissl_614dKO, 1,25x_ch00.tif
