# Supplementary material for: IMPDH2 filaments protect from neurodegeneration in AMPD2 deficiency
Source: EMBO Rep. 2024 Jul 29;25(9):16. doi: 10.1038/s44319-024-00218-2 (PMC11387764; doi:10.1038/s44319-024-00218-2)
Supplement: Supplementary file 7 — Source data Fig. 2 [file 44319_2024_218_MOESM7_ESM.zip]

Archive with 152 entries (140 files):
- Figure 2/
- __MACOSX/._Figure 2
- Figure 2/._.DS_Store
- __MACOSX/Figure 2/._._.DS_Store
- Figure 2/.DS_Store
- __MACOSX/Figure 2/._.DS_Store
- Figure 2/2A/
- __MACOSX/Figure 2/._2A
- Figure 2/2F/
- __MACOSX/Figure 2/._2F
- Figure 2/2C/
- __MACOSX/Figure 2/._2C
- Figure 2/2D/
- __MACOSX/Figure 2/._2D
- Figure 2/2E/
- __MACOSX/Figure 2/._2E
- Figure 2/2B/
- __MACOSX/Figure 2/._2B
- Figure 2/2A/._Measurements and Statics.xlsx
- __MACOSX/Figure 2/2A/._._Measurements and Statics.xlsx
- Figure 2/2A/Measurements and Statics.xlsx
- __MACOSX/Figure 2/2A/._Measurements and Statics.xlsx
- Figure 2/2F/._.DS_Store
- __MACOSX/Figure 2/2F/._._.DS_Store
- Figure 2/2F/Hip/
- __MACOSX/Figure 2/2F/._Hip
- Figure 2/2F/._Measurements and Statics.xlsx
- __MACOSX/Figure 2/2F/._._Measurements and Statics.xlsx
- Figure 2/2F/Measurements and Statics.xlsx
- __MACOSX/Figure 2/2F/._Measurements and Statics.xlsx
- Figure 2/2F/Ctx/
- __MACOSX/Figure 2/2F/._Ctx
- Figure 2/2F/Cb/
- __MACOSX/Figure 2/2F/._Cb
- Figure 2/2C/._Measurements and Statics.xlsx
- __MACOSX/Figure 2/2C/._._Measurements and Statics.xlsx
- Figure 2/2C/Measurements and Statics.xlsx
- __MACOSX/Figure 2/2C/._Measurements and Statics.xlsx
- Figure 2/2D/._Measurements and Statics.xlsx
- __MACOSX/Figure 2/2D/._._Measurements and Statics.xlsx
- Figure 2/2D/Measurements and Statics.xlsx
- __MACOSX/Figure 2/2D/._Measurements and Statics.xlsx
- Figure 2/2D/._WB 2D.tif
- __MACOSX/Figure 2/2D/._._WB 2D.tif
- Figure 2/2D/WB 2D.tif
- __MACOSX/Figure 2/2D/._WB 2D.tif
- Figure 2/2E/._.DS_Store
- __MACOSX/Figure 2/2E/._._.DS_Store
- Figure 2/2E/Ctrl/
- __MACOSX/Figure 2/2E/._Ctrl
- Figure 2/2E/dKO/
- __MACOSX/Figure 2/2E/._dKO
- Figure 2/2B/._Measurements and Statics.xlsx
- __MACOSX/Figure 2/2B/._._Measurements and Statics.xlsx
- Figure 2/2B/Measurements and Statics.xlsx
- __MACOSX/Figure 2/2B/._Measurements and Statics.xlsx
- Figure 2/2F/Hip/._dKO, S2 CA2-3, GFAP488-G, IMPDH555-R, NeuN633-W, ZS 40xZF2-II_ch02.tif
- __MACOSX/Figure 2/2F/Hip/._._dKO, S2 CA2-3, GFAP488-G, IMPDH555-R, NeuN633-W, ZS 40xZF2-II_ch02.tif
- Figure 2/2F/Hip/._dKO, S2 CA2-3, GFAP488-G, IMPDH555-R, NeuN633-W, ZS 40xZF2-II_ch03.tif
- __MACOSX/Figure 2/2F/Hip/._._dKO, S2 CA2-3, GFAP488-G, IMPDH555-R, NeuN633-W, ZS 40xZF2-II_ch03.tif
- Figure 2/2F/Hip/._.DS_Store
- __MACOSX/Figure 2/2F/Hip/._._.DS_Store
- Figure 2/2F/Hip/._dKO, S2 CA2-3, GFAP488-G, IMPDH555-R, NeuN633-W, ZS 40xZF2-II_ch00.tif
- __MACOSX/Figure 2/2F/Hip/._._dKO, S2 CA2-3, GFAP488-G, IMPDH555-R, NeuN633-W, ZS 40xZF2-II_ch00.tif
- Figure 2/2F/Hip/Het, S2 CA2-3, GFAP488-G, IMPDH555-R, NeuN633-W, ZS 40xZF2-I_ch00.tif
- __MACOSX/Figure 2/2F/Hip/._Het, S2 CA2-3, GFAP488-G, IMPDH555-R, NeuN633-W, ZS 40xZF2-I_ch00.tif
- Figure 2/2F/Hip/Het, S2 CA2-3, GFAP488-G, IMPDH555-R, NeuN633-W, ZS 40xZF2-I_ch03.tif
- __MACOSX/Figure 2/2F/Hip/._Het, S2 CA2-3, GFAP488-G, IMPDH555-R, NeuN633-W, ZS 40xZF2-I_ch03.tif
- Figure 2/2F/Hip/Het, S2 CA2-3, GFAP488-G, IMPDH555-R, NeuN633-W, ZS 40xZF2-I_ch02.tif
- __MACOSX/Figure 2/2F/Hip/._Het, S2 CA2-3, GFAP488-G, IMPDH555-R, NeuN633-W, ZS 40xZF2-I_ch02.tif
- Figure 2/2F/Hip/dKO, S2 CA2-3, GFAP488-G, IMPDH555-R, NeuN633-W, ZS 40xZF2-II_ch02.tif
- __MACOSX/Figure 2/2F/Hip/._dKO, S2 CA2-3, GFAP488-G, IMPDH555-R, NeuN633-W, ZS 40xZF2-II_ch02.tif
- Figure 2/2F/Hip/._Het, S2 CA2-3, GFAP488-G, IMPDH555-R, NeuN633-W, ZS 40xZF2-I_ch00.tif
- __MACOSX/Figure 2/2F/Hip/._._Het, S2 CA2-3, GFAP488-G, IMPDH555-R, NeuN633-W, ZS 40xZF2-I_ch00.tif
- Figure 2/2F/Hip/dKO, S2 CA2-3, GFAP488-G, IMPDH555-R, NeuN633-W, ZS 40xZF2-II_ch03.tif
- __MACOSX/Figure 2/2F/Hip/._dKO, S2 CA2-3, GFAP488-G, IMPDH555-R, NeuN633-W, ZS 40xZF2-II_ch03.tif
- Figure 2/2F/Hip/._Het, S2 CA2-3, GFAP488-G, IMPDH555-R, NeuN633-W, ZS 40xZF2-I_ch03.tif
- __MACOSX/Figure 2/2F/Hip/._._Het, S2 CA2-3, GFAP488-G, IMPDH555-R, NeuN633-W, ZS 40xZF2-I_ch03.tif
- Figure 2/2F/Hip/._Het, S2 CA2-3, GFAP488-G, IMPDH555-R, NeuN633-W, ZS 40xZF2-I_ch02.tif
- __MACOSX/Figure 2/2F/Hip/._._Het, S2 CA2-3, GFAP488-G, IMPDH555-R, NeuN633-W, ZS 40xZF2-I_ch02.tif
- Figure 2/2F/Hip/dKO, S2 CA2-3, GFAP488-G, IMPDH555-R, NeuN633-W, ZS 40xZF2-II_ch00.tif
- __MACOSX/Figure 2/2F/Hip/._dKO, S2 CA2-3, GFAP488-G, IMPDH555-R, NeuN633-W, ZS 40xZF2-II_ch00.tif
- Figure 2/2F/Ctx/dKO, S2 Cortex, GFAP488-G, IMPDH555-R, NeuN633-W, ZS 40xZF2-II_ch03.tif
- __MACOSX/Figure 2/2F/Ctx/._dKO, S2 Cortex, GFAP488-G, IMPDH555-R, NeuN633-W, ZS 40xZF2-II_ch03.tif
- Figure 2/2F/Ctx/._.DS_Store
- __MACOSX/Figure 2/2F/Ctx/._._.DS_Store
- Figure 2/2F/Ctx/dKO, S2 Cortex, GFAP488-G, IMPDH555-R, NeuN633-W, ZS 40xZF2-II_ch02.tif
- __MACOSX/Figure 2/2F/Ctx/._dKO, S2 Cortex, GFAP488-G, IMPDH555-R, NeuN633-W, ZS 40xZF2-II_ch02.tif
- Figure 2/2F/Ctx/dKO, S2 Cortex, GFAP488-G, IMPDH555-R, NeuN633-W, ZS 40xZF2-II_ch00.tif
- __MACOSX/Figure 2/2F/Ctx/._dKO, S2 Cortex, GFAP488-G, IMPDH555-R, NeuN633-W, ZS 40xZF2-II_ch00.tif
- Figure 2/2F/Ctx/._Het, S2 Cortex, GFAP488-G, IMPDH555-R, NeuN633-W, ZS 40xZF2,5-I_ch00.tif
- __MACOSX/Figure 2/2F/Ctx/._._Het, S2 Cortex, GFAP488-G, IMPDH555-R, NeuN633-W, ZS 40xZF2,5-I_ch00.tif
- Figure 2/2F/Ctx/._Het, S2 Cortex, GFAP488-G, IMPDH555-R, NeuN633-W, ZS 40xZF2,5-I_ch03.tif
- __MACOSX/Figure 2/2F/Ctx/._._Het, S2 Cortex, GFAP488-G, IMPDH555-R, NeuN633-W, ZS 40xZF2,5-I_ch03.tif
- Figure 2/2F/Ctx/._Het, S2 Cortex, GFAP488-G, IMPDH555-R, NeuN633-W, ZS 40xZF2,5-I_ch02.tif
- __MACOSX/Figure 2/2F/Ctx/._._Het, S2 Cortex, GFAP488-G, IMPDH555-R, NeuN633-W, ZS 40xZF2,5-I_ch02.tif
- Figure 2/2F/Ctx/._dKO, S2 Cortex, GFAP488-G, IMPDH555-R, NeuN633-W, ZS 40xZF2-II_ch02.tif
- __MACOSX/Figure 2/2F/Ctx/._._dKO, S2 Cortex, GFAP488-G, IMPDH555-R, NeuN633-W, ZS 40xZF2-II_ch02.tif
- Figure 2/2F/Ctx/._dKO, S2 Cortex, GFAP488-G, IMPDH555-R, NeuN633-W, ZS 40xZF2-II_ch03.tif
- __MACOSX/Figure 2/2F/Ctx/._._dKO, S2 Cortex, GFAP488-G, IMPDH555-R, NeuN633-W, ZS 40xZF2-II_ch03.tif
- Figure 2/2F/Ctx/._dKO, S2 Cortex, GFAP488-G, IMPDH555-R, NeuN633-W, ZS 40xZF2-II_ch00.tif
- __MACOSX/Figure 2/2F/Ctx/._._dKO, S2 Cortex, GFAP488-G, IMPDH555-R, NeuN633-W, ZS 40xZF2-II_ch00.tif
- Figure 2/2F/Ctx/Het, S2 Cortex, GFAP488-G, IMPDH555-R, NeuN633-W, ZS 40xZF2,5-I_ch00.tif
- __MACOSX/Figure 2/2F/Ctx/._Het, S2 Cortex, GFAP488-G, IMPDH555-R, NeuN633-W, ZS 40xZF2,5-I_ch00.tif
- Figure 2/2F/Ctx/Het, S2 Cortex, GFAP488-G, IMPDH555-R, NeuN633-W, ZS 40xZF2,5-I_ch02.tif
- __MACOSX/Figure 2/2F/Ctx/._Het, S2 Cortex, GFAP488-G, IMPDH555-R, NeuN633-W, ZS 40xZF2,5-I_ch02.tif
- Figure 2/2F/Ctx/Het, S2 Cortex, GFAP488-G, IMPDH555-R, NeuN633-W, ZS 40xZF2,5-I_ch03.tif
- __MACOSX/Figure 2/2F/Ctx/._Het, S2 Cortex, GFAP488-G, IMPDH555-R, NeuN633-W, ZS 40xZF2,5-I_ch03.tif
- Figure 2/2F/Cb/._.DS_Store
- __MACOSX/Figure 2/2F/Cb/._._.DS_Store
- Figure 2/2F/Cb/._dKO, CB L3, NeuN488-G, IMPDH555-R, Ki633-W, ZS 40xZF1_ch02.tif
- __MACOSX/Figure 2/2F/Cb/._._dKO, CB L3, NeuN488-G, IMPDH555-R, Ki633-W, ZS 40xZF1_ch02.tif
- Figure 2/2F/Cb/._dKO, CB L3, NeuN488-G, IMPDH555-R, Ki633-W, ZS 40xZF1_ch01.tif
- __MACOSX/Figure 2/2F/Cb/._._dKO, CB L3, NeuN488-G, IMPDH555-R, Ki633-W, ZS 40xZF1_ch01.tif
- Figure 2/2F/Cb/._dKO, CB L3, NeuN488-G, IMPDH555-R, Ki633-W, ZS 40xZF1_ch00.tif
- __MACOSX/Figure 2/2F/Cb/._._dKO, CB L3, NeuN488-G, IMPDH555-R, Ki633-W, ZS 40xZF1_ch00.tif
- Figure 2/2F/Cb/._Het, CB No1 L3, NeuN488-G, IMPDH555-R, Ki633-W, ZS 40xZF1-II_ch00.tif
- __MACOSX/Figure 2/2F/Cb/._._Het, CB No1 L3, NeuN488-G, IMPDH555-R, Ki633-W, ZS 40xZF1-II_ch00.tif
- Figure 2/2F/Cb/._Het, CB No1 L3, NeuN488-G, IMPDH555-R, Ki633-W, ZS 40xZF1-II_ch01.tif
- __MACOSX/Figure 2/2F/Cb/._._Het, CB No1 L3, NeuN488-G, IMPDH555-R, Ki633-W, ZS 40xZF1-II_ch01.tif
- Figure 2/2F/Cb/._Het, CB No1 L3, NeuN488-G, IMPDH555-R, Ki633-W, ZS 40xZF1-II_ch02.tif
- __MACOSX/Figure 2/2F/Cb/._._Het, CB No1 L3, NeuN488-G, IMPDH555-R, Ki633-W, ZS 40xZF1-II_ch02.tif
- Figure 2/2F/Cb/dKO, CB L3, NeuN488-G, IMPDH555-R, Ki633-W, ZS 40xZF1_ch01.tif
- __MACOSX/Figure 2/2F/Cb/._dKO, CB L3, NeuN488-G, IMPDH555-R, Ki633-W, ZS 40xZF1_ch01.tif
- Figure 2/2F/Cb/dKO, CB L3, NeuN488-G, IMPDH555-R, Ki633-W, ZS 40xZF1_ch00.tif
- __MACOSX/Figure 2/2F/Cb/._dKO, CB L3, NeuN488-G, IMPDH555-R, Ki633-W, ZS 40xZF1_ch00.tif
- Figure 2/2F/Cb/dKO, CB L3, NeuN488-G, IMPDH555-R, Ki633-W, ZS 40xZF1_ch02.tif
- __MACOSX/Figure 2/2F/Cb/._dKO, CB L3, NeuN488-G, IMPDH555-R, Ki633-W, ZS 40xZF1_ch02.tif
- Figure 2/2F/Cb/Het, CB No1 L3, NeuN488-G, IMPDH555-R, Ki633-W, ZS 40xZF1-II_ch00.tif
- __MACOSX/Figure 2/2F/Cb/._Het, CB No1 L3, NeuN488-G, IMPDH555-R, Ki633-W, ZS 40xZF1-II_ch00.tif
- Figure 2/2F/Cb/Het, CB No1 L3, NeuN488-G, IMPDH555-R, Ki633-W, ZS 40xZF1-II_ch01.tif
- __MACOSX/Figure 2/2F/Cb/._Het, CB No1 L3, NeuN488-G, IMPDH555-R, Ki633-W, ZS 40xZF1-II_ch01.tif
- Figure 2/2F/Cb/Het, CB No1 L3, NeuN488-G, IMPDH555-R, Ki633-W, ZS 40xZF1-II_ch02.tif
- __MACOSX/Figure 2/2F/Cb/._Het, CB No1 L3, NeuN488-G, IMPDH555-R, Ki633-W, ZS 40xZF1-II_ch02.tif
- Figure 2/2E/Ctrl/TileScan 001_A161p19 Het-KO, S1, GFAP488-G, IMPDH555-R, NeuN633-W, ZS 40xZF075-I_ch02.tif
- __MACOSX/Figure 2/2E/Ctrl/._TileScan 001_A161p19 Het-KO, S1, GFAP488-G, IMPDH555-R, NeuN633-W, ZS 40xZF075-I_ch02.tif
- Figure 2/2E/Ctrl/TileScan 002_598Het, Cb, CD68 488G, Casp7 555R, IMPDH2 633W, TS ZS 20X-1_ch02.tif
- __MACOSX/Figure 2/2E/Ctrl/._TileScan 002_598Het, Cb, CD68 488G, Casp7 555R, IMPDH2 633W, TS ZS 20X-1_ch02.tif
- Figure 2/2E/Ctrl/._TileScan 002_598Het, Cb, CD68 488G, Casp7 555R, IMPDH2 633W, TS ZS 20X-1_ch02.tif
- __MACOSX/Figure 2/2E/Ctrl/._._TileScan 002_598Het, Cb, CD68 488G, Casp7 555R, IMPDH2 633W, TS ZS 20X-1_ch02.tif
- Figure 2/2E/Ctrl/._TileScan 001_A161p19 Het-KO, S1, GFAP488-G, IMPDH555-R, NeuN633-W, ZS 40xZF075-I_ch02.tif
- __MACOSX/Figure 2/2E/Ctrl/._._TileScan 001_A161p19 Het-KO, S1, GFAP488-G, IMPDH555-R, NeuN633-W, ZS 40xZF075-I_ch02.tif
- Figure 2/2E/dKO/._.DS_Store
- __MACOSX/Figure 2/2E/dKO/._._.DS_Store
- Figure 2/2E/dKO/TileScan 001_614dKO, Cb, CD68 488G, Casp7 555R, IMPDH2 633W, TS ZS 20X-1_ch02.tif
- __MACOSX/Figure 2/2E/dKO/._TileScan 001_614dKO, Cb, CD68 488G, Casp7 555R, IMPDH2 633W, TS ZS 20X-1_ch02.tif
- Figure 2/2E/dKO/._TileScan 001_A162p19dKO, S2, GFAP488-G, IMPDH555-R, NeuN633-W, TS-ZS 40xZF075-II_ch02.tif
- __MACOSX/Figure 2/2E/dKO/._._TileScan 001_A162p19dKO, S2, GFAP488-G, IMPDH555-R, NeuN633-W, TS-ZS 40xZF075-II_ch02.tif
- Figure 2/2E/dKO/TileScan 001_A162p19dKO, S2, GFAP488-G, IMPDH555-R, NeuN633-W, TS-ZS 40xZF075-II_ch02.tif
- __MACOSX/Figure 2/2E/dKO/._TileScan 001_A162p19dKO, S2, GFAP488-G, IMPDH555-R, NeuN633-W, TS-ZS 40xZF075-II_ch02.tif
- Figure 2/2E/dKO/._TileScan 001_614dKO, Cb, CD68 488G, Casp7 555R, IMPDH2 633W, TS ZS 20X-1_ch02.tif
- __MACOSX/Figure 2/2E/dKO/._._TileScan 001_614dKO, Cb, CD68 488G, Casp7 555R, IMPDH2 633W, TS ZS 20X-1_ch02.tif
