# Supplementary material for: IMPDH2 filaments protect from neurodegeneration in AMPD2 deficiency
Source: EMBO Rep. 2024 Jul 29;25(9):16. doi: 10.1038/s44319-024-00218-2 (PMC11387764; doi:10.1038/s44319-024-00218-2)
Supplement: Supplementary file 8 — Source data Fig. 3 [file 44319_2024_218_MOESM8_ESM.zip]

Archive with 14 entries (12 files):
- Figure 3/
- __MACOSX/._Figure 3
- Figure 3/3E/
- __MACOSX/Figure 3/._3E
- Figure 3/._.DS_Store
- __MACOSX/Figure 3/._._.DS_Store
- Figure 3/3E/._Measurements and Statics.xlsx
- __MACOSX/Figure 3/3E/._._Measurements and Statics.xlsx
- Figure 3/3E/Measurements and Statics.xlsx
- __MACOSX/Figure 3/3E/._Measurements and Statics.xlsx
- Figure 3/3E/WB 3E.tif
- __MACOSX/Figure 3/3E/._WB 3E.tif
- Figure 3/3E/._WB 3E.tif
- __MACOSX/Figure 3/3E/._._WB 3E.tif
