# Supplementary material for: IMPDH2 filaments protect from neurodegeneration in AMPD2 deficiency
Source: EMBO Rep. 2024 Jul 29;25(9):16. doi: 10.1038/s44319-024-00218-2 (PMC11387764; doi:10.1038/s44319-024-00218-2)
Supplement: Supplementary file 9 — Source data Fig. 4 [file 44319_2024_218_MOESM9_ESM.zip]

Archive with 186 entries (177 files):
- Figure 4/
- __MACOSX/._Figure 4
- Figure 4/._.DS_Store
- __MACOSX/Figure 4/._._.DS_Store
- Figure 4/4B/
- __MACOSX/Figure 4/._4B
- Figure 4/4C/
- __MACOSX/Figure 4/._4C
- Figure 4/4A/
- __MACOSX/Figure 4/._4A
- Figure 4/4B/._.DS_Store
- __MACOSX/Figure 4/4B/._._.DS_Store
- Figure 4/4B/dKO DG/
- __MACOSX/Figure 4/4B/._dKO DG
- Figure 4/4B/dKO CA1/
- __MACOSX/Figure 4/4B/._dKO CA1
- Figure 4/4C/._.DS_Store
- __MACOSX/Figure 4/4C/._._.DS_Store
- Figure 4/4C/p10/
- __MACOSX/Figure 4/4C/._p10
- Figure 4/4C/p20/
- __MACOSX/Figure 4/4C/._p20
- Figure 4/4C/._Measurements and Statics.xlsx
- __MACOSX/Figure 4/4C/._._Measurements and Statics.xlsx
- Figure 4/4C/p15/
- __MACOSX/Figure 4/4C/._p15
- Figure 4/4C/Measurements and Statics.xlsx
- __MACOSX/Figure 4/4C/._Measurements and Statics.xlsx
- Figure 4/4A/._.DS_Store
- __MACOSX/Figure 4/4A/._._.DS_Store
- Figure 4/4A/TileScan 002_Het, CD68 488G, IMPDH2 555R, NEUN 633W, TS ZS 20X ZFI-II_ch01.tif
- __MACOSX/Figure 4/4A/._TileScan 002_Het, CD68 488G, IMPDH2 555R, NEUN 633W, TS ZS 20X ZFI-II_ch01.tif
- Figure 4/4A/._TileScan 001_dKO, CD68 488G, IMPDH2 555R, NEUN 633W, TS ZS 20X ZF1_ch01.tif
- __MACOSX/Figure 4/4A/._._TileScan 001_dKO, CD68 488G, IMPDH2 555R, NEUN 633W, TS ZS 20X ZF1_ch01.tif
- Figure 4/4A/TileScan 001_dKO, CD68 488G, IMPDH2 555R, NEUN 633W, TS ZS 20X ZF1_ch01.tif
- __MACOSX/Figure 4/4A/._TileScan 001_dKO, CD68 488G, IMPDH2 555R, NEUN 633W, TS ZS 20X ZF1_ch01.tif
- Figure 4/4A/._TileScan 002_Het, CD68 488G, IMPDH2 555R, NEUN 633W, TS ZS 20X ZFI-II_ch01.tif
- __MACOSX/Figure 4/4A/._._TileScan 002_Het, CD68 488G, IMPDH2 555R, NEUN 633W, TS ZS 20X ZFI-II_ch01.tif
- Figure 4/4B/dKO DG/._.DS_Store
- __MACOSX/Figure 4/4B/dKO DG/._._.DS_Store
- Figure 4/4B/dKO DG/dKO, Hip, CD68 488G, Casp7 555R, IMPDH2 633W, ZS 63X-7_ch02.tif
- __MACOSX/Figure 4/4B/dKO DG/._dKO, Hip, CD68 488G, Casp7 555R, IMPDH2 633W, ZS 63X-7_ch02.tif
- Figure 4/4B/dKO DG/dKO, Hip, CD68 488G, Casp7 555R, IMPDH2 633W, ZS 63X-7_ch01.tif
- __MACOSX/Figure 4/4B/dKO DG/._dKO, Hip, CD68 488G, Casp7 555R, IMPDH2 633W, ZS 63X-7_ch01.tif
- Figure 4/4B/dKO DG/dKO, Hip, CD68 488G, Casp7 555R, IMPDH2 633W, ZS 63X-7_ch00.tif
- __MACOSX/Figure 4/4B/dKO DG/._dKO, Hip, CD68 488G, Casp7 555R, IMPDH2 633W, ZS 63X-7_ch00.tif
- Figure 4/4B/dKO DG/._dKO, Hip, CD68 488G, Casp7 555R, IMPDH2 633W, ZS 63X-9_ch00.tif
- __MACOSX/Figure 4/4B/dKO DG/._._dKO, Hip, CD68 488G, Casp7 555R, IMPDH2 633W, ZS 63X-9_ch00.tif
- Figure 4/4B/dKO DG/._dKO, Hip, CD68 488G, Casp7 555R, IMPDH2 633W, ZS 63X-9_ch01.tif
- __MACOSX/Figure 4/4B/dKO DG/._._dKO, Hip, CD68 488G, Casp7 555R, IMPDH2 633W, ZS 63X-9_ch01.tif
- Figure 4/4B/dKO DG/._dKO, Hip, CD68 488G, Casp7 555R, IMPDH2 633W, ZS 63X-9_ch02.tif
- __MACOSX/Figure 4/4B/dKO DG/._._dKO, Hip, CD68 488G, Casp7 555R, IMPDH2 633W, ZS 63X-9_ch02.tif
- Figure 4/4B/dKO DG/._dKO, Hip, CD68 488G, Casp7 555R, IMPDH2 633W, ZS 63X-7_ch00.tif
- __MACOSX/Figure 4/4B/dKO DG/._._dKO, Hip, CD68 488G, Casp7 555R, IMPDH2 633W, ZS 63X-7_ch00.tif
- Figure 4/4B/dKO DG/._dKO, Hip, CD68 488G, Casp7 555R, IMPDH2 633W, ZS 63X-7_ch01.tif
- __MACOSX/Figure 4/4B/dKO DG/._._dKO, Hip, CD68 488G, Casp7 555R, IMPDH2 633W, ZS 63X-7_ch01.tif
- Figure 4/4B/dKO DG/._dKO, Hip, CD68 488G, Casp7 555R, IMPDH2 633W, ZS 63X-7_ch02.tif
- __MACOSX/Figure 4/4B/dKO DG/._._dKO, Hip, CD68 488G, Casp7 555R, IMPDH2 633W, ZS 63X-7_ch02.tif
- Figure 4/4B/dKO DG/dKO, Hip, CD68 488G, Casp7 555R, IMPDH2 633W, ZS 63X-9_ch02.tif
- __MACOSX/Figure 4/4B/dKO DG/._dKO, Hip, CD68 488G, Casp7 555R, IMPDH2 633W, ZS 63X-9_ch02.tif
- Figure 4/4B/dKO DG/dKO, Hip, CD68 488G, Casp7 555R, IMPDH2 633W, ZS 63X-9_ch01.tif
- __MACOSX/Figure 4/4B/dKO DG/._dKO, Hip, CD68 488G, Casp7 555R, IMPDH2 633W, ZS 63X-9_ch01.tif
- Figure 4/4B/dKO DG/dKO, Hip, CD68 488G, Casp7 555R, IMPDH2 633W, ZS 63X-9_ch00.tif
- __MACOSX/Figure 4/4B/dKO DG/._dKO, Hip, CD68 488G, Casp7 555R, IMPDH2 633W, ZS 63X-9_ch00.tif
- Figure 4/4B/dKO CA1/dKO, Hip, CD68 488G, Casp7 555R, IMPDH2 633W, ZS 63X-1_ch02.tif
- __MACOSX/Figure 4/4B/dKO CA1/._dKO, Hip, CD68 488G, Casp7 555R, IMPDH2 633W, ZS 63X-1_ch02.tif
- Figure 4/4B/dKO CA1/._dKO, Hip, CD68 488G, Casp7 555R, IMPDH2 633W, ZS 63X-2_ch02.tif
- __MACOSX/Figure 4/4B/dKO CA1/._._dKO, Hip, CD68 488G, Casp7 555R, IMPDH2 633W, ZS 63X-2_ch02.tif
- Figure 4/4B/dKO CA1/dKO, Hip, CD68 488G, Casp7 555R, IMPDH2 633W, ZS 63X-1_ch01.tif
- __MACOSX/Figure 4/4B/dKO CA1/._dKO, Hip, CD68 488G, Casp7 555R, IMPDH2 633W, ZS 63X-1_ch01.tif
- Figure 4/4B/dKO CA1/._dKO, Hip, CD68 488G, Casp7 555R, IMPDH2 633W, ZS 63X-2_ch00.tif
- __MACOSX/Figure 4/4B/dKO CA1/._._dKO, Hip, CD68 488G, Casp7 555R, IMPDH2 633W, ZS 63X-2_ch00.tif
- Figure 4/4B/dKO CA1/._dKO, Hip, CD68 488G, Casp7 555R, IMPDH2 633W, ZS 63X-2_ch01.tif
- __MACOSX/Figure 4/4B/dKO CA1/._._dKO, Hip, CD68 488G, Casp7 555R, IMPDH2 633W, ZS 63X-2_ch01.tif
- Figure 4/4B/dKO CA1/dKO, Hip, CD68 488G, Casp7 555R, IMPDH2 633W, ZS 63X-1_ch00.tif
- __MACOSX/Figure 4/4B/dKO CA1/._dKO, Hip, CD68 488G, Casp7 555R, IMPDH2 633W, ZS 63X-1_ch00.tif
- Figure 4/4B/dKO CA1/dKO, Hip, CD68 488G, Casp7 555R, IMPDH2 633W, ZS 63X-2_ch01.tif
- __MACOSX/Figure 4/4B/dKO CA1/._dKO, Hip, CD68 488G, Casp7 555R, IMPDH2 633W, ZS 63X-2_ch01.tif
- Figure 4/4B/dKO CA1/._dKO, Hip, CD68 488G, Casp7 555R, IMPDH2 633W, ZS 63X-1_ch00.tif
- __MACOSX/Figure 4/4B/dKO CA1/._._dKO, Hip, CD68 488G, Casp7 555R, IMPDH2 633W, ZS 63X-1_ch00.tif
- Figure 4/4B/dKO CA1/._dKO, Hip, CD68 488G, Casp7 555R, IMPDH2 633W, ZS 63X-1_ch01.tif
- __MACOSX/Figure 4/4B/dKO CA1/._._dKO, Hip, CD68 488G, Casp7 555R, IMPDH2 633W, ZS 63X-1_ch01.tif
- Figure 4/4B/dKO CA1/dKO, Hip, CD68 488G, Casp7 555R, IMPDH2 633W, ZS 63X-2_ch00.tif
- __MACOSX/Figure 4/4B/dKO CA1/._dKO, Hip, CD68 488G, Casp7 555R, IMPDH2 633W, ZS 63X-2_ch00.tif
- Figure 4/4B/dKO CA1/dKO, Hip, CD68 488G, Casp7 555R, IMPDH2 633W, ZS 63X-2_ch02.tif
- __MACOSX/Figure 4/4B/dKO CA1/._dKO, Hip, CD68 488G, Casp7 555R, IMPDH2 633W, ZS 63X-2_ch02.tif
- Figure 4/4B/dKO CA1/._dKO, Hip, CD68 488G, Casp7 555R, IMPDH2 633W, ZS 63X-1_ch02.tif
- __MACOSX/Figure 4/4B/dKO CA1/._._dKO, Hip, CD68 488G, Casp7 555R, IMPDH2 633W, ZS 63X-1_ch02.tif
- Figure 4/4C/p10/._TileScan 001_TileScan_001_dKO p10 898, IMPDH2 488W, NEUN 568G, ZS 63X-1A_ch00.tif
- __MACOSX/Figure 4/4C/p10/._._TileScan 001_TileScan_001_dKO p10 898, IMPDH2 488W, NEUN 568G, ZS 63X-1A_ch00.tif
- Figure 4/4C/p10/._.DS_Store
- __MACOSX/Figure 4/4C/p10/._._.DS_Store
- Figure 4/4C/p10/._TileScan 001_TileScan_001_dKO p10 898, IMPDH2 488W, NEUN 568G, ZS 63X-1A_ch01.tif
- __MACOSX/Figure 4/4C/p10/._._TileScan 001_TileScan_001_dKO p10 898, IMPDH2 488W, NEUN 568G, ZS 63X-1A_ch01.tif
- Figure 4/4C/p10/._dKO 898_dKO p10 898, DG, IMPDH2 488W, NEUN 568G, ZS 63X-2E_ch00.tif
- __MACOSX/Figure 4/4C/p10/._._dKO 898_dKO p10 898, DG, IMPDH2 488W, NEUN 568G, ZS 63X-2E_ch00.tif
- Figure 4/4C/p10/._dKO 898_dKO p10 898, DG, IMPDH2 488W, NEUN 568G, ZS 63X-2E_ch01.tif
- __MACOSX/Figure 4/4C/p10/._._dKO 898_dKO p10 898, DG, IMPDH2 488W, NEUN 568G, ZS 63X-2E_ch01.tif
- Figure 4/4C/p10/dKO 898_dKO p10 898, DG, IMPDH2 488W, NEUN 568G, ZS 63X-2E_ch01.tif
- __MACOSX/Figure 4/4C/p10/._dKO 898_dKO p10 898, DG, IMPDH2 488W, NEUN 568G, ZS 63X-2E_ch01.tif
- Figure 4/4C/p10/dKO 898_dKO p10 898, DG, IMPDH2 488W, NEUN 568G, ZS 63X-2E_ch00.tif
- __MACOSX/Figure 4/4C/p10/._dKO 898_dKO p10 898, DG, IMPDH2 488W, NEUN 568G, ZS 63X-2E_ch00.tif
- Figure 4/4C/p10/._dKO 898_dKO p10 898, CA1, IMPDH2 488W, NEUN 568G, ZS 63X-1D_ch00.tif
- __MACOSX/Figure 4/4C/p10/._._dKO 898_dKO p10 898, CA1, IMPDH2 488W, NEUN 568G, ZS 63X-1D_ch00.tif
- Figure 4/4C/p10/._dKO 898_dKO p10 898, CA1, IMPDH2 488W, NEUN 568G, ZS 63X-1D_ch01.tif
- __MACOSX/Figure 4/4C/p10/._._dKO 898_dKO p10 898, CA1, IMPDH2 488W, NEUN 568G, ZS 63X-1D_ch01.tif
- Figure 4/4C/p10/._dKO 898_dKO p10 898, CA3, IMPDH2 488W, NEUN 568G, ZS 63X-2D_ch01.tif
- __MACOSX/Figure 4/4C/p10/._._dKO 898_dKO p10 898, CA3, IMPDH2 488W, NEUN 568G, ZS 63X-2D_ch01.tif
- Figure 4/4C/p10/._dKO 898_dKO p10 898, CA3, IMPDH2 488W, NEUN 568G, ZS 63X-2D_ch00.tif
- __MACOSX/Figure 4/4C/p10/._._dKO 898_dKO p10 898, CA3, IMPDH2 488W, NEUN 568G, ZS 63X-2D_ch00.tif
- Figure 4/4C/p10/dKO 898_dKO p10 898, CA1, IMPDH2 488W, NEUN 568G, ZS 63X-1D_ch00.tif
- __MACOSX/Figure 4/4C/p10/._dKO 898_dKO p10 898, CA1, IMPDH2 488W, NEUN 568G, ZS 63X-1D_ch00.tif
- Figure 4/4C/p10/dKO 898_dKO p10 898, CA1, IMPDH2 488W, NEUN 568G, ZS 63X-1D_ch01.tif
- __MACOSX/Figure 4/4C/p10/._dKO 898_dKO p10 898, CA1, IMPDH2 488W, NEUN 568G, ZS 63X-1D_ch01.tif
- Figure 4/4C/p10/dKO 898_dKO p10 898, CA3, IMPDH2 488W, NEUN 568G, ZS 63X-2D_ch01.tif
- __MACOSX/Figure 4/4C/p10/._dKO 898_dKO p10 898, CA3, IMPDH2 488W, NEUN 568G, ZS 63X-2D_ch01.tif
- Figure 4/4C/p10/TileScan 001_TileScan_001_dKO p10 898, IMPDH2 488W, NEUN 568G, ZS 63X-1A_ch01.tif
- __MACOSX/Figure 4/4C/p10/._TileScan 001_TileScan_001_dKO p10 898, IMPDH2 488W, NEUN 568G, ZS 63X-1A_ch01.tif
- Figure 4/4C/p10/TileScan 001_TileScan_001_dKO p10 898, IMPDH2 488W, NEUN 568G, ZS 63X-1A_ch00.tif
- __MACOSX/Figure 4/4C/p10/._TileScan 001_TileScan_001_dKO p10 898, IMPDH2 488W, NEUN 568G, ZS 63X-1A_ch00.tif
- Figure 4/4C/p10/dKO 898_dKO p10 898, CA3, IMPDH2 488W, NEUN 568G, ZS 63X-2D_ch00.tif
- __MACOSX/Figure 4/4C/p10/._dKO 898_dKO p10 898, CA3, IMPDH2 488W, NEUN 568G, ZS 63X-2D_ch00.tif
- Figure 4/4C/p20/._TileScan 002_TileScan_001_dKO p20 900, IMPDH2 488W, NEUN 568G, ZS 63X-1B_ch01.tif
- __MACOSX/Figure 4/4C/p20/._._TileScan 002_TileScan_001_dKO p20 900, IMPDH2 488W, NEUN 568G, ZS 63X-1B_ch01.tif
- Figure 4/4C/p20/._TileScan 002_TileScan_001_dKO p20 900, IMPDH2 488W, NEUN 568G, ZS 63X-1B_ch00.tif
- __MACOSX/Figure 4/4C/p20/._._TileScan 002_TileScan_001_dKO p20 900, IMPDH2 488W, NEUN 568G, ZS 63X-1B_ch00.tif
- Figure 4/4C/p20/._.DS_Store
- __MACOSX/Figure 4/4C/p20/._._.DS_Store
- Figure 4/4C/p20/._p20 dKO 900_dKO p20 900, CA3, IMPDH2 488W, NEUN 568G, ZS 63X-1C_ch01.tif
- __MACOSX/Figure 4/4C/p20/._._p20 dKO 900_dKO p20 900, CA3, IMPDH2 488W, NEUN 568G, ZS 63X-1C_ch01.tif
- Figure 4/4C/p20/._p20 dKO 900_dKO p20 900, CA3, IMPDH2 488W, NEUN 568G, ZS 63X-1C_ch00.tif
- __MACOSX/Figure 4/4C/p20/._._p20 dKO 900_dKO p20 900, CA3, IMPDH2 488W, NEUN 568G, ZS 63X-1C_ch00.tif
- Figure 4/4C/p20/p20 dKO 900_dKO p20 900, CA1, IMPDH2 488W, NEUN 568G, ZS 63X-1E_ch00.tif
- __MACOSX/Figure 4/4C/p20/._p20 dKO 900_dKO p20 900, CA1, IMPDH2 488W, NEUN 568G, ZS 63X-1E_ch00.tif
- Figure 4/4C/p20/p20 dKO 900_dKO p20 900, CA1, IMPDH2 488W, NEUN 568G, ZS 63X-1E_ch01.tif
- __MACOSX/Figure 4/4C/p20/._p20 dKO 900_dKO p20 900, CA1, IMPDH2 488W, NEUN 568G, ZS 63X-1E_ch01.tif
- Figure 4/4C/p20/p20 dKO 900_dKO p20 900, CA3, IMPDH2 488W, NEUN 568G, ZS 63X-1C_ch00.tif
- __MACOSX/Figure 4/4C/p20/._p20 dKO 900_dKO p20 900, CA3, IMPDH2 488W, NEUN 568G, ZS 63X-1C_ch00.tif
- Figure 4/4C/p20/p20 dKO 900_dKO p20 900, CA3, IMPDH2 488W, NEUN 568G, ZS 63X-1C_ch01.tif
- __MACOSX/Figure 4/4C/p20/._p20 dKO 900_dKO p20 900, CA3, IMPDH2 488W, NEUN 568G, ZS 63X-1C_ch01.tif
- Figure 4/4C/p20/._p20 dKO 900_dKO p20 900, CA1, IMPDH2 488W, NEUN 568G, ZS 63X-1E_ch01.tif
- __MACOSX/Figure 4/4C/p20/._._p20 dKO 900_dKO p20 900, CA1, IMPDH2 488W, NEUN 568G, ZS 63X-1E_ch01.tif
- Figure 4/4C/p20/._p20 dKO 900_dKO p20 900, CA1, IMPDH2 488W, NEUN 568G, ZS 63X-1E_ch00.tif
- __MACOSX/Figure 4/4C/p20/._._p20 dKO 900_dKO p20 900, CA1, IMPDH2 488W, NEUN 568G, ZS 63X-1E_ch00.tif
- Figure 4/4C/p20/._p20 dKO 900_dKO p20 900, DG, IMPDH2 488W, NEUN 568G, ZS 63X-1E_ch01.tif
- __MACOSX/Figure 4/4C/p20/._._p20 dKO 900_dKO p20 900, DG, IMPDH2 488W, NEUN 568G, ZS 63X-1E_ch01.tif
- Figure 4/4C/p20/._p20 dKO 900_dKO p20 900, DG, IMPDH2 488W, NEUN 568G, ZS 63X-1E_ch00.tif
- __MACOSX/Figure 4/4C/p20/._._p20 dKO 900_dKO p20 900, DG, IMPDH2 488W, NEUN 568G, ZS 63X-1E_ch00.tif
- Figure 4/4C/p20/p20 dKO 900_dKO p20 900, DG, IMPDH2 488W, NEUN 568G, ZS 63X-1E_ch00.tif
- __MACOSX/Figure 4/4C/p20/._p20 dKO 900_dKO p20 900, DG, IMPDH2 488W, NEUN 568G, ZS 63X-1E_ch00.tif
- Figure 4/4C/p20/p20 dKO 900_dKO p20 900, DG, IMPDH2 488W, NEUN 568G, ZS 63X-1E_ch01.tif
- __MACOSX/Figure 4/4C/p20/._p20 dKO 900_dKO p20 900, DG, IMPDH2 488W, NEUN 568G, ZS 63X-1E_ch01.tif
- Figure 4/4C/p20/TileScan 002_TileScan_001_dKO p20 900, IMPDH2 488W, NEUN 568G, ZS 63X-1B_ch00.tif
- __MACOSX/Figure 4/4C/p20/._TileScan 002_TileScan_001_dKO p20 900, IMPDH2 488W, NEUN 568G, ZS 63X-1B_ch00.tif
- Figure 4/4C/p20/TileScan 002_TileScan_001_dKO p20 900, IMPDH2 488W, NEUN 568G, ZS 63X-1B_ch01.tif
- __MACOSX/Figure 4/4C/p20/._TileScan 002_TileScan_001_dKO p20 900, IMPDH2 488W, NEUN 568G, ZS 63X-1B_ch01.tif
- Figure 4/4C/p15/._.DS_Store
- __MACOSX/Figure 4/4C/p15/._._.DS_Store
- Figure 4/4C/p15/TileScan 001_TileScan_001_dKO p15 896, IMPDH2 488W, NEUN 568G, ZS 63X-1A_ch01.tif
- __MACOSX/Figure 4/4C/p15/._TileScan 001_TileScan_001_dKO p15 896, IMPDH2 488W, NEUN 568G, ZS 63X-1A_ch01.tif
- Figure 4/4C/p15/._dKO 896_dKO p15 896, DG, IMPDH2 488W, NEUN 568G, ZS 63X-1F_ch01.tif
- __MACOSX/Figure 4/4C/p15/._._dKO 896_dKO p15 896, DG, IMPDH2 488W, NEUN 568G, ZS 63X-1F_ch01.tif
- Figure 4/4C/p15/._dKO 896_dKO p15 896, DG, IMPDH2 488W, NEUN 568G, ZS 63X-1F_ch00.tif
- __MACOSX/Figure 4/4C/p15/._._dKO 896_dKO p15 896, DG, IMPDH2 488W, NEUN 568G, ZS 63X-1F_ch00.tif
- Figure 4/4C/p15/TileScan 001_TileScan_001_dKO p15 896, IMPDH2 488W, NEUN 568G, ZS 63X-1A_ch00.tif
- __MACOSX/Figure 4/4C/p15/._TileScan 001_TileScan_001_dKO p15 896, IMPDH2 488W, NEUN 568G, ZS 63X-1A_ch00.tif
- Figure 4/4C/p15/._dKO 896_dKO p15 896, CA3, IMPDH2 488W, NEUN 568G, ZS 63X-2D_ch00.tif
- __MACOSX/Figure 4/4C/p15/._._dKO 896_dKO p15 896, CA3, IMPDH2 488W, NEUN 568G, ZS 63X-2D_ch00.tif
- Figure 4/4C/p15/._dKO 896_dKO p15 896, CA3, IMPDH2 488W, NEUN 568G, ZS 63X-2D_ch01.tif
- __MACOSX/Figure 4/4C/p15/._._dKO 896_dKO p15 896, CA3, IMPDH2 488W, NEUN 568G, ZS 63X-2D_ch01.tif
- Figure 4/4C/p15/dKO 896_dKO p15 896, DG, IMPDH2 488W, NEUN 568G, ZS 63X-1F_ch00.tif
- __MACOSX/Figure 4/4C/p15/._dKO 896_dKO p15 896, DG, IMPDH2 488W, NEUN 568G, ZS 63X-1F_ch00.tif
- Figure 4/4C/p15/dKO 896_dKO p15 896, DG, IMPDH2 488W, NEUN 568G, ZS 63X-1F_ch01.tif
- __MACOSX/Figure 4/4C/p15/._dKO 896_dKO p15 896, DG, IMPDH2 488W, NEUN 568G, ZS 63X-1F_ch01.tif
- Figure 4/4C/p15/dKO 896_dKO p15 896, CA3, IMPDH2 488W, NEUN 568G, ZS 63X-2D_ch00.tif
- __MACOSX/Figure 4/4C/p15/._dKO 896_dKO p15 896, CA3, IMPDH2 488W, NEUN 568G, ZS 63X-2D_ch00.tif
- Figure 4/4C/p15/dKO 896_dKO p15 896, CA3, IMPDH2 488W, NEUN 568G, ZS 63X-2D_ch01.tif
- __MACOSX/Figure 4/4C/p15/._dKO 896_dKO p15 896, CA3, IMPDH2 488W, NEUN 568G, ZS 63X-2D_ch01.tif
- Figure 4/4C/p15/._dKO 896_dKO p15 896, CA1, IMPDH2 488W, NEUN 568G, ZS 63X-2D_ch00.tif
- __MACOSX/Figure 4/4C/p15/._._dKO 896_dKO p15 896, CA1, IMPDH2 488W, NEUN 568G, ZS 63X-2D_ch00.tif
- Figure 4/4C/p15/._dKO 896_dKO p15 896, CA1, IMPDH2 488W, NEUN 568G, ZS 63X-2D_ch01.tif
- __MACOSX/Figure 4/4C/p15/._._dKO 896_dKO p15 896, CA1, IMPDH2 488W, NEUN 568G, ZS 63X-2D_ch01.tif
- Figure 4/4C/p15/dKO 896_dKO p15 896, CA1, IMPDH2 488W, NEUN 568G, ZS 63X-2D_ch00.tif
- __MACOSX/Figure 4/4C/p15/._dKO 896_dKO p15 896, CA1, IMPDH2 488W, NEUN 568G, ZS 63X-2D_ch00.tif
- Figure 4/4C/p15/dKO 896_dKO p15 896, CA1, IMPDH2 488W, NEUN 568G, ZS 63X-2D_ch01.tif
- __MACOSX/Figure 4/4C/p15/._dKO 896_dKO p15 896, CA1, IMPDH2 488W, NEUN 568G, ZS 63X-2D_ch01.tif
