# Supplementary material for: IMPDH2 filaments protect from neurodegeneration in AMPD2 deficiency
Source: EMBO Rep. 2024 Jul 29;25(9):16. doi: 10.1038/s44319-024-00218-2 (PMC11387764; doi:10.1038/s44319-024-00218-2)
Supplement: Supplementary file 10 — Source data Fig. 5A-B [file 44319_2024_218_MOESM10_ESM.zip]

Archive with 46 entries (39 files):
- Figure 5 A-B/
- __MACOSX/._Figure 5 A-B
- Figure 5 A-B/5A/
- __MACOSX/Figure 5 A-B/._5A
- Figure 5 A-B/5B/
- __MACOSX/Figure 5 A-B/._5B
- Figure 5 A-B/5A/._.DS_Store
- __MACOSX/Figure 5 A-B/5A/._._.DS_Store
- Figure 5 A-B/5A/cdKO 5w/
- __MACOSX/Figure 5 A-B/5A/._cdKO 5w
- Figure 5 A-B/5A/Ctrl 5w/
- __MACOSX/Figure 5 A-B/5A/._Ctrl 5w
- Figure 5 A-B/5A/._Measurements and Statics.xlsx
- __MACOSX/Figure 5 A-B/5A/._._Measurements and Statics.xlsx
- Figure 5 A-B/5A/Measurements and Statics.xlsx
- __MACOSX/Figure 5 A-B/5A/._Measurements and Statics.xlsx
- Figure 5 A-B/5B/Ctrl/
- __MACOSX/Figure 5 A-B/5B/._Ctrl
- Figure 5 A-B/5B/cdKO/
- __MACOSX/Figure 5 A-B/5B/._cdKO
- Figure 5 A-B/5B/Measurements and Statics.xlsx
- __MACOSX/Figure 5 A-B/5B/._Measurements and Statics.xlsx
- Figure 5 A-B/5A/cdKO 5w/cdKO DG, NISSL_Ant_Hip_5w_CKO_BF_20X_Region_40X_Pygnotic_Cells_Rep_2.12.21.lif - 914_KFC_Ant_Hip_DG_crest_40X (RGB).tif
- __MACOSX/Figure 5 A-B/5A/cdKO 5w/._cdKO DG, NISSL_Ant_Hip_5w_CKO_BF_20X_Region_40X_Pygnotic_Cells_Rep_2.12.21.lif - 914_KFC_Ant_Hip_DG_crest_40X (RGB).tif
- Figure 5 A-B/5A/cdKO 5w/cdKO Hip, NISSL_5w_D2D3CKO_BF_5X_Overview_2.12.21.lif - 914_KFC_Ant_Hip_5x (RGB)-1.tif
- __MACOSX/Figure 5 A-B/5A/cdKO 5w/._cdKO Hip, NISSL_5w_D2D3CKO_BF_5X_Overview_2.12.21.lif - 914_KFC_Ant_Hip_5x (RGB)-1.tif
- Figure 5 A-B/5A/cdKO 5w/cdKO CA3,NISSL_Ant_Hip_5w_CKO_BF_20X_Region_40X_Pygnotic_Cells_Rep_2.12.21.lif - 914_KFC_Ant_Hip_DG_CA3_20X (RGB).tif
- __MACOSX/Figure 5 A-B/5A/cdKO 5w/._cdKO CA3,NISSL_Ant_Hip_5w_CKO_BF_20X_Region_40X_Pygnotic_Cells_Rep_2.12.21.lif - 914_KFC_Ant_Hip_DG_CA3_20X (RGB).tif
- Figure 5 A-B/5A/Ctrl 5w/Ctrl CA3, NISSL_Ant_Hip_5w_CKO_BF_20X_Region_40X_Pygnotic_Cells_Rep_2.12.21.lif - 913_KFC_Ant_Hip_DG_CA3_20X (RGB).tif
- __MACOSX/Figure 5 A-B/5A/Ctrl 5w/._Ctrl CA3, NISSL_Ant_Hip_5w_CKO_BF_20X_Region_40X_Pygnotic_Cells_Rep_2.12.21.lif - 913_KFC_Ant_Hip_DG_CA3_20X (RGB).tif
- Figure 5 A-B/5A/Ctrl 5w/Ctrl DG, NISSL_Ant_Hip_5w_CKO_BF_20X_Region_40X_Pygnotic_Cells_Rep_2.12.21.lif - 913_KF_Ant_Hip_DG_crest_40X (RGB).tif
- __MACOSX/Figure 5 A-B/5A/Ctrl 5w/._Ctrl DG, NISSL_Ant_Hip_5w_CKO_BF_20X_Region_40X_Pygnotic_Cells_Rep_2.12.21.lif - 913_KF_Ant_Hip_DG_crest_40X (RGB).tif
- Figure 5 A-B/5A/Ctrl 5w/Ctrl Hip, NISSL_5w_D2D3CKO_BF_5X_Overview_2.12.21.lif - 913_Cont_Ant_Hip_5x (RGB)-1.tif
- __MACOSX/Figure 5 A-B/5A/Ctrl 5w/._Ctrl Hip, NISSL_5w_D2D3CKO_BF_5X_Overview_2.12.21.lif - 913_Cont_Ant_Hip_5x (RGB)-1.tif
- Figure 5 A-B/5B/Ctrl/Ctrl Hip, NISSL_2mo_D2D3CKO_BF_5X_Overview_1.29.21.lif - 884_HFC_Ant_Hip_5x (RGB).tif
- __MACOSX/Figure 5 A-B/5B/Ctrl/._Ctrl Hip, NISSL_2mo_D2D3CKO_BF_5X_Overview_1.29.21.lif - 884_HFC_Ant_Hip_5x (RGB).tif
- Figure 5 A-B/5B/Ctrl/Ctrl CA3, NISSL_Ant_Hip_2mo_CKO_BF_20X_Region_40X_Pygnotic_Cells_Rep_1.29.21.lif - 884_HFC_Ant_Hip_DG_CA3_20X (RGB).tif
- __MACOSX/Figure 5 A-B/5B/Ctrl/._Ctrl CA3, NISSL_Ant_Hip_2mo_CKO_BF_20X_Region_40X_Pygnotic_Cells_Rep_1.29.21.lif - 884_HFC_Ant_Hip_DG_CA3_20X (RGB).tif
- Figure 5 A-B/5B/Ctrl/Ctrl DG, NISSL_Ant_Hip_2mo_CKO_BF_20X_Region_40X_Pygnotic_Cells_Rep_1.29.21.lif - 884_HFC_Ant_Hip_DG_crest_40X (RGB).tif
- __MACOSX/Figure 5 A-B/5B/Ctrl/._Ctrl DG, NISSL_Ant_Hip_2mo_CKO_BF_20X_Region_40X_Pygnotic_Cells_Rep_1.29.21.lif - 884_HFC_Ant_Hip_DG_crest_40X (RGB).tif
- Figure 5 A-B/5B/cdKO/cdKO CA3, NISSL_Ant_Hip_2mo_CKO_BF_20X_Region_40X_Pygnotic_Cells_Rep_1.29.21.lif - 880_KFC_Ant_Hip_DG_CA3_20X (RGB).tif
- __MACOSX/Figure 5 A-B/5B/cdKO/._cdKO CA3, NISSL_Ant_Hip_2mo_CKO_BF_20X_Region_40X_Pygnotic_Cells_Rep_1.29.21.lif - 880_KFC_Ant_Hip_DG_CA3_20X (RGB).tif
- Figure 5 A-B/5B/cdKO/cdKO DG, NISSL_Ant_Hip_2mo_CKO_BF_20X_Region_40X_Pygnotic_Cells_Rep_1.29.21.lif - 880_KFC_Ant_Hip_DG_crest_40X (RGB).tif
- __MACOSX/Figure 5 A-B/5B/cdKO/._cdKO DG, NISSL_Ant_Hip_2mo_CKO_BF_20X_Region_40X_Pygnotic_Cells_Rep_1.29.21.lif - 880_KFC_Ant_Hip_DG_crest_40X (RGB).tif
- Figure 5 A-B/5B/cdKO/cdKO Hip, NISSL_2mo_D2D3CKO_BF_5X_Overview_1.29.21.lif - 880_KFC_Ant_Hip_5x (RGB).tif
- __MACOSX/Figure 5 A-B/5B/cdKO/._cdKO Hip, NISSL_2mo_D2D3CKO_BF_5X_Overview_1.29.21.lif - 880_KFC_Ant_Hip_5x (RGB).tif
