# Supplementary material for: IMPDH2 filaments protect from neurodegeneration in AMPD2 deficiency
Source: EMBO Rep. 2024 Jul 29;25(9):16. doi: 10.1038/s44319-024-00218-2 (PMC11387764; doi:10.1038/s44319-024-00218-2)
Supplement: Supplementary file 10 — Source data Fig. 5A-B [file 44319_2024_218_MOESM10_ESM.zip › Figure 5 A-B/5A/Measurements and Statics.xlsx]

## Sheet: 5A
5w
