# Supplementary material for: IMPDH2 filaments protect from neurodegeneration in AMPD2 deficiency
Source: EMBO Rep. 2024 Jul 29;25(9):16. doi: 10.1038/s44319-024-00218-2 (PMC11387764; doi:10.1038/s44319-024-00218-2)
Supplement: Supplementary file 11 — Source data Fig. 5C-E [file 44319_2024_218_MOESM11_ESM.zip]

Archive with 248 entries (226 files):
- Figure 5 C-D/
- __MACOSX/._Figure 5 C-D
- Figure 5 C-D/.DS_Store
- __MACOSX/Figure 5 C-D/._.DS_Store
- Figure 5 C-D/5C/
- __MACOSX/Figure 5 C-D/._5C
- Figure 5 C-D/5D/
- __MACOSX/Figure 5 C-D/._5D
- Figure 5 C-D/5E/
- __MACOSX/Figure 5 C-D/._5E
- Figure 5 C-D/5C/._.DS_Store
- __MACOSX/Figure 5 C-D/5C/._._.DS_Store
- Figure 5 C-D/5C/.DS_Store
- __MACOSX/Figure 5 C-D/5C/._.DS_Store
- Figure 5 C-D/5C/Ctrl/
- __MACOSX/Figure 5 C-D/5C/._Ctrl
- Figure 5 C-D/5C/cdKO/
- __MACOSX/Figure 5 C-D/5C/._cdKO
- Figure 5 C-D/5C/5w_Cont_20X_TS_5.5.21.lif - Post_Hip_5w_Cont:TileScan_001_Merging_Processed001.tif
- __MACOSX/Figure 5 C-D/5C/._5w_Cont_20X_TS_5.5.21.lif - Post_Hip_5w_Cont:TileScan_001_Merging_Processed001.tif
- Figure 5 C-D/5D/._.DS_Store
- __MACOSX/Figure 5 C-D/5D/._._.DS_Store
- Figure 5 C-D/5D/cdKO 5w/
- __MACOSX/Figure 5 C-D/5D/._cdKO 5w
- Figure 5 C-D/5D/cdKO 8w/
- __MACOSX/Figure 5 C-D/5D/._cdKO 8w
- Figure 5 C-D/5D/Ctrl 5w/
- __MACOSX/Figure 5 C-D/5D/._Ctrl 5w
- Figure 5 C-D/5D/Ctrl 8w/
- __MACOSX/Figure 5 C-D/5D/._Ctrl 8w
- Figure 5 C-D/5E/._Measurements and Statics.xlsx
- __MACOSX/Figure 5 C-D/5E/._._Measurements and Statics.xlsx
- Figure 5 C-D/5E/Measurements and Statics.xlsx
- __MACOSX/Figure 5 C-D/5E/._Measurements and Statics.xlsx
- Figure 5 C-D/5C/Ctrl/._.DS_Store
- __MACOSX/Figure 5 C-D/5C/Ctrl/._._.DS_Store
- Figure 5 C-D/5C/Ctrl/.DS_Store
- __MACOSX/Figure 5 C-D/5C/Ctrl/._.DS_Store
- Figure 5 C-D/5C/Ctrl/DG/
- __MACOSX/Figure 5 C-D/5C/Ctrl/._DG
- Figure 5 C-D/5C/Ctrl/._Post_Hip_5w_Cont_TileScan_001_Merging_Processed001_ch02.tif
- __MACOSX/Figure 5 C-D/5C/Ctrl/._._Post_Hip_5w_Cont_TileScan_001_Merging_Processed001_ch02.tif
- Figure 5 C-D/5C/Ctrl/._Post_Hip_5w_Cont_TileScan_001_Merging_Processed001_ch03.tif
- __MACOSX/Figure 5 C-D/5C/Ctrl/._._Post_Hip_5w_Cont_TileScan_001_Merging_Processed001_ch03.tif
- Figure 5 C-D/5C/Ctrl/C2-5w_Cont_20X_TS_5.5.21.lif - Post_Hip_5w_Cont:TileScan_001_Merging_Processed001.tif
- __MACOSX/Figure 5 C-D/5C/Ctrl/._C2-5w_Cont_20X_TS_5.5.21.lif - Post_Hip_5w_Cont:TileScan_001_Merging_Processed001.tif
- Figure 5 C-D/5C/Ctrl/._Post_Hip_5w_Cont_TileScan_001_Merging_Processed001_ch01.tif
- __MACOSX/Figure 5 C-D/5C/Ctrl/._._Post_Hip_5w_Cont_TileScan_001_Merging_Processed001_ch01.tif
- Figure 5 C-D/5C/Ctrl/CA3/
- __MACOSX/Figure 5 C-D/5C/Ctrl/._CA3
- Figure 5 C-D/5C/Ctrl/._Post_Hip_5w_Cont_TileScan_001_Merging_Processed001_ch00.tif
- __MACOSX/Figure 5 C-D/5C/Ctrl/._._Post_Hip_5w_Cont_TileScan_001_Merging_Processed001_ch00.tif
- Figure 5 C-D/5C/Ctrl/C4-5w_Cont_20X_TS_5.5.21.lif - Post_Hip_5w_Cont:TileScan_001_Merging_Processed001.tif
- __MACOSX/Figure 5 C-D/5C/Ctrl/._C4-5w_Cont_20X_TS_5.5.21.lif - Post_Hip_5w_Cont:TileScan_001_Merging_Processed001.tif
- Figure 5 C-D/5C/Ctrl/5w_Cont_20X_TS_5.5.21.lif - Post_Hip_5w_Cont:TileScan_001_Merging_Processed001.tif
- __MACOSX/Figure 5 C-D/5C/Ctrl/._5w_Cont_20X_TS_5.5.21.lif - Post_Hip_5w_Cont:TileScan_001_Merging_Processed001.tif
- Figure 5 C-D/5C/Ctrl/C3-5w_Cont_20X_TS_5.5.21.lif - Post_Hip_5w_Cont:TileScan_001_Merging_Processed001.tif
- __MACOSX/Figure 5 C-D/5C/Ctrl/._C3-5w_Cont_20X_TS_5.5.21.lif - Post_Hip_5w_Cont:TileScan_001_Merging_Processed001.tif
- Figure 5 C-D/5C/Ctrl/C1-5w_Cont_20X_TS_5.5.21.lif - Post_Hip_5w_Cont:TileScan_001_Merging_Processed001.tif
- __MACOSX/Figure 5 C-D/5C/Ctrl/._C1-5w_Cont_20X_TS_5.5.21.lif - Post_Hip_5w_Cont:TileScan_001_Merging_Processed001.tif
- Figure 5 C-D/5C/cdKO/._.DS_Store
- __MACOSX/Figure 5 C-D/5C/cdKO/._._.DS_Store
- Figure 5 C-D/5C/cdKO/.DS_Store
- __MACOSX/Figure 5 C-D/5C/cdKO/._.DS_Store
- Figure 5 C-D/5C/cdKO/DG/
- __MACOSX/Figure 5 C-D/5C/cdKO/._DG
- Figure 5 C-D/5C/cdKO/._Post_Hip_5w_CKO_TileScan_001_Merging_Processed001_ch01.tif
- __MACOSX/Figure 5 C-D/5C/cdKO/._._Post_Hip_5w_CKO_TileScan_001_Merging_Processed001_ch01.tif
- Figure 5 C-D/5C/cdKO/._Post_Hip_5w_CKO_TileScan_001_Merging_Processed001_ch00.tif
- __MACOSX/Figure 5 C-D/5C/cdKO/._._Post_Hip_5w_CKO_TileScan_001_Merging_Processed001_ch00.tif
- Figure 5 C-D/5C/cdKO/._Post_Hip_5w_CKO_TileScan_001_Merging_Processed001_ch02.tif
- __MACOSX/Figure 5 C-D/5C/cdKO/._._Post_Hip_5w_CKO_TileScan_001_Merging_Processed001_ch02.tif
- Figure 5 C-D/5C/cdKO/._Post_Hip_5w_CKO_TileScan_001_Merging_Processed001_ch03.tif
- __MACOSX/Figure 5 C-D/5C/cdKO/._._Post_Hip_5w_CKO_TileScan_001_Merging_Processed001_ch03.tif
- Figure 5 C-D/5C/cdKO/Post_Hip_5w_CKO_TileScan_001_Merging_Processed001_ch01.tif
- __MACOSX/Figure 5 C-D/5C/cdKO/._Post_Hip_5w_CKO_TileScan_001_Merging_Processed001_ch01.tif
- Figure 5 C-D/5C/cdKO/Post_Hip_5w_CKO_TileScan_001_Merging_Processed001_ch00.tif
- __MACOSX/Figure 5 C-D/5C/cdKO/._Post_Hip_5w_CKO_TileScan_001_Merging_Processed001_ch00.tif
- Figure 5 C-D/5C/cdKO/Post_Hip_5w_CKO_TileScan_001_Merging_Processed001_ch02.tif
- __MACOSX/Figure 5 C-D/5C/cdKO/._Post_Hip_5w_CKO_TileScan_001_Merging_Processed001_ch02.tif
- Figure 5 C-D/5C/cdKO/CA3/
- __MACOSX/Figure 5 C-D/5C/cdKO/._CA3
- Figure 5 C-D/5C/cdKO/Post_Hip_5w_CKO_TileScan_001_Merging_Processed001_ch03.tif
- __MACOSX/Figure 5 C-D/5C/cdKO/._Post_Hip_5w_CKO_TileScan_001_Merging_Processed001_ch03.tif
- Figure 5 C-D/5D/cdKO 5w/._.DS_Store
- __MACOSX/Figure 5 C-D/5D/cdKO 5w/._._.DS_Store
- Figure 5 C-D/5D/cdKO 5w/DG/
- __MACOSX/Figure 5 C-D/5D/cdKO 5w/._DG
- Figure 5 C-D/5D/cdKO 5w/CA3/
- __MACOSX/Figure 5 C-D/5D/cdKO 5w/._CA3
- Figure 5 C-D/5D/cdKO 8w/._.DS_Store
- __MACOSX/Figure 5 C-D/5D/cdKO 8w/._._.DS_Store
- Figure 5 C-D/5D/cdKO 8w/DG/
- __MACOSX/Figure 5 C-D/5D/cdKO 8w/._DG
- Figure 5 C-D/5D/cdKO 8w/CA3/
- __MACOSX/Figure 5 C-D/5D/cdKO 8w/._CA3
- Figure 5 C-D/5D/Ctrl 5w/._.DS_Store
- __MACOSX/Figure 5 C-D/5D/Ctrl 5w/._._.DS_Store
- Figure 5 C-D/5D/Ctrl 5w/DG/
- __MACOSX/Figure 5 C-D/5D/Ctrl 5w/._DG
- Figure 5 C-D/5D/Ctrl 5w/CA3/
- __MACOSX/Figure 5 C-D/5D/Ctrl 5w/._CA3
- Figure 5 C-D/5D/Ctrl 8w/._.DS_Store
- __MACOSX/Figure 5 C-D/5D/Ctrl 8w/._._.DS_Store
- Figure 5 C-D/5D/Ctrl 8w/DG/
- __MACOSX/Figure 5 C-D/5D/Ctrl 8w/._DG
- Figure 5 C-D/5D/Ctrl 8w/CA3/
- __MACOSX/Figure 5 C-D/5D/Ctrl 8w/._CA3
- Figure 5 C-D/5C/Ctrl/DG/.DS_Store
- __MACOSX/Figure 5 C-D/5C/Ctrl/DG/._.DS_Store
- Figure 5 C-D/5C/Ctrl/DG/Post_Cont_Hip_5w_Hip_IMPDH2_555_CD68_488_Casp7_633_5.4.21_KF_5w_DG_SB_Processed001_ch00.tif
- __MACOSX/Figure 5 C-D/5C/Ctrl/DG/._Post_Cont_Hip_5w_Hip_IMPDH2_555_CD68_488_Casp7_633_5.4.21_KF_5w_DG_SB_Processed001_ch00.tif
- Figure 5 C-D/5C/Ctrl/DG/Post_Cont_Hip_5w_Hip_IMPDH2_555_CD68_488_Casp7_633_5.4.21_KF_5w_DG_SB_Processed001_ch01.tif
- __MACOSX/Figure 5 C-D/5C/Ctrl/DG/._Post_Cont_Hip_5w_Hip_IMPDH2_555_CD68_488_Casp7_633_5.4.21_KF_5w_DG_SB_Processed001_ch01.tif
- Figure 5 C-D/5C/Ctrl/DG/Post_Cont_Hip_5w_Hip_IMPDH2_555_CD68_488_Casp7_633_5.4.21_KF_5w_DG_SB_Processed001_ch03.tif
- __MACOSX/Figure 5 C-D/5C/Ctrl/DG/._Post_Cont_Hip_5w_Hip_IMPDH2_555_CD68_488_Casp7_633_5.4.21_KF_5w_DG_SB_Processed001_ch03.tif
- Figure 5 C-D/5C/Ctrl/DG/Post_Cont_Hip_5w_Hip_IMPDH2_555_CD68_488_Casp7_633_5.4.21_KF_5w_DG_SB_Processed001_ch02.tif
- __MACOSX/Figure 5 C-D/5C/Ctrl/DG/._Post_Cont_Hip_5w_Hip_IMPDH2_555_CD68_488_Casp7_633_5.4.21_KF_5w_DG_SB_Processed001_ch02.tif
- Figure 5 C-D/5C/Ctrl/DG/._Post_Cont_Hip_5w_Hip_IMPDH2_555_CD68_488_Casp7_633_5.4.21_KF_5w_DG_SB_Processed001_ch03.tif
- __MACOSX/Figure 5 C-D/5C/Ctrl/DG/._._Post_Cont_Hip_5w_Hip_IMPDH2_555_CD68_488_Casp7_633_5.4.21_KF_5w_DG_SB_Processed001_ch03.tif
- Figure 5 C-D/5C/Ctrl/DG/._Post_Cont_Hip_5w_Hip_IMPDH2_555_CD68_488_Casp7_633_5.4.21_KF_5w_DG_SB_Processed001_ch02.tif
- __MACOSX/Figure 5 C-D/5C/Ctrl/DG/._._Post_Cont_Hip_5w_Hip_IMPDH2_555_CD68_488_Casp7_633_5.4.21_KF_5w_DG_SB_Processed001_ch02.tif
- Figure 5 C-D/5C/Ctrl/DG/._Post_Cont_Hip_5w_Hip_IMPDH2_555_CD68_488_Casp7_633_5.4.21_KF_5w_DG_SB_Processed001_ch00.tif
- __MACOSX/Figure 5 C-D/5C/Ctrl/DG/._._Post_Cont_Hip_5w_Hip_IMPDH2_555_CD68_488_Casp7_633_5.4.21_KF_5w_DG_SB_Processed001_ch00.tif
- Figure 5 C-D/5C/Ctrl/DG/._Post_Cont_Hip_5w_Hip_IMPDH2_555_CD68_488_Casp7_633_5.4.21_KF_5w_DG_SB_Processed001_ch01.tif
- __MACOSX/Figure 5 C-D/5C/Ctrl/DG/._._Post_Cont_Hip_5w_Hip_IMPDH2_555_CD68_488_Casp7_633_5.4.21_KF_5w_DG_SB_Processed001_ch01.tif
- Figure 5 C-D/5C/Ctrl/DG/Post_Cont_Hip_5w_Hip_IMPDH2_555_CD68_488_Casp7_633_5.4.21.lif - KF_5w_DG_SB_Processed001.tif
- __MACOSX/Figure 5 C-D/5C/Ctrl/DG/._Post_Cont_Hip_5w_Hip_IMPDH2_555_CD68_488_Casp7_633_5.4.21.lif - KF_5w_DG_SB_Processed001.tif
- Figure 5 C-D/5C/Ctrl/CA3/.DS_Store
- __MACOSX/Figure 5 C-D/5C/Ctrl/CA3/._.DS_Store
- Figure 5 C-D/5C/Ctrl/CA3/._Post_Cont_Hip_5w_Hip_IMPDH2_555_CD68_488_Casp7_633_5.4.21_KF_5w_Hip_CA3_Processed001_ch02.tif
- __MACOSX/Figure 5 C-D/5C/Ctrl/CA3/._._Post_Cont_Hip_5w_Hip_IMPDH2_555_CD68_488_Casp7_633_5.4.21_KF_5w_Hip_CA3_Processed001_ch02.tif
- Figure 5 C-D/5C/Ctrl/CA3/._Post_Cont_Hip_5w_Hip_IMPDH2_555_CD68_488_Casp7_633_5.4.21_KF_5w_Hip_CA3_Processed001_ch03.tif
- __MACOSX/Figure 5 C-D/5C/Ctrl/CA3/._._Post_Cont_Hip_5w_Hip_IMPDH2_555_CD68_488_Casp7_633_5.4.21_KF_5w_Hip_CA3_Processed001_ch03.tif
- Figure 5 C-D/5C/Ctrl/CA3/._Post_Cont_Hip_5w_Hip_IMPDH2_555_CD68_488_Casp7_633_5.4.21_KF_5w_Hip_CA3_Processed001_ch01.tif
- __MACOSX/Figure 5 C-D/5C/Ctrl/CA3/._._Post_Cont_Hip_5w_Hip_IMPDH2_555_CD68_488_Casp7_633_5.4.21_KF_5w_Hip_CA3_Processed001_ch01.tif
- Figure 5 C-D/5C/Ctrl/CA3/._Post_Cont_Hip_5w_Hip_IMPDH2_555_CD68_488_Casp7_633_5.4.21_KF_5w_Hip_CA3_Processed001_ch00.tif
- __MACOSX/Figure 5 C-D/5C/Ctrl/CA3/._._Post_Cont_Hip_5w_Hip_IMPDH2_555_CD68_488_Casp7_633_5.4.21_KF_5w_Hip_CA3_Processed001_ch00.tif
- Figure 5 C-D/5C/Ctrl/CA3/Post_Cont_Hip_5w_Hip_IMPDH2_555_CD68_488_Casp7_633_5.4.21_KF_5w_Hip_CA3_Processed001_ch03.tif
- __MACOSX/Figure 5 C-D/5C/Ctrl/CA3/._Post_Cont_Hip_5w_Hip_IMPDH2_555_CD68_488_Casp7_633_5.4.21_KF_5w_Hip_CA3_Processed001_ch03.tif
- Figure 5 C-D/5C/Ctrl/CA3/Post_Cont_Hip_5w_Hip_IMPDH2_555_CD68_488_Casp7_633_5.4.21.lif - KF_5w_Hip_CA3_Processed001.tif
- __MACOSX/Figure 5 C-D/5C/Ctrl/CA3/._Post_Cont_Hip_5w_Hip_IMPDH2_555_CD68_488_Casp7_633_5.4.21.lif - KF_5w_Hip_CA3_Processed001.tif
- Figure 5 C-D/5C/Ctrl/CA3/Post_Cont_Hip_5w_Hip_IMPDH2_555_CD68_488_Casp7_633_5.4.21_KF_5w_Hip_CA3_Processed001_ch02.tif
- __MACOSX/Figure 5 C-D/5C/Ctrl/CA3/._Post_Cont_Hip_5w_Hip_IMPDH2_555_CD68_488_Casp7_633_5.4.21_KF_5w_Hip_CA3_Processed001_ch02.tif
- Figure 5 C-D/5C/Ctrl/CA3/Post_Cont_Hip_5w_Hip_IMPDH2_555_CD68_488_Casp7_633_5.4.21_KF_5w_Hip_CA3_Processed001_ch00.tif
- __MACOSX/Figure 5 C-D/5C/Ctrl/CA3/._Post_Cont_Hip_5w_Hip_IMPDH2_555_CD68_488_Casp7_633_5.4.21_KF_5w_Hip_CA3_Processed001_ch00.tif
- Figure 5 C-D/5C/Ctrl/CA3/Post_Cont_Hip_5w_Hip_IMPDH2_555_CD68_488_Casp7_633_5.4.21_KF_5w_Hip_CA3_Processed001_ch01.tif
- __MACOSX/Figure 5 C-D/5C/Ctrl/CA3/._Post_Cont_Hip_5w_Hip_IMPDH2_555_CD68_488_Casp7_633_5.4.21_KF_5w_Hip_CA3_Processed001_ch01.tif
- Figure 5 C-D/5C/cdKO/DG/._Post_CKO_Hip_5w_IMPDH2_555_CD68_488_Casp7_633_4.30.21_KFC_5w_Post_hip_DG_SB_reopt_Processed001_ch01.tif
- __MACOSX/Figure 5 C-D/5C/cdKO/DG/._._Post_CKO_Hip_5w_IMPDH2_555_CD68_488_Casp7_633_4.30.21_KFC_5w_Post_hip_DG_SB_reopt_Processed001_ch01.tif
- Figure 5 C-D/5C/cdKO/DG/Post_CKO_Hip_5w_IMPDH2_555_CD68_488_Casp7_633_4.30.21_KFC_5w_Post_hip_DG_SB_reopt_Processed001_ch03.tif
- __MACOSX/Figure 5 C-D/5C/cdKO/DG/._Post_CKO_Hip_5w_IMPDH2_555_CD68_488_Casp7_633_4.30.21_KFC_5w_Post_hip_DG_SB_reopt_Processed001_ch03.tif
- Figure 5 C-D/5C/cdKO/DG/Post_CKO_Hip_5w_IMPDH2_555_CD68_488_Casp7_633_4.30.21_KFC_5w_Post_hip_DG_SB_reopt_Processed001_ch02.tif
- __MACOSX/Figure 5 C-D/5C/cdKO/DG/._Post_CKO_Hip_5w_IMPDH2_555_CD68_488_Casp7_633_4.30.21_KFC_5w_Post_hip_DG_SB_reopt_Processed001_ch02.tif
- Figure 5 C-D/5C/cdKO/DG/Post_CKO_Hip_5w_IMPDH2_555_CD68_488_Casp7_633_4.30.21_KFC_5w_Post_hip_DG_SB_reopt_Processed001_ch00.tif
- __MACOSX/Figure 5 C-D/5C/cdKO/DG/._Post_CKO_Hip_5w_IMPDH2_555_CD68_488_Casp7_633_4.30.21_KFC_5w_Post_hip_DG_SB_reopt_Processed001_ch00.tif
- Figure 5 C-D/5C/cdKO/DG/Post_CKO_Hip_5w_IMPDH2_555_CD68_488_Casp7_633_4.30.21_KFC_5w_Post_hip_DG_SB_reopt_Processed001_ch01.tif
- __MACOSX/Figure 5 C-D/5C/cdKO/DG/._Post_CKO_Hip_5w_IMPDH2_555_CD68_488_Casp7_633_4.30.21_KFC_5w_Post_hip_DG_SB_reopt_Processed001_ch01.tif
- Figure 5 C-D/5C/cdKO/CA3/Post_CKO_Hip_5w_IMPDH2_555_CD68_488_Casp7_633_4.30.21_KFC_5w_CA3_reopt_Processed001_ch03.tif
- __MACOSX/Figure 5 C-D/5C/cdKO/CA3/._Post_CKO_Hip_5w_IMPDH2_555_CD68_488_Casp7_633_4.30.21_KFC_5w_CA3_reopt_Processed001_ch03.tif
- Figure 5 C-D/5C/cdKO/CA3/Post_CKO_Hip_5w_IMPDH2_555_CD68_488_Casp7_633_4.30.21_KFC_5w_CA3_reopt_Processed001_ch02.tif
- __MACOSX/Figure 5 C-D/5C/cdKO/CA3/._Post_CKO_Hip_5w_IMPDH2_555_CD68_488_Casp7_633_4.30.21_KFC_5w_CA3_reopt_Processed001_ch02.tif
- Figure 5 C-D/5C/cdKO/CA3/Post_CKO_Hip_5w_IMPDH2_555_CD68_488_Casp7_633_4.30.21_KFC_5w_CA3_reopt_Processed001_ch00.tif
- __MACOSX/Figure 5 C-D/5C/cdKO/CA3/._Post_CKO_Hip_5w_IMPDH2_555_CD68_488_Casp7_633_4.30.21_KFC_5w_CA3_reopt_Processed001_ch00.tif
- Figure 5 C-D/5C/cdKO/CA3/Post_CKO_Hip_5w_IMPDH2_555_CD68_488_Casp7_633_4.30.21_KFC_5w_CA3_reopt_Processed001_ch01.tif
- __MACOSX/Figure 5 C-D/5C/cdKO/CA3/._Post_CKO_Hip_5w_IMPDH2_555_CD68_488_Casp7_633_4.30.21_KFC_5w_CA3_reopt_Processed001_ch01.tif
- Figure 5 C-D/5C/cdKO/CA3/._Post_CKO_Hip_5w_IMPDH2_555_CD68_488_Casp7_633_4.30.21_KFC_5w_CA3_reopt_Processed001_ch02.tif
- __MACOSX/Figure 5 C-D/5C/cdKO/CA3/._._Post_CKO_Hip_5w_IMPDH2_555_CD68_488_Casp7_633_4.30.21_KFC_5w_CA3_reopt_Processed001_ch02.tif
- Figure 5 C-D/5D/cdKO 5w/DG/IMPDH2_RR_Acc_63X_5w_CKO_Rep_IMPDH2_555_NeuN_633_GFAP_488_1.5.20_917_KFC_ant_hip_DG_Crest_Processed001_ch02.tif
- __MACOSX/Figure 5 C-D/5D/cdKO 5w/DG/._IMPDH2_RR_Acc_63X_5w_CKO_Rep_IMPDH2_555_NeuN_633_GFAP_488_1.5.20_917_KFC_ant_hip_DG_Crest_Processed001_ch02.tif
- Figure 5 C-D/5D/cdKO 5w/DG/IMPDH2_RR_Acc_63X_5w_CKO_Rep_IMPDH2_555_NeuN_633_GFAP_488_1.5.20_917_KFC_ant_hip_DG_Crest_Processed001_ch03.tif
- __MACOSX/Figure 5 C-D/5D/cdKO 5w/DG/._IMPDH2_RR_Acc_63X_5w_CKO_Rep_IMPDH2_555_NeuN_633_GFAP_488_1.5.20_917_KFC_ant_hip_DG_Crest_Processed001_ch03.tif
- Figure 5 C-D/5D/cdKO 5w/DG/IMPDH2_RR_Acc_63X_5w_CKO_Rep_IMPDH2_555_NeuN_633_GFAP_488_1.5.20_917_KFC_ant_hip_DG_Crest_Processed001.tif
- __MACOSX/Figure 5 C-D/5D/cdKO 5w/DG/._IMPDH2_RR_Acc_63X_5w_CKO_Rep_IMPDH2_555_NeuN_633_GFAP_488_1.5.20_917_KFC_ant_hip_DG_Crest_Processed001.tif
- Figure 5 C-D/5D/cdKO 5w/DG/IMPDH2_RR_Acc_63X_5w_CKO_Rep_IMPDH2_555_NeuN_633_GFAP_488_1.5.20_917_KFC_ant_hip_DG_Crest_Processed001_ch01.tif
- __MACOSX/Figure 5 C-D/5D/cdKO 5w/DG/._IMPDH2_RR_Acc_63X_5w_CKO_Rep_IMPDH2_555_NeuN_633_GFAP_488_1.5.20_917_KFC_ant_hip_DG_Crest_Processed001_ch01.tif
- Figure 5 C-D/5D/cdKO 5w/DG/IMPDH2_RR_Acc_63X_5w_CKO_Rep_IMPDH2_555_NeuN_633_GFAP_488_1.5.20_917_KFC_ant_hip_DG_Crest_Processed001_ch00.tif
- __MACOSX/Figure 5 C-D/5D/cdKO 5w/DG/._IMPDH2_RR_Acc_63X_5w_CKO_Rep_IMPDH2_555_NeuN_633_GFAP_488_1.5.20_917_KFC_ant_hip_DG_Crest_Processed001_ch00.tif
- Figure 5 C-D/5D/cdKO 5w/CA3/IMPDH2_RR_Acc_63X_5w_CKO_Rep_IMPDH2_555_NeuN_633_GFAP_488_1.5.20_917_KFC_ant_hip_CA3_Processed001_ch02.tif
- __MACOSX/Figure 5 C-D/5D/cdKO 5w/CA3/._IMPDH2_RR_Acc_63X_5w_CKO_Rep_IMPDH2_555_NeuN_633_GFAP_488_1.5.20_917_KFC_ant_hip_CA3_Processed001_ch02.tif
- Figure 5 C-D/5D/cdKO 5w/CA3/IMPDH2_RR_Acc_63X_5w_CKO_Rep_IMPDH2_555_NeuN_633_GFAP_488_1.5.20_917_KFC_ant_hip_CA3_Processed001_ch03.tif
- __MACOSX/Figure 5 C-D/5D/cdKO 5w/CA3/._IMPDH2_RR_Acc_63X_5w_CKO_Rep_IMPDH2_555_NeuN_633_GFAP_488_1.5.20_917_KFC_ant_hip_CA3_Processed001_ch03.tif
- Figure 5 C-D/5D/cdKO 5w/CA3/IMPDH2_RR_Acc_63X_5w_CKO_Rep_IMPDH2_555_NeuN_633_GFAP_488_1.5.20_917_KFC_ant_hip_CA3_Processed001_ch01.tif
- __MACOSX/Figure 5 C-D/5D/cdKO 5w/CA3/._IMPDH2_RR_Acc_63X_5w_CKO_Rep_IMPDH2_555_NeuN_633_GFAP_488_1.5.20_917_KFC_ant_hip_CA3_Processed001_ch01.tif
- Figure 5 C-D/5D/cdKO 5w/CA3/IMPDH2_RR_Acc_63X_5w_CKO_Rep_IMPDH2_555_NeuN_633_GFAP_488_1.5.20_917_KFC_ant_hip_CA3_Processed001_ch00.tif
- __MACOSX/Figure 5 C-D/5D/cdKO 5w/CA3/._IMPDH2_RR_Acc_63X_5w_CKO_Rep_IMPDH2_555_NeuN_633_GFAP_488_1.5.20_917_KFC_ant_hip_CA3_Processed001_ch00.tif
- Figure 5 C-D/5D/cdKO 5w/CA3/IMPDH2_RR_Acc_63X_5w_CKO_Rep_IMPDH2_555_NeuN_633_GFAP_488_1.5.20_917_KFC_ant_hip_CA3_Processed001.tif
- __MACOSX/Figure 5 C-D/5D/cdKO 5w/CA3/._IMPDH2_RR_Acc_63X_5w_CKO_Rep_IMPDH2_555_NeuN_633_GFAP_488_1.5.20_917_KFC_ant_hip_CA3_Processed001.tif
- Figure 5 C-D/5D/cdKO 8w/DG/Hip_IMPDH2_RR_Accumulation_CKO_n=1_63X_2mo_12.14.20_880_KFC_ant_hip_DG_crest_rep_Processed001.tif
- __MACOSX/Figure 5 C-D/5D/cdKO 8w/DG/._Hip_IMPDH2_RR_Accumulation_CKO_n=1_63X_2mo_12.14.20_880_KFC_ant_hip_DG_crest_rep_Processed001.tif
- Figure 5 C-D/5D/cdKO 8w/DG/Hip_IMPDH2_RR_Accumulation_CKO_n=1_63X_2mo_12.14.20_880_KFC_ant_hip_DG_crest_rep_Processed001_ch01.tif
- __MACOSX/Figure 5 C-D/5D/cdKO 8w/DG/._Hip_IMPDH2_RR_Accumulation_CKO_n=1_63X_2mo_12.14.20_880_KFC_ant_hip_DG_crest_rep_Processed001_ch01.tif
- Figure 5 C-D/5D/cdKO 8w/DG/Hip_IMPDH2_RR_Accumulation_CKO_n=1_63X_2mo_12.14.20_880_KFC_ant_hip_DG_crest_rep_Processed001_ch00.tif
- __MACOSX/Figure 5 C-D/5D/cdKO 8w/DG/._Hip_IMPDH2_RR_Accumulation_CKO_n=1_63X_2mo_12.14.20_880_KFC_ant_hip_DG_crest_rep_Processed001_ch00.tif
- Figure 5 C-D/5D/cdKO 8w/DG/Hip_IMPDH2_RR_Accumulation_CKO_n=1_63X_2mo_12.14.20_880_KFC_ant_hip_DG_crest_rep_Processed001_ch02.tif
- __MACOSX/Figure 5 C-D/5D/cdKO 8w/DG/._Hip_IMPDH2_RR_Accumulation_CKO_n=1_63X_2mo_12.14.20_880_KFC_ant_hip_DG_crest_rep_Processed001_ch02.tif
- Figure 5 C-D/5D/cdKO 8w/DG/Hip_IMPDH2_RR_Accumulation_CKO_n=1_63X_2mo_12.14.20_880_KFC_ant_hip_DG_crest_rep_Processed001_ch03.tif
- __MACOSX/Figure 5 C-D/5D/cdKO 8w/DG/._Hip_IMPDH2_RR_Accumulation_CKO_n=1_63X_2mo_12.14.20_880_KFC_ant_hip_DG_crest_rep_Processed001_ch03.tif
- Figure 5 C-D/5D/cdKO 8w/CA3/Hip_IMPDH2_RR_Accumulation_CKO_n=1_63X_2mo_12.14.20_880_KFC_ant_hip_CA3_rep_Processed001.tif
- __MACOSX/Figure 5 C-D/5D/cdKO 8w/CA3/._Hip_IMPDH2_RR_Accumulation_CKO_n=1_63X_2mo_12.14.20_880_KFC_ant_hip_CA3_rep_Processed001.tif
- Figure 5 C-D/5D/cdKO 8w/CA3/Hip_IMPDH2_RR_Accumulation_CKO_n=1_63X_2mo_12.14.20_880_KFC_ant_hip_CA3_rep_Processed001_ch02.tif
- __MACOSX/Figure 5 C-D/5D/cdKO 8w/CA3/._Hip_IMPDH2_RR_Accumulation_CKO_n=1_63X_2mo_12.14.20_880_KFC_ant_hip_CA3_rep_Processed001_ch02.tif
- Figure 5 C-D/5D/cdKO 8w/CA3/Hip_IMPDH2_RR_Accumulation_CKO_n=1_63X_2mo_12.14.20_880_KFC_ant_hip_CA3_rep_Processed001_ch03.tif
- __MACOSX/Figure 5 C-D/5D/cdKO 8w/CA3/._Hip_IMPDH2_RR_Accumulation_CKO_n=1_63X_2mo_12.14.20_880_KFC_ant_hip_CA3_rep_Processed001_ch03.tif
- Figure 5 C-D/5D/cdKO 8w/CA3/Hip_IMPDH2_RR_Accumulation_CKO_n=1_63X_2mo_12.14.20_880_KFC_ant_hip_CA3_rep_Processed001_ch01.tif
- __MACOSX/Figure 5 C-D/5D/cdKO 8w/CA3/._Hip_IMPDH2_RR_Accumulation_CKO_n=1_63X_2mo_12.14.20_880_KFC_ant_hip_CA3_rep_Processed001_ch01.tif
- Figure 5 C-D/5D/cdKO 8w/CA3/Hip_IMPDH2_RR_Accumulation_CKO_n=1_63X_2mo_12.14.20_880_KFC_ant_hip_CA3_rep_Processed001_ch00.tif
- __MACOSX/Figure 5 C-D/5D/cdKO 8w/CA3/._Hip_IMPDH2_RR_Accumulation_CKO_n=1_63X_2mo_12.14.20_880_KFC_ant_hip_CA3_rep_Processed001_ch00.tif
- Figure 5 C-D/5D/Ctrl 5w/DG/IMPDH2_RR_Acc_63X_5w_Control_Rep_IMPDH2_555_NeuN_633_GFAP_488_1.5.20_915_Cont_ant_hip_DG_Crest_Processed001_ch03.tif
- __MACOSX/Figure 5 C-D/5D/Ctrl 5w/DG/._IMPDH2_RR_Acc_63X_5w_Control_Rep_IMPDH2_555_NeuN_633_GFAP_488_1.5.20_915_Cont_ant_hip_DG_Crest_Processed001_ch03.tif
- Figure 5 C-D/5D/Ctrl 5w/DG/IMPDH2_RR_Acc_63X_5w_Control_Rep_IMPDH2_555_NeuN_633_GFAP_488_1.5.20_915_Cont_ant_hip_DG_Crest_Processed001_ch02.tif
- __MACOSX/Figure 5 C-D/5D/Ctrl 5w/DG/._IMPDH2_RR_Acc_63X_5w_Control_Rep_IMPDH2_555_NeuN_633_GFAP_488_1.5.20_915_Cont_ant_hip_DG_Crest_Processed001_ch02.tif
- Figure 5 C-D/5D/Ctrl 5w/DG/IMPDH2_RR_Acc_63X_5w_Control_Rep_IMPDH2_555_NeuN_633_GFAP_488_1.5.20_915_Cont_ant_hip_DG_Crest_Processed001_ch00.tif
- __MACOSX/Figure 5 C-D/5D/Ctrl 5w/DG/._IMPDH2_RR_Acc_63X_5w_Control_Rep_IMPDH2_555_NeuN_633_GFAP_488_1.5.20_915_Cont_ant_hip_DG_Crest_Processed001_ch00.tif
- Figure 5 C-D/5D/Ctrl 5w/DG/IMPDH2_RR_Acc_63X_5w_Control_Rep_IMPDH2_555_NeuN_633_GFAP_488_1.5.20_915_Cont_ant_hip_DG_Crest_Processed001_ch01.tif
- __MACOSX/Figure 5 C-D/5D/Ctrl 5w/DG/._IMPDH2_RR_Acc_63X_5w_Control_Rep_IMPDH2_555_NeuN_633_GFAP_488_1.5.20_915_Cont_ant_hip_DG_Crest_Processed001_ch01.tif
- Figure 5 C-D/5D/Ctrl 5w/DG/IMPDH2_RR_Acc_63X_5w_Control_Rep_IMPDH2_555_NeuN_633_GFAP_488_1.5.20_915_Cont_ant_hip_DG_Crest_Processed001.tif
- __MACOSX/Figure 5 C-D/5D/Ctrl 5w/DG/._IMPDH2_RR_Acc_63X_5w_Control_Rep_IMPDH2_555_NeuN_633_GFAP_488_1.5.20_915_Cont_ant_hip_DG_Crest_Processed001.tif
- Figure 5 C-D/5D/Ctrl 5w/CA3/IMPDH2_RR_Acc_63X_5w_Control_Rep_IMPDH2_555_NeuN_633_GFAP_488_1.5.20_915_Cont_ant_hip_CA3_Processed001_ch02.tif
- __MACOSX/Figure 5 C-D/5D/Ctrl 5w/CA3/._IMPDH2_RR_Acc_63X_5w_Control_Rep_IMPDH2_555_NeuN_633_GFAP_488_1.5.20_915_Cont_ant_hip_CA3_Processed001_ch02.tif
- Figure 5 C-D/5D/Ctrl 5w/CA3/IMPDH2_RR_Acc_63X_5w_Control_Rep_IMPDH2_555_NeuN_633_GFAP_488_1.5.20_915_Cont_ant_hip_CA3_Processed001_ch03.tif
- __MACOSX/Figure 5 C-D/5D/Ctrl 5w/CA3/._IMPDH2_RR_Acc_63X_5w_Control_Rep_IMPDH2_555_NeuN_633_GFAP_488_1.5.20_915_Cont_ant_hip_CA3_Processed001_ch03.tif
- Figure 5 C-D/5D/Ctrl 5w/CA3/IMPDH2_RR_Acc_63X_5w_Control_Rep_IMPDH2_555_NeuN_633_GFAP_488_1.5.20_915_Cont_ant_hip_CA3_Processed001_ch01.tif
- __MACOSX/Figure 5 C-D/5D/Ctrl 5w/CA3/._IMPDH2_RR_Acc_63X_5w_Control_Rep_IMPDH2_555_NeuN_633_GFAP_488_1.5.20_915_Cont_ant_hip_CA3_Processed001_ch01.tif
- Figure 5 C-D/5D/Ctrl 5w/CA3/IMPDH2_RR_Acc_63X_5w_Control_Rep_IMPDH2_555_NeuN_633_GFAP_488_1.5.20_915_Cont_ant_hip_CA3_Processed001_ch00.tif
- __MACOSX/Figure 5 C-D/5D/Ctrl 5w/CA3/._IMPDH2_RR_Acc_63X_5w_Control_Rep_IMPDH2_555_NeuN_633_GFAP_488_1.5.20_915_Cont_ant_hip_CA3_Processed001_ch00.tif
- Figure 5 C-D/5D/Ctrl 8w/DG/Hip_IMPDH2_RR_Accumulation_Control_n=1_poor_staining_63X_2mo_12.14.20_885_HF_ant_hip_DG_crest_rep_Processed001.tif
- __MACOSX/Figure 5 C-D/5D/Ctrl 8w/DG/._Hip_IMPDH2_RR_Accumulation_Control_n=1_poor_staining_63X_2mo_12.14.20_885_HF_ant_hip_DG_crest_rep_Processed001.tif
- Figure 5 C-D/5D/Ctrl 8w/DG/._Hip_IMPDH2_RR_Accumulation_Control_n=1_poor_staining_63X_2mo_12.14.20_885_HF_ant_hip_DG_crest_rep_Processed001.tif
- __MACOSX/Figure 5 C-D/5D/Ctrl 8w/DG/._._Hip_IMPDH2_RR_Accumulation_Control_n=1_poor_staining_63X_2mo_12.14.20_885_HF_ant_hip_DG_crest_rep_Processed001.tif
- Figure 5 C-D/5D/Ctrl 8w/DG/Hip_IMPDH2_RR_Accumulation_Control_n=1_poor_staining_63X_2mo_12.14.20_885_HF_ant_hip_DG_crest_rep_Processed001_ch00.tif
- __MACOSX/Figure 5 C-D/5D/Ctrl 8w/DG/._Hip_IMPDH2_RR_Accumulation_Control_n=1_poor_staining_63X_2mo_12.14.20_885_HF_ant_hip_DG_crest_rep_Processed001_ch00.tif
- Figure 5 C-D/5D/Ctrl 8w/DG/Hip_IMPDH2_RR_Accumulation_Control_n=1_poor_staining_63X_2mo_12.14.20_885_HF_ant_hip_DG_crest_rep_Processed001_ch01.tif
- __MACOSX/Figure 5 C-D/5D/Ctrl 8w/DG/._Hip_IMPDH2_RR_Accumulation_Control_n=1_poor_staining_63X_2mo_12.14.20_885_HF_ant_hip_DG_crest_rep_Processed001_ch01.tif
- Figure 5 C-D/5D/Ctrl 8w/DG/Hip_IMPDH2_RR_Accumulation_Control_n=1_poor_staining_63X_2mo_12.14.20_885_HF_ant_hip_DG_crest_rep_Processed001_ch03.tif
- __MACOSX/Figure 5 C-D/5D/Ctrl 8w/DG/._Hip_IMPDH2_RR_Accumulation_Control_n=1_poor_staining_63X_2mo_12.14.20_885_HF_ant_hip_DG_crest_rep_Processed001_ch03.tif
- Figure 5 C-D/5D/Ctrl 8w/DG/Hip_IMPDH2_RR_Accumulation_Control_n=1_poor_staining_63X_2mo_12.14.20_885_HF_ant_hip_DG_crest_rep_Processed001_ch02.tif
- __MACOSX/Figure 5 C-D/5D/Ctrl 8w/DG/._Hip_IMPDH2_RR_Accumulation_Control_n=1_poor_staining_63X_2mo_12.14.20_885_HF_ant_hip_DG_crest_rep_Processed001_ch02.tif
- Figure 5 C-D/5D/Ctrl 8w/CA3/Hip_IMPDH2_RR_Accumulation_Control_n=1_poor_staining_63X_2mo_12.14.20_885_HF_ant_hip_CA3_rep_Processed001.tif
- __MACOSX/Figure 5 C-D/5D/Ctrl 8w/CA3/._Hip_IMPDH2_RR_Accumulation_Control_n=1_poor_staining_63X_2mo_12.14.20_885_HF_ant_hip_CA3_rep_Processed001.tif
- Figure 5 C-D/5D/Ctrl 8w/CA3/Hip_IMPDH2_RR_Accumulation_Control_n=1_poor_staining_63X_2mo_12.14.20_885_HF_ant_hip_CA3_rep_Processed001_ch03.tif
- __MACOSX/Figure 5 C-D/5D/Ctrl 8w/CA3/._Hip_IMPDH2_RR_Accumulation_Control_n=1_poor_staining_63X_2mo_12.14.20_885_HF_ant_hip_CA3_rep_Processed001_ch03.tif
- Figure 5 C-D/5D/Ctrl 8w/CA3/Hip_IMPDH2_RR_Accumulation_Control_n=1_poor_staining_63X_2mo_12.14.20_885_HF_ant_hip_CA3_rep_Processed001_ch02.tif
- __MACOSX/Figure 5 C-D/5D/Ctrl 8w/CA3/._Hip_IMPDH2_RR_Accumulation_Control_n=1_poor_staining_63X_2mo_12.14.20_885_HF_ant_hip_CA3_rep_Processed001_ch02.tif
- Figure 5 C-D/5D/Ctrl 8w/CA3/Hip_IMPDH2_RR_Accumulation_Control_n=1_poor_staining_63X_2mo_12.14.20_885_HF_ant_hip_CA3_rep_Processed001_ch00.tif
- __MACOSX/Figure 5 C-D/5D/Ctrl 8w/CA3/._Hip_IMPDH2_RR_Accumulation_Control_n=1_poor_staining_63X_2mo_12.14.20_885_HF_ant_hip_CA3_rep_Processed001_ch00.tif
- Figure 5 C-D/5D/Ctrl 8w/CA3/Hip_IMPDH2_RR_Accumulation_Control_n=1_poor_staining_63X_2mo_12.14.20_885_HF_ant_hip_CA3_rep_Processed001_ch01.tif
- __MACOSX/Figure 5 C-D/5D/Ctrl 8w/CA3/._Hip_IMPDH2_RR_Accumulation_Control_n=1_poor_staining_63X_2mo_12.14.20_885_HF_ant_hip_CA3_rep_Processed001_ch01.tif
