# Supplementary material for: IMPDH2 filaments protect from neurodegeneration in AMPD2 deficiency
Source: EMBO Rep. 2024 Jul 29;25(9):16. doi: 10.1038/s44319-024-00218-2 (PMC11387764; doi:10.1038/s44319-024-00218-2)
Supplement: Supplementary file 12 — Source data Fig. 6 [file 44319_2024_218_MOESM12_ESM.zip]

Archive with 82 entries (74 files):
- Figure 6/
- __MACOSX/._Figure 6
- Figure 6/._.DS_Store
- __MACOSX/Figure 6/._._.DS_Store
- Figure 6/6A/
- __MACOSX/Figure 6/._6A
- Figure 6/.DS_Store
- __MACOSX/Figure 6/._.DS_Store
- Figure 6/6B/
- __MACOSX/Figure 6/._6B
- Figure 6/6E/
- __MACOSX/Figure 6/._6E
- Figure 6/6D/
- __MACOSX/Figure 6/._6D
- Figure 6/6C/
- __MACOSX/Figure 6/._6C
- Figure 6/6A/._.DS_Store
- __MACOSX/Figure 6/6A/._._.DS_Store
- Figure 6/6A/PCH9 NPCs/
- __MACOSX/Figure 6/6A/._PCH9 NPCs
- Figure 6/6A/._Measurements and Statics.xlsx
- __MACOSX/Figure 6/6A/._._Measurements and Statics.xlsx
- Figure 6/6A/Measurements and Statics.xlsx
- __MACOSX/Figure 6/6A/._Measurements and Statics.xlsx
- Figure 6/6A/Control NPCs/
- __MACOSX/Figure 6/6A/._Control NPCs
- Figure 6/6B/WB 6B.tif
- __MACOSX/Figure 6/6B/._WB 6B.tif
- Figure 6/6B/._WB 6B.tif
- __MACOSX/Figure 6/6B/._._WB 6B.tif
- Figure 6/6E/Measurements and Statics.xlsx
- __MACOSX/Figure 6/6E/._Measurements and Statics.xlsx
- Figure 6/6E/Fig6E.ai
- __MACOSX/Figure 6/6E/._Fig6E.ai
- Figure 6/6E/~$Measurements and Statics.xlsx
- __MACOSX/Figure 6/6E/._~$Measurements and Statics.xlsx
- Figure 6/6D/._Measurements and Statics.xlsx
- __MACOSX/Figure 6/6D/._._Measurements and Statics.xlsx
- Figure 6/6D/Measurements and Statics.xlsx
- __MACOSX/Figure 6/6D/._Measurements and Statics.xlsx
- Figure 6/6C/WT, Transduced_41 NPC, WT507, Dox 50 ng-ml 24h, -ADO, IMPDH2-488, cMyc-555 40x, Z-Stack.tif
- __MACOSX/Figure 6/6C/._WT, Transduced_41 NPC, WT507, Dox 50 ng-ml 24h, -ADO, IMPDH2-488, cMyc-555 40x, Z-Stack.tif
- Figure 6/6C/FLAG, Transduced 41NPC_41 NPC, FLAG, Dox 50 ng-ml 24h, -ADO, IMPDH2-488, cMyc-555 40x.tif
- __MACOSX/Figure 6/6C/._FLAG, Transduced 41NPC_41 NPC, FLAG, Dox 50 ng-ml 24h, -ADO, IMPDH2-488, cMyc-555 40x.tif
- Figure 6/6C/._FLAG, Transduced 41NPC_41 NPC, FLAG, Dox 50 ng-ml 24h, -ADO, IMPDH2-488, cMyc-555 40x.tif
- __MACOSX/Figure 6/6C/._._FLAG, Transduced 41NPC_41 NPC, FLAG, Dox 50 ng-ml 24h, -ADO, IMPDH2-488, cMyc-555 40x.tif
- Figure 6/6C/Y12A, Transduced 41NPC_41 NPC, Mut543, Dox 50 ng-ml 24h, -ADO, IMPDH2-488, cMyc-555 40x ZF090-II.tif
- __MACOSX/Figure 6/6C/._Y12A, Transduced 41NPC_41 NPC, Mut543, Dox 50 ng-ml 24h, -ADO, IMPDH2-488, cMyc-555 40x ZF090-II.tif
- Figure 6/6A/PCH9 NPCs/._.DS_Store
- __MACOSX/Figure 6/6A/PCH9 NPCs/._._.DS_Store
- Figure 6/6A/PCH9 NPCs/41,2 NPC, Ki67_41-2 NPC, ADO 10um 0h, IMPDH2-488, Ki67-555, Nestin-633, ZS 40x ZF75-II_ch01.tif
- __MACOSX/Figure 6/6A/PCH9 NPCs/._41,2 NPC, Ki67_41-2 NPC, ADO 10um 0h, IMPDH2-488, Ki67-555, Nestin-633, ZS 40x ZF75-II_ch01.tif
- Figure 6/6A/PCH9 NPCs/41,2 NPC, Ki67_41-2 NPC, ADO 10um 0h, IMPDH2-488, Ki67-555, Nestin-633, ZS 40x ZF75-II_ch00.tif
- __MACOSX/Figure 6/6A/PCH9 NPCs/._41,2 NPC, Ki67_41-2 NPC, ADO 10um 0h, IMPDH2-488, Ki67-555, Nestin-633, ZS 40x ZF75-II_ch00.tif
- Figure 6/6A/PCH9 NPCs/41,2 NPC, Ki67_41-2 NPC, ADO 10um 0h, IMPDH2-488, Ki67-555, Nestin-633, ZS 40x ZF75-II_ch03.tif
- __MACOSX/Figure 6/6A/PCH9 NPCs/._41,2 NPC, Ki67_41-2 NPC, ADO 10um 0h, IMPDH2-488, Ki67-555, Nestin-633, ZS 40x ZF75-II_ch03.tif
- Figure 6/6A/PCH9 NPCs/41,2 NPC, Ki67_41-2 NPC, ADO 10um 0h, IMPDH2-488, Ki67-555, Nestin-633, ZS 40x ZF2-II_ch01.tif
- __MACOSX/Figure 6/6A/PCH9 NPCs/._41,2 NPC, Ki67_41-2 NPC, ADO 10um 0h, IMPDH2-488, Ki67-555, Nestin-633, ZS 40x ZF2-II_ch01.tif
- Figure 6/6A/PCH9 NPCs/41,2 NPC, Ki67_41-2 NPC, ADO 10um 0h, IMPDH2-488, Ki67-555, Nestin-633, ZS 40x ZF2-II_ch00.tif
- __MACOSX/Figure 6/6A/PCH9 NPCs/._41,2 NPC, Ki67_41-2 NPC, ADO 10um 0h, IMPDH2-488, Ki67-555, Nestin-633, ZS 40x ZF2-II_ch00.tif
- Figure 6/6A/PCH9 NPCs/41,2 NPC, Ki67_41-2 NPC, ADO 10um 0h, IMPDH2-488, Ki67-555, Nestin-633, ZS 40x ZF2-II_ch03.tif
- __MACOSX/Figure 6/6A/PCH9 NPCs/._41,2 NPC, Ki67_41-2 NPC, ADO 10um 0h, IMPDH2-488, Ki67-555, Nestin-633, ZS 40x ZF2-II_ch03.tif
- Figure 6/6A/Control NPCs/._.DS_Store
- __MACOSX/Figure 6/6A/Control NPCs/._._.DS_Store
- Figure 6/6A/Control NPCs/39 NPC, Ki67_39 NPC, ADO 10um 0h, IMPDH2-488, Ki67-555, Nestin-633, ZS 40x ZF2-VII_ch03.tif
- __MACOSX/Figure 6/6A/Control NPCs/._39 NPC, Ki67_39 NPC, ADO 10um 0h, IMPDH2-488, Ki67-555, Nestin-633, ZS 40x ZF2-VII_ch03.tif
- Figure 6/6A/Control NPCs/39 NPC, Ki67_39 NPC, ADO 10um 0h, IMPDH2-488, Ki67-555, Nestin-633, ZS 40x ZF2-VII_ch00.tif
- __MACOSX/Figure 6/6A/Control NPCs/._39 NPC, Ki67_39 NPC, ADO 10um 0h, IMPDH2-488, Ki67-555, Nestin-633, ZS 40x ZF2-VII_ch00.tif
- Figure 6/6A/Control NPCs/39 NPC, Ki67_39 NPC, ADO 10um 0h, IMPDH2-488, Ki67-555, Nestin-633, ZS 40x ZF2-VII_ch01.tif
- __MACOSX/Figure 6/6A/Control NPCs/._39 NPC, Ki67_39 NPC, ADO 10um 0h, IMPDH2-488, Ki67-555, Nestin-633, ZS 40x ZF2-VII_ch01.tif
- Figure 6/6A/Control NPCs/._39 NPC, Ki67_39 NPC, ADO 10um 0h, IMPDH2-488, Ki67-555, Nestin-633, ZS 40x ZF2-VII_ch00.tif
- __MACOSX/Figure 6/6A/Control NPCs/._._39 NPC, Ki67_39 NPC, ADO 10um 0h, IMPDH2-488, Ki67-555, Nestin-633, ZS 40x ZF2-VII_ch00.tif
- Figure 6/6A/Control NPCs/._39 NPC, Ki67_39 NPC, ADO 10um 0h, IMPDH2-488, Ki67-555, Nestin-633, ZS 40x ZF2-VII_ch01.tif
- __MACOSX/Figure 6/6A/Control NPCs/._._39 NPC, Ki67_39 NPC, ADO 10um 0h, IMPDH2-488, Ki67-555, Nestin-633, ZS 40x ZF2-VII_ch01.tif
- Figure 6/6A/Control NPCs/._39 NPC, Ki67_39 NPC, ADO 10um 0h, IMPDH2-488, Ki67-555, Nestin-633, ZS 40x ZF2-VII_ch03.tif
- __MACOSX/Figure 6/6A/Control NPCs/._._39 NPC, Ki67_39 NPC, ADO 10um 0h, IMPDH2-488, Ki67-555, Nestin-633, ZS 40x ZF2-VII_ch03.tif
- Figure 6/6A/Control NPCs/39 NPC, Ki67_39 NPC, ADO 10um 0h, IMPDH2-488, Ki67-555, Nestin-633, ZS 40x ZF075-VII_ch03.tif
- __MACOSX/Figure 6/6A/Control NPCs/._39 NPC, Ki67_39 NPC, ADO 10um 0h, IMPDH2-488, Ki67-555, Nestin-633, ZS 40x ZF075-VII_ch03.tif
- Figure 6/6A/Control NPCs/39 NPC, Ki67_39 NPC, ADO 10um 0h, IMPDH2-488, Ki67-555, Nestin-633, ZS 40x ZF075-VII_ch00.tif
- __MACOSX/Figure 6/6A/Control NPCs/._39 NPC, Ki67_39 NPC, ADO 10um 0h, IMPDH2-488, Ki67-555, Nestin-633, ZS 40x ZF075-VII_ch00.tif
- Figure 6/6A/Control NPCs/39 NPC, Ki67_39 NPC, ADO 10um 0h, IMPDH2-488, Ki67-555, Nestin-633, ZS 40x ZF075-VII_ch01.tif
- __MACOSX/Figure 6/6A/Control NPCs/._39 NPC, Ki67_39 NPC, ADO 10um 0h, IMPDH2-488, Ki67-555, Nestin-633, ZS 40x ZF075-VII_ch01.tif
