# Supplementary material for: IMPDH2 filaments protect from neurodegeneration in AMPD2 deficiency
Source: EMBO Rep. 2024 Jul 29;25(9):16. doi: 10.1038/s44319-024-00218-2 (PMC11387764; doi:10.1038/s44319-024-00218-2)
Supplement: Supplementary file 13 — Figure EV1 Source Data [file 44319_2024_218_MOESM13_ESM.zip]

Archive with 26 entries (23 files):
- Figure EV1/
- __MACOSX/._Figure EV1
- Figure EV1/._.DS_Store
- __MACOSX/Figure EV1/._._.DS_Store
- Figure EV1/Ctrl/
- __MACOSX/Figure EV1/._Ctrl
- Figure EV1/dKO/
- __MACOSX/Figure EV1/._dKO
- Figure EV1/Ctrl/609 Het, Nissl_609 Het, Ctx 5x-III_ch00.tif
- __MACOSX/Figure EV1/Ctrl/._609 Het, Nissl_609 Het, Ctx 5x-III_ch00.tif
- Figure EV1/Ctrl/A609Het, Cb_A609Het, S1, L4-5 10X-3_ch00.tif
- __MACOSX/Figure EV1/Ctrl/._A609Het, Cb_A609Het, S1, L4-5 10X-3_ch00.tif
- Figure EV1/Ctrl/A609Het, Cb_A609Het, S1,  1,25X_ch00.tif
- __MACOSX/Figure EV1/Ctrl/._A609Het, Cb_A609Het, S1,  1,25X_ch00.tif
- Figure EV1/Ctrl/._A609Het, Cb_A609Het, S1, L4-5 10X-3_ch00.tif
- __MACOSX/Figure EV1/Ctrl/._._A609Het, Cb_A609Het, S1, L4-5 10X-3_ch00.tif
- Figure EV1/Ctrl/._A609Het, Cb_A609Het, S1,  1,25X_ch00.tif
- __MACOSX/Figure EV1/Ctrl/._._A609Het, Cb_A609Het, S1,  1,25X_ch00.tif
- Figure EV1/dKO/A614dKO, Cb_A614dKO, S2, L10 1,25-2_ch00.tif
- __MACOSX/Figure EV1/dKO/._A614dKO, Cb_A614dKO, S2, L10 1,25-2_ch00.tif
- Figure EV1/dKO/._A614dKO, Cb_A614dKO, S2, L4-5 10X-2_ch00.tif
- __MACOSX/Figure EV1/dKO/._._A614dKO, Cb_A614dKO, S2, L4-5 10X-2_ch00.tif
- Figure EV1/dKO/A614dKO, Cb_A614dKO, S2, L4-5 10X-2_ch00.tif
- __MACOSX/Figure EV1/dKO/._A614dKO, Cb_A614dKO, S2, L4-5 10X-2_ch00.tif
- Figure EV1/dKO/Nissl_614dKO, Ctx 5x_ch00.tif
- __MACOSX/Figure EV1/dKO/._Nissl_614dKO, Ctx 5x_ch00.tif
