# Supplementary material for: IMPDH2 filaments protect from neurodegeneration in AMPD2 deficiency
Source: EMBO Rep. 2024 Jul 29;25(9):16. doi: 10.1038/s44319-024-00218-2 (PMC11387764; doi:10.1038/s44319-024-00218-2)
Supplement: Supplementary file 14 — Figure EV2 Source Data [file 44319_2024_218_MOESM14_ESM.zip]

Archive with 58 entries (52 files):
- Figure EV2/
- __MACOSX/._Figure EV2
- Figure EV2/._.DS_Store
- __MACOSX/Figure EV2/._._.DS_Store
- Figure EV2/2A/
- __MACOSX/Figure EV2/._2A
- Figure EV2/2C/
- __MACOSX/Figure EV2/._2C
- Figure EV2/2D/
- __MACOSX/Figure EV2/._2D
- Figure EV2/2E/
- __MACOSX/Figure EV2/._2E
- Figure EV2/2B/
- __MACOSX/Figure EV2/._2B
- Figure EV2/2A/._Measurements and Statics.xlsx
- __MACOSX/Figure EV2/2A/._._Measurements and Statics.xlsx
- Figure EV2/2A/Measurements and Statics.xlsx
- __MACOSX/Figure EV2/2A/._Measurements and Statics.xlsx
- Figure EV2/2C/._Measurements and Statics.xlsx
- __MACOSX/Figure EV2/2C/._._Measurements and Statics.xlsx
- Figure EV2/2C/Measurements and Statics.xlsx
- __MACOSX/Figure EV2/2C/._Measurements and Statics.xlsx
- Figure EV2/2D/475p15 dKO IMPDH, Ace tub_480p15 dKO, IMPDH2 555, Ace tub 488, CA1 40x ZF3.tif
- __MACOSX/Figure EV2/2D/._475p15 dKO IMPDH, Ace tub_480p15 dKO, IMPDH2 555, Ace tub 488, CA1 40x ZF3.tif
- Figure EV2/2E/Brain_0002.tif
- __MACOSX/Figure EV2/2E/._Brain_0002.tif
- Figure EV2/2E/._Brain_Deeper in Tissue_0042.tif
- __MACOSX/Figure EV2/2E/._._Brain_Deeper in Tissue_0042.tif
- Figure EV2/2E/._.DS_Store
- __MACOSX/Figure EV2/2E/._._.DS_Store
- Figure EV2/2E/Brain_0001.tif
- __MACOSX/Figure EV2/2E/._Brain_0001.tif
- Figure EV2/2E/._Brain_Deeper in Tissue_0041.tif
- __MACOSX/Figure EV2/2E/._._Brain_Deeper in Tissue_0041.tif
- Figure EV2/2E/Brain_Deeper in Tissue_0028.tif
- __MACOSX/Figure EV2/2E/._Brain_Deeper in Tissue_0028.tif
- Figure EV2/2E/._Brain_0002.tif
- __MACOSX/Figure EV2/2E/._._Brain_0002.tif
- Figure EV2/2E/._Brain_0001.tif
- __MACOSX/Figure EV2/2E/._._Brain_0001.tif
- Figure EV2/2E/._Brain_0018.tif
- __MACOSX/Figure EV2/2E/._._Brain_0018.tif
- Figure EV2/2E/._Brain_Deeper in Tissue_0028.tif
- __MACOSX/Figure EV2/2E/._._Brain_Deeper in Tissue_0028.tif
- Figure EV2/2E/._Brain_0019.tif
- __MACOSX/Figure EV2/2E/._._Brain_0019.tif
- Figure EV2/2E/Brain_Deeper in Tissue_0042.tif
- __MACOSX/Figure EV2/2E/._Brain_Deeper in Tissue_0042.tif
- Figure EV2/2E/Brain_Deeper in Tissue_0041.tif
- __MACOSX/Figure EV2/2E/._Brain_Deeper in Tissue_0041.tif
- Figure EV2/2E/Brain_0018.tif
- __MACOSX/Figure EV2/2E/._Brain_0018.tif
- Figure EV2/2E/Brain_0019.tif
- __MACOSX/Figure EV2/2E/._Brain_0019.tif
- Figure EV2/2B/._Measurements and Statics.xlsx
- __MACOSX/Figure EV2/2B/._._Measurements and Statics.xlsx
- Figure EV2/2B/Measurements and Statics.xlsx
- __MACOSX/Figure EV2/2B/._Measurements and Statics.xlsx
