# Supplementary material for: IMPDH2 filaments protect from neurodegeneration in AMPD2 deficiency
Source: EMBO Rep. 2024 Jul 29;25(9):16. doi: 10.1038/s44319-024-00218-2 (PMC11387764; doi:10.1038/s44319-024-00218-2)
Supplement: Supplementary file 15 — Figure EV3 Source Data [file 44319_2024_218_MOESM15_ESM.zip]

Archive with 68 entries (62 files):
- Figure EV3/
- __MACOSX/._Figure EV3
- Figure EV3/3B/
- __MACOSX/Figure EV3/._3B
- Figure EV3/._.DS_Store
- __MACOSX/Figure EV3/._._.DS_Store
- Figure EV3/3A/
- __MACOSX/Figure EV3/._3A
- Figure EV3/3B/._.DS_Store
- __MACOSX/Figure EV3/3B/._._.DS_Store
- Figure EV3/3B/p10/
- __MACOSX/Figure EV3/3B/._p10
- Figure EV3/3B/p20/
- __MACOSX/Figure EV3/3B/._p20
- Figure EV3/3B/._Measurements and Statics.xlsx
- __MACOSX/Figure EV3/3B/._._Measurements and Statics.xlsx
- Figure EV3/3B/p15/
- __MACOSX/Figure EV3/3B/._p15
- Figure EV3/3B/Measurements and Statics.xlsx
- __MACOSX/Figure EV3/3B/._Measurements and Statics.xlsx
- Figure EV3/3A/._A162p19dKO_A162p19dKO, S3 CA2-3, GFAP488-G, IMPDH555-R, NeuN633-W, ZS 40xZF2,5-I_ch03.tif
- __MACOSX/Figure EV3/3A/._._A162p19dKO_A162p19dKO, S3 CA2-3, GFAP488-G, IMPDH555-R, NeuN633-W, ZS 40xZF2,5-I_ch03.tif
- Figure EV3/3A/._A162p19dKO_A162p19dKO, S3 CA2-3, GFAP488-G, IMPDH555-R, NeuN633-W, ZS 40xZF2,5-I_ch02.tif
- __MACOSX/Figure EV3/3A/._._A162p19dKO_A162p19dKO, S3 CA2-3, GFAP488-G, IMPDH555-R, NeuN633-W, ZS 40xZF2,5-I_ch02.tif
- Figure EV3/3A/._A162p19dKO_A162p19dKO, S3 CA2-3, GFAP488-G, IMPDH555-R, NeuN633-W, ZS 40xZF2,5-I_ch00.tif
- __MACOSX/Figure EV3/3A/._._A162p19dKO_A162p19dKO, S3 CA2-3, GFAP488-G, IMPDH555-R, NeuN633-W, ZS 40xZF2,5-I_ch00.tif
- Figure EV3/3A/._A162p19dKO_A162p19dKO, S3 CA2-3, GFAP488-G, IMPDH555-R, NeuN633-W, ZS 40xZF2,5-I_ch01.tif
- __MACOSX/Figure EV3/3A/._._A162p19dKO_A162p19dKO, S3 CA2-3, GFAP488-G, IMPDH555-R, NeuN633-W, ZS 40xZF2,5-I_ch01.tif
- Figure EV3/3A/A162p19dKO_A162p19dKO, S3 CA2-3, GFAP488-G, IMPDH555-R, NeuN633-W, ZS 40xZF2,5-I.tif
- __MACOSX/Figure EV3/3A/._A162p19dKO_A162p19dKO, S3 CA2-3, GFAP488-G, IMPDH555-R, NeuN633-W, ZS 40xZF2,5-I.tif
- Figure EV3/3A/A162p19dKO_A162p19dKO, S3 CA2-3, GFAP488-G, IMPDH555-R, NeuN633-W, ZS 40xZF2,5-I_ch01.tif
- __MACOSX/Figure EV3/3A/._A162p19dKO_A162p19dKO, S3 CA2-3, GFAP488-G, IMPDH555-R, NeuN633-W, ZS 40xZF2,5-I_ch01.tif
- Figure EV3/3A/A162p19dKO_A162p19dKO, S3 CA2-3, GFAP488-G, IMPDH555-R, NeuN633-W, ZS 40xZF2,5-I_ch00.tif
- __MACOSX/Figure EV3/3A/._A162p19dKO_A162p19dKO, S3 CA2-3, GFAP488-G, IMPDH555-R, NeuN633-W, ZS 40xZF2,5-I_ch00.tif
- Figure EV3/3A/A162p19dKO_A162p19dKO, S3 CA2-3, GFAP488-G, IMPDH555-R, NeuN633-W, ZS 40xZF2,5-I_ch02.tif
- __MACOSX/Figure EV3/3A/._A162p19dKO_A162p19dKO, S3 CA2-3, GFAP488-G, IMPDH555-R, NeuN633-W, ZS 40xZF2,5-I_ch02.tif
- Figure EV3/3A/A162p19dKO_A162p19dKO, S3 CA2-3, GFAP488-G, IMPDH555-R, NeuN633-W, ZS 40xZF2,5-I_ch03.tif
- __MACOSX/Figure EV3/3A/._A162p19dKO_A162p19dKO, S3 CA2-3, GFAP488-G, IMPDH555-R, NeuN633-W, ZS 40xZF2,5-I_ch03.tif
- Figure EV3/3B/p10/._.DS_Store
- __MACOSX/Figure EV3/3B/p10/._._.DS_Store
- Figure EV3/3B/p10/._dKO 898_dKO p10 898, Ctx, IMPDH2 488W, NEUN 568G, ZS 63X-2C_ch01.tif
- __MACOSX/Figure EV3/3B/p10/._._dKO 898_dKO p10 898, Ctx, IMPDH2 488W, NEUN 568G, ZS 63X-2C_ch01.tif
- Figure EV3/3B/p10/._dKO 898_dKO p10 898, Ctx, IMPDH2 488W, NEUN 568G, ZS 63X-2C_ch00.tif
- __MACOSX/Figure EV3/3B/p10/._._dKO 898_dKO p10 898, Ctx, IMPDH2 488W, NEUN 568G, ZS 63X-2C_ch00.tif
- Figure EV3/3B/p10/dKO 898_dKO p10 898, Ctx, IMPDH2 488W, NEUN 568G, ZS 63X-2C_ch01.tif
- __MACOSX/Figure EV3/3B/p10/._dKO 898_dKO p10 898, Ctx, IMPDH2 488W, NEUN 568G, ZS 63X-2C_ch01.tif
- Figure EV3/3B/p10/dKO 898_dKO p10 898, Ctx, IMPDH2 488W, NEUN 568G, ZS 63X-2C_ch00.tif
- __MACOSX/Figure EV3/3B/p10/._dKO 898_dKO p10 898, Ctx, IMPDH2 488W, NEUN 568G, ZS 63X-2C_ch00.tif
- Figure EV3/3B/p20/._.DS_Store
- __MACOSX/Figure EV3/3B/p20/._._.DS_Store
- Figure EV3/3B/p20/p20 dKO 900_dKO p20 900, Ctx, IMPDH2 488W, NEUN 568G, ZS 63X-5C_ch00.tif
- __MACOSX/Figure EV3/3B/p20/._p20 dKO 900_dKO p20 900, Ctx, IMPDH2 488W, NEUN 568G, ZS 63X-5C_ch00.tif
- Figure EV3/3B/p20/p20 dKO 900_dKO p20 900, Ctx, IMPDH2 488W, NEUN 568G, ZS 63X-5C_ch01.tif
- __MACOSX/Figure EV3/3B/p20/._p20 dKO 900_dKO p20 900, Ctx, IMPDH2 488W, NEUN 568G, ZS 63X-5C_ch01.tif
- Figure EV3/3B/p20/._p20 dKO 900_dKO p20 900, Ctx, IMPDH2 488W, NEUN 568G, ZS 63X-5C_ch01.tif
- __MACOSX/Figure EV3/3B/p20/._._p20 dKO 900_dKO p20 900, Ctx, IMPDH2 488W, NEUN 568G, ZS 63X-5C_ch01.tif
- Figure EV3/3B/p20/._p20 dKO 900_dKO p20 900, Ctx, IMPDH2 488W, NEUN 568G, ZS 63X-5C_ch00.tif
- __MACOSX/Figure EV3/3B/p20/._._p20 dKO 900_dKO p20 900, Ctx, IMPDH2 488W, NEUN 568G, ZS 63X-5C_ch00.tif
- Figure EV3/3B/p15/._.DS_Store
- __MACOSX/Figure EV3/3B/p15/._._.DS_Store
- Figure EV3/3B/p15/._dKO 896_dKO p15 896, Ctx, IMPDH2 488W, NEUN 568G, ZS 63X-1C_ch01.tif
- __MACOSX/Figure EV3/3B/p15/._._dKO 896_dKO p15 896, Ctx, IMPDH2 488W, NEUN 568G, ZS 63X-1C_ch01.tif
- Figure EV3/3B/p15/._dKO 896_dKO p15 896, Ctx, IMPDH2 488W, NEUN 568G, ZS 63X-1C_ch00.tif
- __MACOSX/Figure EV3/3B/p15/._._dKO 896_dKO p15 896, Ctx, IMPDH2 488W, NEUN 568G, ZS 63X-1C_ch00.tif
- Figure EV3/3B/p15/dKO 896_dKO p15 896, Ctx, IMPDH2 488W, NEUN 568G, ZS 63X-1C_ch01.tif
- __MACOSX/Figure EV3/3B/p15/._dKO 896_dKO p15 896, Ctx, IMPDH2 488W, NEUN 568G, ZS 63X-1C_ch01.tif
- Figure EV3/3B/p15/dKO 896_dKO p15 896, Ctx, IMPDH2 488W, NEUN 568G, ZS 63X-1C_ch00.tif
- __MACOSX/Figure EV3/3B/p15/._dKO 896_dKO p15 896, Ctx, IMPDH2 488W, NEUN 568G, ZS 63X-1C_ch00.tif
