# Supplementary material for: IMPDH2 filaments protect from neurodegeneration in AMPD2 deficiency
Source: EMBO Rep. 2024 Jul 29;25(9):16. doi: 10.1038/s44319-024-00218-2 (PMC11387764; doi:10.1038/s44319-024-00218-2)
Supplement: Supplementary file 16 — Figure EV4 Source Data [file 44319_2024_218_MOESM16_ESM.zip]

Archive with 146 entries (130 files):
- Figure EV4/
- __MACOSX/._Figure EV4
- Figure EV4/._.DS_Store
- __MACOSX/Figure EV4/._._.DS_Store
- Figure EV4/.DS_Store
- __MACOSX/Figure EV4/._.DS_Store
- Figure EV4/4E/
- __MACOSX/Figure EV4/._4E
- Figure EV4/4B/
- __MACOSX/Figure EV4/._4B
- Figure EV4/4C/
- __MACOSX/Figure EV4/._4C
- Figure EV4/4F/
- __MACOSX/Figure EV4/._4F
- Figure EV4/4H/
- __MACOSX/Figure EV4/._4H
- Figure EV4/4I/
- __MACOSX/Figure EV4/._4I
- Figure EV4/4G/
- __MACOSX/Figure EV4/._4G
- Figure EV4/4E/24w-1.tiff
- __MACOSX/Figure EV4/4E/._24w-1.tiff
- Figure EV4/4E/8w-2.tiff
- __MACOSX/Figure EV4/4E/._8w-2.tiff
- Figure EV4/4E/24w-2.tiff
- __MACOSX/Figure EV4/4E/._24w-2.tiff
- Figure EV4/4E/8w-1.png
- __MACOSX/Figure EV4/4E/._8w-1.png
- Figure EV4/4B/WB EV4B.tif
- __MACOSX/Figure EV4/4B/._WB EV4B.tif
- Figure EV4/4B/._WB EV4B.tif
- __MACOSX/Figure EV4/4B/._._WB EV4B.tif
- Figure EV4/4C/._Measurements and Statics.xlsx
- __MACOSX/Figure EV4/4C/._._Measurements and Statics.xlsx
- Figure EV4/4C/Measurements and Statics.xlsx
- __MACOSX/Figure EV4/4C/._Measurements and Statics.xlsx
- Figure EV4/4F/._Measurements and Statics.xlsx
- __MACOSX/Figure EV4/4F/._._Measurements and Statics.xlsx
- Figure EV4/4F/Measurements and Statics.xlsx
- __MACOSX/Figure EV4/4F/._Measurements and Statics.xlsx
- Figure EV4/4H/._.DS_Store
- __MACOSX/Figure EV4/4H/._._.DS_Store
- Figure EV4/4H/Ctrl/
- __MACOSX/Figure EV4/4H/._Ctrl
- Figure EV4/4H/cdKO/
- __MACOSX/Figure EV4/4H/._cdKO
- Figure EV4/4I/._.DS_Store
- __MACOSX/Figure EV4/4I/._._.DS_Store
- Figure EV4/4I/cdKO 5w/
- __MACOSX/Figure EV4/4I/._cdKO 5w
- Figure EV4/4I/.DS_Store
- __MACOSX/Figure EV4/4I/._.DS_Store
- Figure EV4/4I/cdKO 8w/
- __MACOSX/Figure EV4/4I/._cdKO 8w
- Figure EV4/4I/._Measurements and Statics.xlsx
- __MACOSX/Figure EV4/4I/._._Measurements and Statics.xlsx
- Figure EV4/4I/Measurements and Statics.xlsx
- __MACOSX/Figure EV4/4I/._Measurements and Statics.xlsx
- Figure EV4/4G/._.DS_Store
- __MACOSX/Figure EV4/4G/._._.DS_Store
- Figure EV4/4G/cdKO 8w/
- __MACOSX/Figure EV4/4G/._cdKO 8w
- Figure EV4/4G/Ctrl 8w/
- __MACOSX/Figure EV4/4G/._Ctrl 8w
- Figure EV4/4H/Ctrl/._TileScan 001_TileScan_001_Het 6mo 368, NeuN 488G, IMPDH2 555R, ZS 63x-1.tif
- __MACOSX/Figure EV4/4H/Ctrl/._._TileScan 001_TileScan_001_Het 6mo 368, NeuN 488G, IMPDH2 555R, ZS 63x-1.tif
- Figure EV4/4H/Ctrl/TileScan 001_TileScan_001_Het 6mo 368, NeuN 488G, IMPDH2 555R, ZS 63x-1.tif
- __MACOSX/Figure EV4/4H/Ctrl/._TileScan 001_TileScan_001_Het 6mo 368, NeuN 488G, IMPDH2 555R, ZS 63x-1.tif
- Figure EV4/4H/cdKO/TileScan 001_TileScan_001_cdKO 6mo 367, NeuN 488G, IMPDH2 555R, ZS 63x-1.tif
- __MACOSX/Figure EV4/4H/cdKO/._TileScan 001_TileScan_001_cdKO 6mo 367, NeuN 488G, IMPDH2 555R, ZS 63x-1.tif
- Figure EV4/4H/cdKO/._TileScan 001_TileScan_001_cdKO 6mo 367, NeuN 488G, IMPDH2 555R, ZS 63x-1.tif
- __MACOSX/Figure EV4/4H/cdKO/._._TileScan 001_TileScan_001_cdKO 6mo 367, NeuN 488G, IMPDH2 555R, ZS 63x-1.tif
- Figure EV4/4H/cdKO/cdKO 367_cdKO 6mo 367, Ctx, NeuN 488G, IMPDH2 555R, ZS 63x-1A.tif
- __MACOSX/Figure EV4/4H/cdKO/._cdKO 367_cdKO 6mo 367, Ctx, NeuN 488G, IMPDH2 555R, ZS 63x-1A.tif
- Figure EV4/4H/cdKO/._cdKO 367_cdKO 6mo 367, CA3, NeuN 488G, IMPDH2 555R, ZS 63x-1D.tif
- __MACOSX/Figure EV4/4H/cdKO/._._cdKO 367_cdKO 6mo 367, CA3, NeuN 488G, IMPDH2 555R, ZS 63x-1D.tif
- Figure EV4/4H/cdKO/._cdKO 367_cdKO 6mo 367, Ctx, NeuN 488G, IMPDH2 555R, ZS 63x-1A.tif
- __MACOSX/Figure EV4/4H/cdKO/._._cdKO 367_cdKO 6mo 367, Ctx, NeuN 488G, IMPDH2 555R, ZS 63x-1A.tif
- Figure EV4/4H/cdKO/cdKO 367_cdKO 6mo 367, CA3, NeuN 488G, IMPDH2 555R, ZS 63x-1D.tif
- __MACOSX/Figure EV4/4H/cdKO/._cdKO 367_cdKO 6mo 367, CA3, NeuN 488G, IMPDH2 555R, ZS 63x-1D.tif
- Figure EV4/4I/cdKO 5w/C1-IMPDH2_RR_Acc_63X_5w_CKO_Rep_IMPDH2_555_NeuN_633_GFAP_488_1.5.20.lif - 917_KFC_ant_hip_SS_Ctx_L5_Processed001_2.tif
- __MACOSX/Figure EV4/4I/cdKO 5w/._C1-IMPDH2_RR_Acc_63X_5w_CKO_Rep_IMPDH2_555_NeuN_633_GFAP_488_1.5.20.lif - 917_KFC_ant_hip_SS_Ctx_L5_Processed001_2.tif
- Figure EV4/4I/cdKO 5w/.DS_Store
- __MACOSX/Figure EV4/4I/cdKO 5w/._.DS_Store
- Figure EV4/4I/cdKO 5w/._IMPDH2_RR_Acc_63X_5w_CKO_Rep_IMPDH2_555_NeuN_633_GFAP_488_1.5.20.lif - 917_KFC_ant_hip_SS_Ctx_L5_Processed001_2.tif
- __MACOSX/Figure EV4/4I/cdKO 5w/._._IMPDH2_RR_Acc_63X_5w_CKO_Rep_IMPDH2_555_NeuN_633_GFAP_488_1.5.20.lif - 917_KFC_ant_hip_SS_Ctx_L5_Processed001_2.tif
- Figure EV4/4I/cdKO 5w/C4-IMPDH2_RR_Acc_63X_5w_CKO_Rep_IMPDH2_555_NeuN_633_GFAP_488_1.5.20.lif - 917_KFC_ant_hip_SS_Ctx_L5_Processed001_2.tif
- __MACOSX/Figure EV4/4I/cdKO 5w/._C4-IMPDH2_RR_Acc_63X_5w_CKO_Rep_IMPDH2_555_NeuN_633_GFAP_488_1.5.20.lif - 917_KFC_ant_hip_SS_Ctx_L5_Processed001_2.tif
- Figure EV4/4I/cdKO 5w/C3-IMPDH2_RR_Acc_63X_5w_CKO_Rep_IMPDH2_555_NeuN_633_GFAP_488_1.5.20.lif - 917_KFC_ant_hip_SS_Ctx_L5_Processed001_2.tif
- __MACOSX/Figure EV4/4I/cdKO 5w/._C3-IMPDH2_RR_Acc_63X_5w_CKO_Rep_IMPDH2_555_NeuN_633_GFAP_488_1.5.20.lif - 917_KFC_ant_hip_SS_Ctx_L5_Processed001_2.tif
- Figure EV4/4I/cdKO 5w/C2-IMPDH2_RR_Acc_63X_5w_CKO_Rep_IMPDH2_555_NeuN_633_GFAP_488_1.5.20.lif - 917_KFC_ant_hip_SS_Ctx_L5_Processed001_2.tif
- __MACOSX/Figure EV4/4I/cdKO 5w/._C2-IMPDH2_RR_Acc_63X_5w_CKO_Rep_IMPDH2_555_NeuN_633_GFAP_488_1.5.20.lif - 917_KFC_ant_hip_SS_Ctx_L5_Processed001_2.tif
- Figure EV4/4I/cdKO 5w/IMPDH2_RR_Acc_63X_5w_CKO_Rep_IMPDH2_555_NeuN_633_GFAP_488_1.5.20.lif - 917_KFC_ant_hip_SS_Ctx_L5_Processed001_2.tif
- __MACOSX/Figure EV4/4I/cdKO 5w/._IMPDH2_RR_Acc_63X_5w_CKO_Rep_IMPDH2_555_NeuN_633_GFAP_488_1.5.20.lif - 917_KFC_ant_hip_SS_Ctx_L5_Processed001_2.tif
- Figure EV4/4I/cdKO 8w/Hip_IMPDH2_RR_Accumulation_CKO_n=1_63X_2mo_12.14.20_880_KFC_ant_hip_MCtx_L5_rep_opt_Processed001.tif
- __MACOSX/Figure EV4/4I/cdKO 8w/._Hip_IMPDH2_RR_Accumulation_CKO_n=1_63X_2mo_12.14.20_880_KFC_ant_hip_MCtx_L5_rep_opt_Processed001.tif
- Figure EV4/4I/cdKO 8w/Hip_IMPDH2_RR_Accumulation_CKO_n=1_63X_2mo_12.14.20_880_KFC_ant_hip_MCtx_L5_rep_opt_Processed001_ch02.tif
- __MACOSX/Figure EV4/4I/cdKO 8w/._Hip_IMPDH2_RR_Accumulation_CKO_n=1_63X_2mo_12.14.20_880_KFC_ant_hip_MCtx_L5_rep_opt_Processed001_ch02.tif
- Figure EV4/4I/cdKO 8w/Hip_IMPDH2_RR_Accumulation_CKO_n=1_63X_2mo_12.14.20_880_KFC_ant_hip_MCtx_L5_rep_opt_Processed001_ch03.tif
- __MACOSX/Figure EV4/4I/cdKO 8w/._Hip_IMPDH2_RR_Accumulation_CKO_n=1_63X_2mo_12.14.20_880_KFC_ant_hip_MCtx_L5_rep_opt_Processed001_ch03.tif
- Figure EV4/4I/cdKO 8w/Hip_IMPDH2_RR_Accumulation_CKO_n=1_63X_2mo_12.14.20_880_KFC_ant_hip_MCtx_L5_rep_opt_Processed001_ch01.tif
- __MACOSX/Figure EV4/4I/cdKO 8w/._Hip_IMPDH2_RR_Accumulation_CKO_n=1_63X_2mo_12.14.20_880_KFC_ant_hip_MCtx_L5_rep_opt_Processed001_ch01.tif
- Figure EV4/4I/cdKO 8w/Hip_IMPDH2_RR_Accumulation_CKO_n=1_63X_2mo_12.14.20_880_KFC_ant_hip_MCtx_L5_rep_opt_Processed001_ch00.tif
- __MACOSX/Figure EV4/4I/cdKO 8w/._Hip_IMPDH2_RR_Accumulation_CKO_n=1_63X_2mo_12.14.20_880_KFC_ant_hip_MCtx_L5_rep_opt_Processed001_ch00.tif
- Figure EV4/4G/cdKO 8w/._.DS_Store
- __MACOSX/Figure EV4/4G/cdKO 8w/._._.DS_Store
- Figure EV4/4G/cdKO 8w/DG/
- __MACOSX/Figure EV4/4G/cdKO 8w/._DG
- Figure EV4/4G/cdKO 8w/Post_Hip_2mo_CKO_TileScan_001_Merging_Processed001_ch02.tif
- __MACOSX/Figure EV4/4G/cdKO 8w/._Post_Hip_2mo_CKO_TileScan_001_Merging_Processed001_ch02.tif
- Figure EV4/4G/cdKO 8w/Post_Hip_2mo_CKO_TileScan_001_Merging_Processed001_ch03.tif
- __MACOSX/Figure EV4/4G/cdKO 8w/._Post_Hip_2mo_CKO_TileScan_001_Merging_Processed001_ch03.tif
- Figure EV4/4G/cdKO 8w/Post_Hip_2mo_CKO_TileScan_001_Merging_Processed001_ch01.tif
- __MACOSX/Figure EV4/4G/cdKO 8w/._Post_Hip_2mo_CKO_TileScan_001_Merging_Processed001_ch01.tif
- Figure EV4/4G/cdKO 8w/Post_Hip_2mo_CKO_TileScan_001_Merging_Processed001_ch00.tif
- __MACOSX/Figure EV4/4G/cdKO 8w/._Post_Hip_2mo_CKO_TileScan_001_Merging_Processed001_ch00.tif
- Figure EV4/4G/cdKO 8w/CA3/
- __MACOSX/Figure EV4/4G/cdKO 8w/._CA3
- Figure EV4/4G/Ctrl 8w/Post_Hip_2mo_Cont_TileScan_001_Merging_Processed001_ch01.tif
- __MACOSX/Figure EV4/4G/Ctrl 8w/._Post_Hip_2mo_Cont_TileScan_001_Merging_Processed001_ch01.tif
- Figure EV4/4G/Ctrl 8w/Post_Hip_2mo_Cont_TileScan_001_Merging_Processed001_ch00.tif
- __MACOSX/Figure EV4/4G/Ctrl 8w/._Post_Hip_2mo_Cont_TileScan_001_Merging_Processed001_ch00.tif
- Figure EV4/4G/Ctrl 8w/Post_Hip_2mo_Cont_TileScan_001_Merging_Processed001_ch02.tif
- __MACOSX/Figure EV4/4G/Ctrl 8w/._Post_Hip_2mo_Cont_TileScan_001_Merging_Processed001_ch02.tif
- Figure EV4/4G/Ctrl 8w/Post_Hip_2mo_Cont_TileScan_001_Merging_Processed001_ch03.tif
- __MACOSX/Figure EV4/4G/Ctrl 8w/._Post_Hip_2mo_Cont_TileScan_001_Merging_Processed001_ch03.tif
- Figure EV4/4G/cdKO 8w/DG/2mo_CKO_post_IMPDH2_555_CD68_488_Casp7_633_5.3.21_KFC_post_Hip_DG_SB_Processed001_ch01.tif
- __MACOSX/Figure EV4/4G/cdKO 8w/DG/._2mo_CKO_post_IMPDH2_555_CD68_488_Casp7_633_5.3.21_KFC_post_Hip_DG_SB_Processed001_ch01.tif
- Figure EV4/4G/cdKO 8w/DG/2mo_CKO_post_IMPDH2_555_CD68_488_Casp7_633_5.3.21_KFC_post_Hip_DG_SB_Processed001_ch00.tif
- __MACOSX/Figure EV4/4G/cdKO 8w/DG/._2mo_CKO_post_IMPDH2_555_CD68_488_Casp7_633_5.3.21_KFC_post_Hip_DG_SB_Processed001_ch00.tif
- Figure EV4/4G/cdKO 8w/DG/2mo_CKO_post_IMPDH2_555_CD68_488_Casp7_633_5.3.21_KFC_post_Hip_DG_SB_Processed001_ch02.tif
- __MACOSX/Figure EV4/4G/cdKO 8w/DG/._2mo_CKO_post_IMPDH2_555_CD68_488_Casp7_633_5.3.21_KFC_post_Hip_DG_SB_Processed001_ch02.tif
- Figure EV4/4G/cdKO 8w/DG/2mo_CKO_post_IMPDH2_555_CD68_488_Casp7_633_5.3.21_KFC_post_Hip_DG_SB_Processed001_ch03.tif
- __MACOSX/Figure EV4/4G/cdKO 8w/DG/._2mo_CKO_post_IMPDH2_555_CD68_488_Casp7_633_5.3.21_KFC_post_Hip_DG_SB_Processed001_ch03.tif
- Figure EV4/4G/cdKO 8w/DG/._2mo_CKO_post_IMPDH2_555_CD68_488_Casp7_633_5.3.21_KFC_post_Hip_DG_SB_Processed001_ch01.tif
- __MACOSX/Figure EV4/4G/cdKO 8w/DG/._._2mo_CKO_post_IMPDH2_555_CD68_488_Casp7_633_5.3.21_KFC_post_Hip_DG_SB_Processed001_ch01.tif
- Figure EV4/4G/cdKO 8w/DG/._2mo_CKO_post_IMPDH2_555_CD68_488_Casp7_633_5.3.21_KFC_post_Hip_DG_SB_Processed001_ch00.tif
- __MACOSX/Figure EV4/4G/cdKO 8w/DG/._._2mo_CKO_post_IMPDH2_555_CD68_488_Casp7_633_5.3.21_KFC_post_Hip_DG_SB_Processed001_ch00.tif
- Figure EV4/4G/cdKO 8w/CA3/2mo_CKO_post_IMPDH2_555_CD68_488_Casp7_633_5.3.21_KFC_post_Hip_CA3_Processed001_ch00.tif
- __MACOSX/Figure EV4/4G/cdKO 8w/CA3/._2mo_CKO_post_IMPDH2_555_CD68_488_Casp7_633_5.3.21_KFC_post_Hip_CA3_Processed001_ch00.tif
- Figure EV4/4G/cdKO 8w/CA3/2mo_CKO_post_IMPDH2_555_CD68_488_Casp7_633_5.3.21_KFC_post_Hip_CA3_Processed001_ch01.tif
- __MACOSX/Figure EV4/4G/cdKO 8w/CA3/._2mo_CKO_post_IMPDH2_555_CD68_488_Casp7_633_5.3.21_KFC_post_Hip_CA3_Processed001_ch01.tif
- Figure EV4/4G/cdKO 8w/CA3/2mo_CKO_post_IMPDH2_555_CD68_488_Casp7_633_5.3.21_KFC_post_Hip_CA3_Processed001_ch03.tif
- __MACOSX/Figure EV4/4G/cdKO 8w/CA3/._2mo_CKO_post_IMPDH2_555_CD68_488_Casp7_633_5.3.21_KFC_post_Hip_CA3_Processed001_ch03.tif
- Figure EV4/4G/cdKO 8w/CA3/2mo_CKO_post_IMPDH2_555_CD68_488_Casp7_633_5.3.21_KFC_post_Hip_CA3_Processed001_ch02.tif
- __MACOSX/Figure EV4/4G/cdKO 8w/CA3/._2mo_CKO_post_IMPDH2_555_CD68_488_Casp7_633_5.3.21_KFC_post_Hip_CA3_Processed001_ch02.tif
