# Supplementary material for: IMPDH2 filaments protect from neurodegeneration in AMPD2 deficiency
Source: EMBO Rep. 2024 Jul 29;25(9):16. doi: 10.1038/s44319-024-00218-2 (PMC11387764; doi:10.1038/s44319-024-00218-2)
Supplement: Supplementary file 16 — Figure EV4 Source Data [file 44319_2024_218_MOESM16_ESM.zip › Figure EV4/4F/Measurements and Statics.xlsx]

## Sheet: 4F
Brain weight										Body Weight													Brain/Body weight
