# Supplementary material for: IMPDH2 filaments protect from neurodegeneration in AMPD2 deficiency
Source: EMBO Rep. 2024 Jul 29;25(9):16. doi: 10.1038/s44319-024-00218-2 (PMC11387764; doi:10.1038/s44319-024-00218-2)
Supplement: Supplementary file 17 — Figure EV5 Source Data [file 44319_2024_218_MOESM17_ESM.zip]

Archive with 32 entries (29 files):
- Figure EV5/
- __MACOSX/._Figure EV5
- Figure EV5/._.DS_Store
- __MACOSX/Figure EV5/._._.DS_Store
- Figure EV5/5A/
- __MACOSX/Figure EV5/._5A
- Figure EV5/.DS_Store
- __MACOSX/Figure EV5/._.DS_Store
- Figure EV5/5B/
- __MACOSX/Figure EV5/._5B
- Figure EV5/5A/PCH9 NPCs, Pax6-488G, Nestin-555R, ZS 40xZF1-IIIB.tif
- __MACOSX/Figure EV5/5A/._PCH9 NPCs, Pax6-488G, Nestin-555R, ZS 40xZF1-IIIB.tif
- Figure EV5/5A/WB EV5A.tif
- __MACOSX/Figure EV5/5A/._WB EV5A.tif
- Figure EV5/5A/Ctrl NPCs, Pax6-488G, Nestin-555R, ZS 40xZF1-VIIC.tif
- __MACOSX/Figure EV5/5A/._Ctrl NPCs, Pax6-488G, Nestin-555R, ZS 40xZF1-VIIC.tif
- Figure EV5/5A/._Ctrl NPCs, Pax6-488G, Nestin-555R, ZS 40xZF1-VIIC.tif
- __MACOSX/Figure EV5/5A/._._Ctrl NPCs, Pax6-488G, Nestin-555R, ZS 40xZF1-VIIC.tif
- Figure EV5/5A/._Measurements and Statics.xlsx
- __MACOSX/Figure EV5/5A/._._Measurements and Statics.xlsx
- Figure EV5/5A/._WB EV5A.tif
- __MACOSX/Figure EV5/5A/._._WB EV5A.tif
- Figure EV5/5A/Measurements and Statics.xlsx
- __MACOSX/Figure EV5/5A/._Measurements and Statics.xlsx
- Figure EV5/5A/._PCH9 NPCs, Pax6-488G, Nestin-555R, ZS 40xZF1-IIIB.tif
- __MACOSX/Figure EV5/5A/._._PCH9 NPCs, Pax6-488G, Nestin-555R, ZS 40xZF1-IIIB.tif
- Figure EV5/5B/._.DS_Store
- __MACOSX/Figure EV5/5B/._._.DS_Store
- Figure EV5/5B/._Measurements and Statics.xlsx
- __MACOSX/Figure EV5/5B/._._Measurements and Statics.xlsx
- Figure EV5/5B/Measurements and Statics.xlsx
- __MACOSX/Figure EV5/5B/._Measurements and Statics.xlsx
